# Supplementary material for: Integrated Analysis of ceRNA Network Reveals Prognostic and Metastasis Associated Biomarkers in Breast Cancer
Source: Front Oncol. 2021 May 13;11:670138. doi: 10.3389/fonc.2021.670138 (PMC8158160; doi:10.3389/fonc.2021.670138)
Supplement: Supplementary Table 1 — Differentially expressed mRNAs between breast cancer patients and noncancerous tissue samples. [file DataSheet_1.zip › Supplementary Table S13.xls]

lncRNA	pvalue
LINC01742	0.047434401
N4BP2L2.IT2	0.055669497
ACVR2B.AS1	0.071774871
CATIP.AS2	0.142110345
TPM1.AS	0.181330812
GPR50.AS1	0.208235632
MIR583HG	0.232494855
LINC02080	0.391364462
LINC01920	0.489635697
TESC.AS1	0.516323694
SIX3.AS1	0.553875685
CYP4A22.AS1	0.622442234
ZNF197.AS1	0.747089491
LINC00028	0.800408249
FAM66E	0.943391144
LINC00407	0.978015483
