# Supplementary material for: Integrated Analysis of ceRNA Network Reveals Prognostic and Metastasis Associated Biomarkers in Breast Cancer
Source: Front Oncol. 2021 May 13;11:670138. doi: 10.3389/fonc.2021.670138 (PMC8158160; doi:10.3389/fonc.2021.670138)
Supplement: Supplementary Table 1 — Differentially expressed mRNAs between breast cancer patients and noncancerous tissue samples. [file DataSheet_1.zip › Supplementary Table S1.csv]

	logFC	AveExpr	t	P.Value	adj.P.Val	B
FIGF	-3.33354389758394	0.765477582282725	-48.8272395968772	1.32306844907913e-265	2.60803252682479e-261	597.67157623509
CA4	-2.66879030901607	0.458236098615301	-44.939884449769	4.7101143861192e-241	4.64228873895909e-237	541.316810153521
CD300LG	-3.38390033208179	0.775210513787236	-43.6961516566184	4.8739053408476e-233	3.2024807359596e-229	522.915728712341
ABCA10	-1.4910685923507	0.410292166326104	-42.3930203793739	1.45829250553207e-224	7.18646546726206e-221	503.454055967882
ARHGAP20	-1.51054929570465	0.566026039654056	-42.1999706457876	2.66742434141451e-223	1.05160537235926e-219	500.55564976928
SCARA5	-3.70912890890903	0.921900670667488	-42.0026231676964	5.22585411696094e-222	1.7168672725589e-218	497.588734115767
C1QTNF9	-0.838991933241264	0.19034340555548	-40.0547646154885	3.63667941679058e-209	1.02408892376823e-205	468.096773467894
TSLP	-0.851522332869658	0.218349757110077	-38.6504254146256	8.20108474971804e-200	2.02074728233052e-196	446.615667801077
CPA1	-0.65997070948402	0.110240186237195	-38.4685769494406	1.34994213560503e-198	2.95667326411626e-195	443.821775419346
LYVE1	-3.3463076782462	1.07687627844124	-38.2579700595849	3.47196393889431e-197	6.84393531634847e-194	440.582697312279
GLYAT	-2.22464190486256	0.358131342820059	-37.098831643091	2.13143607440269e-189	3.81953344532962e-186	422.694404688152
MYOM1	-1.83457428736743	0.641049030706489	-36.8235701544445	1.52852862970621e-187	2.51086302906407e-184	418.432170494197
ABCA9	-2.14946465133275	0.742544288374157	-36.5063942513505	2.11423024255575e-185	3.20582358009684e-182	413.514600489885
FXYD1	-1.55716974661997	0.461601080854958	-36.3110205956502	4.41862243242095e-184	6.2214203848487e-181	410.482234650232
TNXB	-3.06036936646785	1.1193746835503	-36.2592253513535	9.89554846067032e-184	1.30040700837822e-180	409.677924589958
ASPA	-1.33363771409498	0.386599113468934	-36.0857448020393	1.47484080064635e-182	1.81700386639631e-179	406.98280054914
BTNL9	-3.03957754773748	1.23007523708328	-35.8521448373321	5.62199595259735e-181	6.51886965985876e-178	403.350822798904
HEPACAM	-1.30736941416951	0.204283350893206	-35.4050751644948	6.02122459337939e-178	6.59390995470525e-175	396.391125419404
TMEM132C	-2.5759286947795	0.646901231083793	-35.1233223466988	4.91488410990589e-176	5.09906292497184e-173	391.999431365295
HSD17B13	-1.63660437055404	0.292589811734166	-35.0043688998488	3.15640535271512e-175	3.11095311563602e-172	390.144083588308
ADAMTS5	-2.54713682679832	1.45147978412423	-34.8466221656325	3.72163457501518e-174	3.49337432108091e-171	387.682598933667
PAMR1	-2.96490988551937	1.45117472127988	-34.7222336609911	2.60637820846069e-173	2.33531487478077e-170	385.740804714047
ITIH5	-3.06990416188854	1.35553320234841	-34.7179658529288	2.78641337154273e-173	2.38807740781958e-170	385.674168427604
ATOH8	-1.73950006962197	0.571357515374369	-34.4087339698748	3.53031581366087e-171	2.89956605495346e-168	380.843748159581
STARD9	-1.03301628197242	0.5658506493306	-34.3188737976271	1.44275584857477e-170	1.13758413148424e-167	379.439295845283
SLC2A4	-2.13693632262827	0.62267899120675	-34.221390112913	6.64663339064498e-170	5.03917066909207e-167	377.915317509513
RDH5	-1.88465073742633	0.520117763590913	-34.0832364874677	5.79511637315272e-169	4.23086422028098e-166	375.754890703273
PDE2A	-2.26162619635025	1.20708251546491	-34.0429198877215	1.0903637990735e-168	7.67616114547741e-166	375.124286075113
ACVR1C	-2.15336656064067	0.475142267276408	-33.9338936822995	6.02621912448645e-168	4.09616659937507e-165	373.418667076313
NKAPL	-0.889841311817107	0.343769435517633	-33.9228067196562	7.17064490135227e-168	4.71159174318187e-165	373.245196735397
ALDH1A2	-1.27485977692045	0.450913797637758	-33.9116373434286	8.54347938628089e-168	5.43255050523771e-165	373.070432404535
ABCA8	-2.51125767363616	0.841236866955601	-33.8282244907105	3.16107742882965e-167	1.94722369615906e-164	371.765151451505
SLC17A7	-0.788174394793318	0.246278982341403	-33.7677183580555	8.16701139253281e-167	4.87842813847293e-164	370.818171333306
IGSF10	-1.72446531701713	0.586997440714261	-33.7352433606042	1.35936975972493e-166	7.88114608932286e-164	370.30985374144
TMEM252	-0.584912521632622	0.148623712760002	-33.2192148245504	4.48060950391264e-163	2.5234792726036e-160	362.22815480141
GPR146	-1.22059178272709	0.536948160752176	-33.1911928460379	6.95780089660544e-163	3.80978253538573e-160	361.789068671375
FP325317.1	-1.41631401208995	0.221341159536287	-33.0605377841987	5.4171880308992e-162	2.88604352608338e-159	359.741514830323
AQP7	-3.16411191510796	0.848251674910845	-33.0019641329368	1.35960241473874e-161	7.05275863140263e-159	358.823439785075
GPAM	-3.12271399426327	2.07786332598775	-32.9337739607104	3.9692361376663e-161	2.00619442937636e-158	357.754531693375
SDPR	-3.78878260475332	1.88111474495072	-32.8724717163218	1.04002119797265e-160	5.1252244636092e-158	356.793501531338
DMD	-2.2324303566961	0.985159229655286	-32.704591689005	1.45499571796142e-159	6.99533551035503e-157	354.161235587119
MYOC	-2.38180116060934	0.333465715539477	-32.4321245437422	1.05443525250477e-157	4.94881611842239e-155	349.887917517722
LEP	-4.49521198132782	1.10056681412729	-32.4010982088729	1.71741345524278e-157	7.87294279761527e-155	349.40122452101
NPR1	-2.70044747484064	1.63742174951571	-32.3422474658925	4.33250533468808e-157	1.94096238994026e-154	348.4780236931
HIF3A	-1.20202756095319	0.267878891690957	-32.2888291511773	1.00352263636669e-156	4.39587515734669e-154	347.639997029029
KLB	-2.00317328348614	0.52690110690739	-32.2462726182784	1.95953839422865e-156	8.39704800587721e-154	346.972340790956
MAP1LC3C	-1.90127754911237	0.599254863638463	-32.220492702609	2.93910336360332e-156	1.23267245751806e-153	346.567875608489
LRRN4CL	-2.23590330954417	0.958628106610478	-32.2135926372623	3.27596110125734e-156	1.34532802558301e-153	346.459617884436
AQPEP	-1.38080789742692	0.250203351652294	-32.1819410219078	5.38897653493032e-156	2.1679082746234e-153	345.963015817221
ALDH1L1	-1.70834363031905	0.360509593530155	-32.0528910142678	4.10127592735161e-155	1.6168870215991e-152	343.938142646798
KCNIP2	-3.39173943000474	1.18181726286296	-31.9276132403218	2.94198562924011e-154	1.13710628869767e-151	341.972286346032
FAM13A	-1.79437944535897	1.38808005087263	-31.7775751353114	3.11577931603318e-153	1.18112003610858e-150	339.617710756163
ANGPT4	-0.714853822414806	0.177072433847137	-31.6191945248958	3.7631271447959e-152	1.39959928826824e-149	337.132055076714
TNMD	-2.29971965763692	0.572704240339575	-31.5268275631658	1.60908285821791e-151	5.87374838910953e-149	335.682378558493
LRRC2	-0.792030832212717	0.229374442729583	-31.4645116366497	4.28856386871697e-151	1.53702129054816e-148	334.704331936538
KLHL29	-1.33827003161449	0.578099030620969	-31.2974959779282	5.93399486723953e-150	2.08876619326831e-147	332.083004490176
ATP1A2	-2.70025015350721	0.757431746554923	-31.1730961262396	4.19979691260593e-149	1.45239292528576e-146	330.130550167862
GDF10	-2.05191243885823	0.619131598417504	-31.0438998271632	3.20520381732421e-148	1.08932720081198e-145	328.102865332837
ADRB2	-1.78367116270521	0.891179863594154	-30.9052330454487	2.83883211932068e-147	9.48458622644903e-145	325.926641218418
ABCA6	-1.35816541408426	0.607426202929342	-30.8460330382025	7.20342180422917e-147	2.36656417674942e-144	324.99760251803
GIPC2	-1.37215049488558	0.605761811468172	-30.8387038546557	8.08358687720328e-147	2.61219122169559e-144	324.882586015923
MAMDC2	-2.58323760944118	1.34175281737159	-30.7794199111432	2.05381791269576e-146	6.52981591855789e-144	323.952263581046
GPIHBP1	-2.7959293556751	1.2914156619477	-30.7708344594068	2.35074983258122e-146	7.35523503172079e-144	323.817537753209
NIPSNAP3B	-1.63152381181166	0.979692724338537	-30.7646316535671	2.5916455453787e-146	7.98226827976639e-144	323.720201658937
CHL1	-2.04870858486006	0.82085941169849	-30.7634361074152	2.64083909620257e-146	8.0086492714377e-144	323.701440871013
CCL14	-1.90763504603166	0.682093489813859	-30.7559246108932	2.97200870821521e-146	8.87639934186942e-144	323.583569045065
COL6A6	-1.45784919405175	0.455063627670727	-30.6749815186627	1.06151201786734e-145	3.12306341734344e-143	322.313431813407
C14orf180	-2.09950059731756	0.425071307232627	-30.6490647038412	1.5956617360457e-145	4.62554178543131e-143	321.906767376731
MASP1	-0.56913874058185	0.114617712530989	-30.6307596221119	2.12796922085797e-145	6.07920714225395e-143	321.619544475564
HSPB7	-2.97154988654105	1.06704440137378	-30.6143683843614	2.75370058458033e-145	7.75442084617821e-143	321.362354910006
MRAP	-1.96905321573261	0.447115596870764	-30.5208889571	1.19770007554121e-144	3.32522026606597e-142	319.895665481277
MME	-3.25713948311799	1.92881696846837	-30.4798119162271	2.28493176155559e-144	6.25563540052552e-142	319.251205734459
ADRA1A	-0.777464178306168	0.127764589168345	-30.396791152634	8.42963599951327e-144	2.27623266880008e-141	317.948765778169
ACSM5	-1.67608588317354	0.62751791324962	-30.3912458832164	9.19760823072252e-144	2.45004396545949e-141	317.861774762706
LRRC3B	-0.529004512840628	0.0989983475731181	-30.3779200679047	1.13414832987369e-143	2.98084425046269e-141	317.652729040709
KLF15	-2.07109405515328	0.853925814411451	-30.3680890202146	1.3237320128619e-143	3.43334282072812e-141	317.498508570695
MAB21L1	-1.40710311001016	0.57895043432966	-30.3499028955739	1.76189550576722e-143	4.51045249476409e-141	317.21322556167
LEPR	-2.01980479804665	1.1026632588317	-30.3413839277708	2.01441648454774e-143	5.09079201838525e-141	317.079591715583
SMYD1	-1.92610217719598	0.389031459122484	-30.2943813590852	4.21775963806353e-143	1.05241111374061e-140	316.342302720602
FREM1	-1.37389049531931	0.507294440878766	-30.256692366962	7.62797146481514e-143	1.87244269737759e-140	315.751136377167
CCDC178	-0.734647804009642	0.222225688217829	-30.2561425601112	7.69418924957309e-143	1.87244269737759e-140	315.742512638574
ADCYAP1R1	-1.24415780210261	0.468760987137272	-30.205939216606	1.69400834872927e-142	4.07223080123797e-140	314.955095648167
PRRG3	-0.992676964519126	0.286458761648145	-30.1994294585594	1.87654072304034e-142	4.45667117259893e-140	314.852996560579
TMEM220	-1.50434529712736	1.01478692217837	-30.1744950042604	2.77704814250601e-142	6.51680630774744e-140	314.461932159353
EBF1	-2.25317279484737	1.58923998641561	-30.1013052869739	8.77428316144252e-142	2.03480787856888e-139	313.314120045026
FAM13C	-0.990349042675996	0.493159157121566	-30.0778875145936	1.26783361590644e-141	2.90599258566833e-139	312.94689010148
KY	-0.584671437262546	0.132119204666099	-30.0378776496693	2.37771097444873e-141	5.38729180785441e-139	312.319496139711
KLHL31	-1.53163816048001	0.548019243205666	-29.9957669842641	4.60869995866276e-141	1.03234879074046e-138	311.659198573587
FHL1	-3.90951130952477	2.80893902739847	-29.8188334481158	7.43029395122135e-140	1.64568488052219e-137	308.885338613791
CNTNAP3B	-0.346443112664052	0.0970028145678897	-29.8026871091226	9.57578393612032e-140	2.09730947720893e-137	308.632245665307
SCN4A	-1.28899976851459	0.392241174159711	-29.7483716107223	2.24777476331131e-139	4.86902594883435e-137	307.780905155287
ANGPTL1	-2.16377939166311	0.967495039833234	-29.654917264954	9.75617873661108e-139	2.09036733973997e-136	306.316296898704
ANKRD53	-0.993506526698978	0.446119629703045	-29.5517243880612	4.93299265268857e-138	1.04558227064298e-135	304.699368355668
RP11-644F5.10	-0.752245567067848	0.395779315663707	-29.5433238442002	5.6286000189642e-138	1.18032939972151e-135	304.567754799913
ADAM33	-1.92041767379159	0.871359340878452	-29.4929257751884	1.24189230888564e-137	2.5768611781846e-135	303.778202236674
SLC19A3	-3.08423839205297	0.934631664645259	-29.442400836455	2.7453425969475e-137	5.6371034657322e-135	302.98674540977
NAALAD2	-0.75710335034762	0.276458272801282	-29.4322291400983	3.22069402938319e-137	6.54498151620634e-135	302.827419381633
TNS1	-2.69372929626188	3.50053487945164	-29.4199040564485	3.90825267741739e-137	7.86117109971954e-135	302.634368112815
LRRTM2	-0.491187852809763	0.16629195627578	-29.3163118019568	1.98696731282412e-136	3.95627269397869e-134	301.011981444213
HPSE2	-1.36913909124071	0.350369382724936	-29.3054680036807	2.35562101735574e-136	4.64340014941163e-134	300.842175758959
PPP1R12B	-1.71095346150284	1.82068938510742	-29.2875075676309	3.12266403659747e-136	6.09445084053557e-134	300.560938301172
CLEC3B	-3.39519250985269	2.69095060393687	-29.2478656748493	5.81714041607548e-136	1.12419090080078e-133	299.940238940035
CAV1	-3.19655923384465	4.29935736599219	-29.1092021993797	5.12370499394718e-135	9.72884541110658e-133	297.76956339498
ANGPTL7	-1.73847057042985	0.34857155391786	-29.1090877362317	5.13291356917149e-135	9.72884541110658e-133	297.767771869308
KIAA0408	-0.220148980124545	0.0328013292473021	-29.0721618373533	9.16067187467506e-135	1.71976346660566e-132	297.189851920778
CORO2B	-1.51875306364858	0.991780777456011	-29.0258215733527	1.89493072622472e-134	3.52385608257941e-132	296.464668527236
SLC7A10	-1.95999607763132	0.456126551987452	-29.0060324575664	2.58454060098631e-134	4.76135180622824e-132	296.155013901295
ADH1C	-2.45109260541728	0.845394745317678	-28.9601338523671	5.30867163581647e-134	9.68930882270502e-132	295.436868999168
CAV2	-2.50971802114877	2.38913806793723	-28.9034309372091	1.29157355928068e-133	2.33573376151751e-131	294.54980175924
SYNE3	-1.68459221294883	0.917542420333714	-28.8516309913639	2.90944822151127e-133	5.2137312129482e-131	293.739561304088
CRHBP	-1.09149320244955	0.308677740633229	-28.8379710987156	3.60419558308429e-133	6.40053183187005e-131	293.525917149689
SLC16A7	-1.59424725111804	0.690158128360695	-28.8033984123085	6.19677422468131e-133	1.09063226354391e-130	292.98522971918
ADH1A	-0.765262263577119	0.120161040815695	-28.7876881869807	7.9269635087183e-133	1.38279915649429e-130	292.739553355133
ACACB	-2.6728348800739	1.66358428565979	-28.6862939362967	3.88317780965783e-132	6.71449131438379e-130	291.154230725332
EBF3	-1.73835565375764	0.994889013393853	-28.6023204188891	1.44723932204067e-131	2.48069404487528e-129	289.841662696943
APOB	-0.768037039316599	0.102235137454923	-28.556920928507	2.94695409597235e-131	5.00778958101783e-129	289.132182202595
SIK2	-1.96972810610394	2.60663596011811	-28.5147385764714	5.70532810613485e-131	9.61225877163505e-129	288.473072197794
ABCB5	-0.556454520973187	0.11695808257086	-28.5109697253691	6.05219452251307e-131	1.01102422396422e-128	288.414187430587
MICU3	-1.01307716729966	0.544565204550344	-28.483327963834	9.33032630044897e-131	1.54554110953319e-128	287.982333547942
PALMD	-2.4402364446676	2.07018625709569	-28.43709790041	1.92422372262119e-130	3.16085816835908e-128	287.260160530219
ABCD2	-1.45376266854756	0.41868975679537	-28.3802507779417	4.68533597352623e-130	7.63283824050819e-128	286.372293127722
SVEP1	-2.50592086012859	1.50761262592952	-28.2985842140824	1.68201686520456e-129	2.71769806941904e-127	285.097094798539
RP11-407P15.2	-1.26053100951756	0.20571227229744	-28.2784798045431	2.30385748201598e-129	3.69216574678854e-127	284.783228148208
PCK1	-2.30872315023797	0.51967351749933	-28.256845053995	3.23198686729848e-129	5.13781654259577e-127	284.445495857389
GOLGA8M	-0.272450649109598	0.0761496707003454	-28.1113280208499	3.14767359396706e-128	4.9637553507423e-126	282.174592602649
CHRDL1	-4.16215922908162	2.08652403047923	-28.101258870905	3.68443399575634e-128	5.76409229558326e-126	282.017502671473
ITGA7	-2.77027561036976	1.67752394397318	-28.0569608905707	7.3650057523464e-128	1.14314168023821e-125	281.326478548536
SCN2B	-0.94070940674492	0.299184571796499	-28.0557902289975	7.50104337580606e-128	1.15516067987413e-125	281.308218509501
SGK2	-1.29612589020319	0.485670877799478	-28.0333816099922	1.06479297368342e-127	1.62706969746105e-125	280.958704108894
VIT	-2.20758269626233	0.917856550199326	-27.955845186689	3.5776198032961e-127	5.42477242789021e-125	279.749586820895
CXCL2	-2.96212588123134	1.25447484290611	-27.8612799001199	1.56780445301696e-126	2.35912682273819e-124	278.275440346166
SORBS1	-2.97481663173198	2.60831941887848	-27.8482926010895	1.92044048111841e-126	2.86785778513682e-124	278.07303145244
BMX	-1.31086506720229	0.600322049624199	-27.8085494518856	3.57270991649905e-126	5.29513217097964e-124	277.453698609852
CLDN19	-1.41083511180426	0.360002290542008	-27.7402730042796	1.03762911198068e-125	1.5263988847286e-123	276.389969151593
SCN4B	-2.13430330129489	1.36727546011971	-27.6559559279363	3.8697321577582e-125	5.65038224397998e-123	275.076773986988
FAM196B	-1.57883937174291	0.384874044048945	-27.6366855216243	5.22753426425428e-125	7.57684966301326e-123	274.776717330674
TSHZ2	-1.98840848727324	1.21956929895893	-27.6359524855135	5.28768075186098e-125	7.608084889101e-123	274.765303853517
HSPB6	-4.00866752642254	2.4685540951926	-27.5871572846138	1.13226933740052e-124	1.61734008542311e-122	274.005641929519
FRMD1	-0.69890344065918	0.127817156620661	-27.5642899475103	1.61769230916594e-124	2.29409717973231e-122	273.649693666051
DMGDH	-0.931376371395155	0.409324956275389	-27.5079055966817	3.89833038883556e-124	5.48884918748047e-122	272.772189456636
AVPR2	-1.37601846859159	0.579521813875855	-27.3059001351415	9.08954799737373e-123	1.27073170300873e-120	269.630357236418
SPRY2	-2.40412051010637	2.30835350827695	-27.3044412156831	9.29854192408455e-123	1.29079477751799e-120	269.607677799157
TMEM246	-1.02878827345958	0.598172351826805	-27.3009845973752	9.81308676502873e-123	1.35269626791781e-120	269.553944069663
TUSC5	-4.12380268205323	1.39259701266819	-27.225815611729	3.16497030535848e-122	4.3324926846685e-120	268.385663351474
CABP1	-0.354668358837908	0.152436924890377	-27.1969714174414	4.95982397131104e-122	6.74262414637816e-120	267.937485326613
HLF	-2.3176448573338	1.15613155003547	-27.099336002357	2.26796146044378e-121	3.06205865125122e-119	266.420940624145
PAFAH1B3	2.35680097309851	5.10730339056476	27.0290993665678	6.76603391450324e-121	9.07292928725768e-119	265.33046404116
SYN2	-1.51773542920781	0.590638765043007	-27.0278131771278	6.9027998142724e-121	9.19378310398227e-119	265.310498868516
HCAR2	-1.9931186732095	0.922366362315732	-26.9979089513584	1.0992045780453e-120	1.4541960162704e-118	264.846343384017
NMUR1	-1.05799416439044	0.321065425303032	-26.9767326519983	1.5280583874918e-120	2.00807246228256e-118	264.517703887201
CEP112	-1.03708055207682	0.908747657537486	-26.9577405177328	2.05320122243399e-120	2.68031142361714e-118	264.222993806074
HOXA4	-1.20811440635041	0.617776202524176	-26.9562065616686	2.10277484918842e-120	2.7121859713931e-118	264.199192034848
GNAL	-1.25709209132223	0.808959713689351	-26.9561343984172	2.1051362298252e-120	2.7121859713931e-118	264.198072312105
PKHD1L1	-0.440711820971631	0.0920846954258925	-26.9151273241898	3.98321416401513e-120	5.09851412993936e-118	263.561858433729
CDO1	-2.83625945860561	1.492409249486	-26.9108564531774	4.25671524920064e-120	5.41344328982213e-118	263.495605455235
LGI4	-1.28633354715467	0.743177767668563	-26.8635363114723	8.88337975528141e-120	1.12249475471864e-117	262.761647260412
IGFBP6	-3.00452050464092	3.00574710905421	-26.8590386027277	9.52669162611921e-120	1.19611557537619e-117	262.691895955136
KL	-1.15857689420521	0.543903777586654	-26.8002453680889	2.37564356706886e-119	2.96384088570009e-117	261.780285990057
EPB42	-0.437408234968306	0.0944591838783015	-26.7849236294597	3.01423391278833e-119	3.73689175401783e-117	261.542768154526
F10	-1.55664004253928	0.929215011609757	-26.77023063925	3.78722392558426e-119	4.66585987631981e-117	261.315017211149
LDB2	-1.77753950281887	1.90565908269062	-26.7113920305729	9.44628952453538e-119	1.15655440439529e-116	260.403178339585
GPD1	-4.64153767301879	1.96419509078074	-26.6798207616124	1.54238256508216e-118	1.87675587178393e-116	259.914041111923
DEFB132	-1.76414274492179	0.443775991855369	-26.6400189205406	2.86138498411625e-118	3.46034483477911e-116	259.297519389433
DACT2	-0.868133154025688	0.227460307573053	-26.5993982924343	5.37545185273377e-118	6.46103090982244e-116	258.668468900112
AOC3	-3.31388420710167	3.01807534758742	-26.5556072007349	1.06059792410602e-117	1.26706098666532e-115	257.990496842661
MYZAP	-1.98617136222579	1.12170613122351	-26.5527586046892	1.10852757638929e-117	1.31634310757745e-115	257.946401363913
ITPRIPL1	-1.28121610197709	0.642561563662551	-26.3643698339979	2.05812745989247e-116	2.42932984966469e-114	255.031959851792
ZBTB16	-1.88228714770912	0.644831745460372	-26.3274606423257	3.64638105453775e-116	4.27842043732429e-114	254.461376560907
PCOLCE2	-3.21745622059217	1.22273996494509	-26.3182107818318	4.20825403483247e-116	4.90846766477028e-114	254.318403666311
COL25A1	-0.638519868898739	0.199898263563954	-26.2988247710116	5.68241675690825e-116	6.58892935953973e-114	254.018787104081
LIFR	-2.36136450770116	2.01107091896814	-26.2594083173851	1.04635638942865e-115	1.20618579815307e-113	253.409713314565
GPBAR1	-0.9520226807478	0.382427198880201	-26.243103440139	1.34691111694194e-115	1.54362278704416e-113	253.157812922678
GSN	-2.35869766715108	5.36406834854885	-26.2145432650095	2.0960085021036e-115	2.38823812678995e-113	252.716642427884
RBMS3	-1.66141581816522	1.33303392949991	-26.2135201860205	2.12947278336997e-115	2.41242341987292e-113	252.700840456842
CAPN11	-1.18870182057219	0.511283174273041	-26.1810853521138	3.51831864462571e-115	3.96303412130639e-113	252.19992511823
TMEM100	-2.08978848203552	0.811083903695242	-26.1791751927845	3.62389740418448e-115	4.05876509268662e-113	252.170428560099
FMO2	-3.28195669423446	1.87319449687616	-26.1664027340012	4.41603297797103e-115	4.91801367580593e-113	251.973206989359
ERICH4	-0.241575266849876	0.0678799128072021	-26.1525509546476	5.47186608356482e-115	6.05963057523763e-113	251.759339011066
LIPE	-3.50976561307186	2.0925807591118	-26.1398110182282	6.6643485105975e-115	7.33897418105575e-113	251.562655625054
LPL	-4.2110706400615	2.99115631918807	-26.0760585344402	1.78694375382425e-114	1.95690195974353e-112	250.578684742388
CIDEC	-4.59158539572081	1.75376210023223	-26.0473640784362	2.78514061771951e-114	3.03318739538602e-112	250.135951007975
PAK3	-1.06562615604029	0.40840558106923	-26.0019328056464	5.622410399052e-114	6.08950295528094e-112	249.435164711009
C8orf88	-1.29797255914133	0.826030216574877	-25.9289993264033	1.73568917456298e-113	1.86961229557298e-111	248.31062817336
CDC14B	-1.256263848227	1.18402689624035	-25.9283252429829	1.75386189181623e-113	1.87891987018921e-111	248.300237475127
C19orf80	-1.17443410814443	0.269920991849884	-25.9184444819962	2.04313805851095e-113	2.17699121131718e-111	248.14793575703
CFL2	-1.4051223838628	1.82092783914882	-25.8969502695019	2.84782141067824e-113	3.01807826060696e-111	247.816662601326
PPARG	-2.45002712707693	1.72638510169763	-25.8916679295803	3.08994728895402e-113	3.257167965768e-111	247.735258082953
FAM180B	-1.21517746572993	0.290427580569108	-25.8551581166387	5.43065038654704e-113	5.69409470317102e-111	247.172703004362
OXTR	-3.52402272322171	1.75048474548736	-25.8350199418981	7.41151129198635e-113	7.72993177712354e-111	246.862472383251
STAB2	-0.538496883536354	0.147847515539625	-25.825705031939	8.55794779207537e-113	8.87864562512577e-111	246.718990944942
SPTBN1	-1.83039949768598	4.19304900248675	-25.7683452815098	2.07448807159963e-112	2.14095857944356e-110	245.835675004582
GPRASP1	-1.49432492494451	1.07977706011246	-25.7421665836155	3.10712589212986e-112	3.18998258258665e-110	245.432660898094
MMP11	4.48718673167866	4.84077900720131	25.6518693688857	1.25100177748425e-111	1.27770710040256e-109	244.043176934802
PRCD	-0.359451740259324	0.177568367965203	-25.6406753375167	1.48667964584739e-111	1.51058913293525e-109	243.870991722461
HSPB2	-1.50792736329389	0.847839454879458	-25.5865488140037	3.4243446078584e-111	3.46157338000537e-109	243.038636218403
LMOD1	-2.69124035287849	2.75729824871222	-25.5287578484658	8.3425866096015e-111	8.39025853308494e-109	242.150320420764
PAK7	-0.749307618137746	0.197974627430516	-25.519130384097	9.67627681822561e-111	9.68217099699813e-109	242.002374476072
PDE1C	-1.23720093161495	0.43730291601253	-25.5080616264398	1.14749814909912e-110	1.14239815732535e-108	241.832294135544
MLXIPL	-1.80766172953009	0.684790217153907	-25.4473673291646	2.92177121221425e-110	2.89416854950589e-108	240.899946520838
DENND2A	-1.39781797083311	0.991149446522632	-25.4346591719346	3.55309811071066e-110	3.50193349791642e-108	240.704789752009
FAM162B	-1.16670746719735	0.745894813017714	-25.408072484161	5.34965201654142e-110	5.24638510199326e-108	240.296568376945
PEAR1	-1.52278450436988	1.25747116724211	-25.3953297441131	6.50864520663271e-110	6.35140664916554e-108	240.10094332696
SHE	-1.35765924773818	1.05705046940758	-25.3594022463406	1.13125733095323e-109	1.09848987722906e-107	239.549498992005
CKS2	2.47767606292561	5.38821245957271	25.3198612247536	2.07824241517693e-109	2.0081526709788e-107	238.942780939344
PLIN4	-4.90906224433256	2.55650422063275	-25.2276510537537	8.57678568839706e-109	8.24710241413087e-107	237.528687549563
ADH4	-0.576762468983775	0.110384551327525	-25.2003787944435	1.30410480521457e-108	1.24788902526163e-106	237.110664329779
CIDEA	-3.25873869895868	1.05993354727159	-25.1868950176086	1.60425809231504e-108	1.52768770607314e-106	236.904023997813
PLIN1	-4.91617643945075	2.40373715899187	-25.1619408637605	2.35362526505913e-108	2.23051255888681e-106	236.521662105791
LGALS12	-2.85276339780193	0.988953581251444	-25.1194028515995	4.52288811532904e-108	4.26579763298402e-106	235.870060457115
GRIA4	-1.01198768897163	0.241658864236107	-25.1165815440379	4.72309811921878e-108	4.43341476790669e-106	235.826851897772
GALNT15	-2.42021546927777	1.52304548447801	-25.0611704866947	1.10557401792261e-107	1.032847158355e-105	234.978443270165
LMO7DN	-0.23827052707919	0.0561782314989066	-25.0479512756956	1.35418648164458e-107	1.25913792104613e-105	234.776102677045
RBP4	-4.33012802700595	2.09474774468699	-25.0346181020941	1.66156827741336e-107	1.53769173166067e-105	234.572041690298
PLXNA4	-1.67333453743001	0.766828295421463	-25.0221780197711	2.01093384263577e-107	1.85231438813254e-105	234.381671024551
MEOX2	-2.27647488920867	1.39703946820749	-25.013659719119	2.29162751455861e-107	2.10104937520834e-105	234.251327564105
CES1	-3.29650287525342	1.90805940038062	-24.9974786073352	2.93714733296036e-107	2.68041889941272e-105	234.003758259638
CCDC36	-0.466044187315005	0.240225155504732	-24.9956914809268	3.01876118648123e-107	2.7422037100423e-105	233.976417609334
C2orf40	-3.09569514162084	1.25440614861217	-24.9816190207058	3.74585315600578e-107	3.38707602803605e-105	233.761143029458
MYH11	-3.268750411464	2.15811813399657	-24.9654880931213	4.79697652580569e-107	4.31771695327314e-105	233.514412333332
SCN3A	-0.639928100408968	0.187655565901442	-24.9325697705364	7.94556244290058e-107	7.11922394883892e-105	233.011021269792
FGF2	-2.27684180317771	1.20967005969838	-24.9182003773827	9.90307350893545e-107	8.83300384652197e-105	232.791329781769
ADH1B	-4.74227849028035	2.13871728223797	-24.8959644156621	1.39236226670852e-106	1.23631734240353e-104	232.451424134038
DNASE1L3	-1.25407965967752	0.518315758017946	-24.894336676289	1.42752532270385e-106	1.26185556776405e-104	232.426544725849
LHCGR	-0.313810152850789	0.0424187102989998	-24.8613140602065	2.36752095554009e-106	2.08341844087528e-104	231.92188607325
KCNB1	-1.32245576230416	0.424951960092891	-24.7878311681806	7.29391338680757e-106	6.39011647470004e-104	230.799456674234
NR3C2	-1.63165864334613	1.11704053420863	-24.7512114049713	1.27749974513106e-105	1.11425110513378e-103	230.240387606949
PPAP2B	-1.94191434490215	3.69596744941327	-24.7473531848735	1.35519059276441e-105	1.17680691473886e-103	230.181495870805
PALM2-AKAP2	-0.421438470441626	0.134864874954063	-24.6855465765011	3.48823478796405e-105	3.01579316405032e-103	229.23837492731
SAMD5	-1.95810223427111	0.862018242926392	-24.6653332686173	4.75158593582926e-105	4.09009877585442e-103	228.930055854537
USHBP1	-0.89590399972771	0.606362802471249	-24.6486777201414	6.12950862825312e-105	5.25325539478806e-103	228.676049109787
MOCS1	-1.63600294818518	2.01002664995614	-24.6445632012218	6.52742570322496e-105	5.57006993341864e-103	228.61330657645
GPLD1	-0.924628345266684	0.391945125698129	-24.6278719350671	8.42450088745172e-105	7.15792075402794e-103	228.358806005036
PDE11A	-0.692794803625358	0.292267734781259	-24.6215787528758	9.27504118310037e-105	7.84676445499032e-103	228.262861162857
PGM5	-1.77619796643429	0.999760049889045	-24.6195483219505	9.56736868510269e-105	8.05948596242496e-103	228.231906784954
GLRA4	-0.353439522231078	0.074075786326954	-24.6177546608419	9.83325797605821e-105	8.24822047761955e-103	228.204562521976
PARK2	-0.942006312359801	0.664585904794915	-24.6041922869597	1.20978236609288e-104	1.01047584747554e-102	227.997820261949
PFKFB1	-1.83612921222724	0.813404615425257	-24.6026840935412	1.23798675261499e-104	1.02967066951674e-102	227.974831326119
RERGL	-2.13196223693428	0.824624811420639	-24.5991965042798	1.30574975373275e-104	1.08146803132689e-102	227.921672347191
PREX2	-1.33227659992877	0.877365048140279	-24.5588433941367	2.41874522515406e-104	1.99490819574212e-102	227.3067282409
FAM149A	-1.08382345616673	0.719591893759148	-24.5395675790476	3.24669960200802e-104	2.66662260644925e-102	227.01306823595
TMEM255A	-1.30203635694882	0.833882541203406	-24.4932602930119	6.58399005628528e-104	5.3852121157467e-102	226.307821352544
RYR3	-0.56944210792597	0.206664269093931	-24.4875844282739	7.17983058774162e-104	5.84829836965136e-102	226.221401758926
GYG2	-2.93784582984223	2.34644335276924	-24.4780447175454	8.30515483394084e-104	6.72007456736406e-102	226.076162985908
SPX	-1.96761977958277	0.472610975774955	-24.4779412956814	8.31827411950502e-104	6.72007456736406e-102	226.074588499533
LIMS2	-1.64012369488937	1.68611727364514	-24.4751039049471	8.68639501814815e-104	6.9888252488872e-102	226.031392916784
CACHD1	-1.89902365718908	1.73799447740675	-24.4675076856991	9.75405155728869e-104	7.81592944297864e-102	225.915756367911
TIMP4	-3.41688952569094	1.56848259512201	-24.4347821568096	1.60707725793419e-103	1.28253874123072e-101	225.417678930607
HOXA6	-1.19432699884761	0.498759662853515	-24.4138510675348	2.21155142687747e-103	1.75782668252454e-101	225.099196706967
DST	-2.29190807531272	2.5119893072534	-24.3950706433002	2.94500017657249e-103	2.33139933657016e-101	224.81349562396
HSPB2-C11orf52	-0.0622238652088587	0.0142059850575388	-24.3653108020482	4.63602203515082e-103	3.65541065427572e-101	224.360879085127
PDZD2	-1.84711553029765	1.38215493811643	-24.3067456630567	1.13180603317401e-102	8.88851016969164e-101	223.470564466829
RNF150	-1.89113788349565	1.07466999590043	-24.3030926717592	1.1965820850167e-102	9.35993097613062e-101	223.415048945856
TACR1	-1.56651173548737	0.683923395256606	-24.2860528563877	1.55123188212515e-102	1.20861197076881e-100	223.156117764218
SH3D19	-1.77243704916612	3.18156147409843	-24.2797386326303	1.70783609440274e-102	1.32538838948294e-100	223.060180556664
CLCA4	-0.899125037313074	0.212380074795839	-24.2621266973921	2.23324961561981e-102	1.72634574208226e-100	222.792621043443
HBB	-3.87738054606581	2.49539033990757	-24.2459438141462	2.85731097116028e-102	2.20012944779341e-100	222.546814723163
MTURN	-2.17045716310087	2.8836705792871	-24.2222780958334	4.09666848928739e-102	3.14216067162774e-100	222.1874241487
CD34	-1.91982146536635	3.08745676775446	-24.2035908753039	5.44452620080609e-102	4.1597868399337e-100	221.90370051098
B3GALT1	-0.614992480703098	0.153840974098099	-24.2022894868971	5.5534369373205e-102	4.22661578797149e-100	221.883943910417
PYGM	-1.14930819383853	0.355860696777477	-24.2018335580287	5.5921055225706e-102	4.23967631003506e-100	221.877022439951
CNTNAP3	-0.64483882350781	0.234885437376194	-24.1881571977763	6.88595444426657e-102	5.20061049829052e-100	221.669416607009
GPR17	-0.653415738088474	0.223934889756934	-24.1719554392298	8.81103434966041e-102	6.62912630154603e-100	221.423514166458
RSPO3	-1.76319065083672	1.09552426230958	-24.1560331321118	1.12260065911971e-101	8.4139559667558e-100	221.181894105208
CAT	-1.76466906625573	4.76518823146195	-24.1466368914609	1.29508367620927e-101	9.66995811569585e-100	221.039325831706
CH507-396I9.6	-0.236602681593217	0.0568319732142773	-24.1451612275677	1.32448077773921e-101	9.85213777011143e-100	221.016937013961
P2RY12	-1.48193271671034	0.789094221213465	-24.1379363988154	1.47832086388541e-101	1.09551356650034e-99	220.907326756386
NEK2	2.55743023535193	2.81915571743092	24.1326986877694	1.60089823903404e-101	1.18190659505015e-99	220.827868980731
CPED1	-1.95720281108614	1.33093321626867	-24.1206851173505	1.9217902689314e-101	1.41351976795432e-99	220.645635959827
CKMT2	-1.2659711998748	0.691680055215816	-24.1203688829333	1.93105386478582e-101	1.41505330047056e-99	220.640839337035
KLHL33	-0.418054870884922	0.10152175546499	-24.118697164439	1.9807708100173e-101	1.44610941507633e-99	220.615483090052
CXorf36	-1.71577733299826	2.0145522244237	-24.0732833996856	3.95063239397795e-101	2.87361128229127e-99	219.926830945427
CD36	-4.08339721603275	2.69808493587109	-24.0616360566304	4.71565201303944e-101	3.41746075297917e-99	219.750265324499
HBA2	-2.94090961337156	1.32839208009039	-24.027841606356	7.88022351404014e-101	5.68992549116334e-99	219.238090718337
MMRN1	-2.17749289943569	1.00642888801095	-24.0163324726031	9.38565202522086e-101	6.75218878544356e-99	219.063705927704
ACADL	-1.32427359571452	0.354833132376783	-23.958620929377	2.25447608995936e-100	1.61600846128287e-98	218.189598959304
AKR1C1	-2.30629651061872	0.883304885749368	-23.9379407222744	3.085772628021e-100	2.20386775520108e-98	217.87650845654
PLAC9	-2.66449603220728	2.07128957874711	-23.8933546401338	6.06957086839139e-100	4.319255630243e-98	217.201735722077
ASF1B	2.30732869446782	3.30715389575802	23.8759024757467	7.90892319433077e-100	5.60793863333267e-98	216.937703042349
SEMA3G	-2.57635277805571	2.47264643257037	-23.8701296328364	8.63254462636305e-100	6.09909389515657e-98	216.850377397712
PID1	-1.86091348595157	1.38134292887812	-23.8663218511102	9.14569173709316e-100	6.43856698291358e-98	216.792780269412
PDK4	-3.65897787383098	3.16508275752873	-23.8549878387227	1.08606325937542e-99	7.61867578961152e-98	216.621354686441
FHL5	-1.52354611137473	0.881701323490175	-23.8411378153736	1.3398301341156e-99	9.36550766088178e-98	216.411904339315
SLC22A3	-1.49328820646528	0.667204123305023	-23.8321835417213	1.53462087371318e-99	1.06892037677153e-97	216.276508521819
PYCR1	2.21278603592736	4.83262104304552	23.82173338907	1.79801482720434e-99	1.24797423499479e-97	216.118511088224
LDLRAD2	-0.706874403528153	0.474404983167922	-23.7939150715885	2.74080924484895e-99	1.89567830998114e-97	215.698012706026
USP44	-0.407512808172295	0.15907995732408	-23.7888953862796	2.95739709963876e-99	2.03832907790487e-97	215.622149858242
OVCH2	-0.964174692268716	0.262505449733917	-23.7786064519784	3.4562699800484e-99	2.37386738141861e-97	215.466666015075
TRHDE	-0.495332694885495	0.0945145946472953	-23.7712414832203	3.86422188160342e-99	2.64484519896412e-97	215.355379599363
BHMT2	-1.88399626250115	1.1166785292791	-23.7434888203363	5.88317194712706e-99	4.0127711218605e-97	214.936114337994
PRRT4	-1.20147656084085	0.360548698775464	-23.7346675122821	6.72393751944994e-99	4.57042263391025e-97	214.80287688489
HOXA5	-2.12777864959004	1.41269230494503	-23.7021304494291	1.10039544706055e-98	7.45395018984795e-97	214.311552331059
FAM126A	-1.40013116243119	1.20477827120764	-23.6902520216069	1.3171262238446e-98	8.89150415220027e-97	214.132228555303
PHYHIP	-1.03277987369562	0.489863137003197	-23.6847453459322	1.43159428868234e-98	9.63125823157214e-97	214.049104878235
ANK2	-1.33689716632999	0.864300171169668	-23.6831370811131	1.46686392051988e-98	9.83497333377137e-97	214.024829001753
COL10A1	4.33487405969608	4.26065695611296	23.6572420869378	2.17045348089105e-98	1.44837676621273e-96	213.634020611274
PPP1R1A	-3.21043140177117	1.61654469610631	-23.6571063088896	2.17491641030321e-98	1.44837676621273e-96	213.631971752978
EEPD1	-1.36636386851707	1.73577609196926	-23.6399996301699	2.81725112486528e-98	1.86982000583651e-96	213.37386199292
GHR	-2.46929131883507	1.88633566725446	-23.6246598085696	3.55289343181635e-98	2.35015554791825e-96	213.142454848352
RUNX1T1	-0.848383024998448	0.597745040560618	-23.598980402754	5.23856255932225e-98	3.45359682840669e-96	212.755164170344
LRRC70	-0.655859722289647	0.382089270879935	-23.5720192338386	7.87416860642492e-98	5.17385371899494e-96	212.348668170271
TAL1	-0.868770742759251	0.597953981584173	-23.555148223659	1.0160843244938e-97	6.65417083203381e-96	212.094368285738
CCDC69	-2.40213125250415	2.40854934345073	-23.5454892934089	1.17574128181715e-97	7.67424243284094e-96	211.948800323962
JAM2	-1.81089315255536	1.93291591538318	-23.539889877836	1.27953419344638e-97	8.32415116211716e-96	211.864420209373
PPP1R14A	-2.22901333193976	1.53605723515092	-23.5080100749902	2.07101109615054e-97	1.34288719497761e-95	211.384116347217
SCTR	-0.293179139608791	0.0738280557004084	-23.5004115311778	2.32282762818747e-97	1.50123207235513e-95	211.269663023608
PQLC2L	-1.14069055115923	0.478470788405177	-23.5001712193312	2.33127217024029e-97	1.50176591567898e-95	211.26604348817
ENPP2	-2.6034090026627	2.3828913047732	-23.4895602880212	2.73637967418852e-97	1.7569874963389e-95	211.106233872695
MMP27	-0.541747726081911	0.174667064903383	-23.476639682795	3.32578389999507e-97	2.12850169599685e-95	210.911666097758
ANKRD29	-1.48688901175658	0.84256208432325	-23.4722869375227	3.55165779924539e-97	2.26570480707848e-95	210.846126133825
SYNM	-3.55218073093476	2.58819757884359	-23.4687968525968	3.74378959959017e-97	2.3805671157136e-95	210.793577862535
UBE2T	2.59748940690412	4.05083824914741	23.4637581283386	4.03963984080125e-97	2.56043024250399e-95	210.717716487096
TCEAL7	-1.63312368316049	1.31769806650437	-23.4419077564221	5.61770694291508e-97	3.54923843778019e-95	210.388797865269
SAA2-SAA4	-3.04418983701604	1.23419516949924	-23.4310614902307	6.61661821517511e-97	4.16698972068792e-95	210.225558847693
EBF2	-1.08426638763804	0.680022270932331	-23.4110585211734	8.94733709755396e-97	5.61687607856636e-95	209.924565526022
CREB5	-1.12472129149733	0.707537357908763	-23.4011540962492	1.03890305882814e-96	6.50122447480012e-95	209.775556481065
HCAR3	-0.536799856299441	0.255080203831362	-23.3533479174966	2.13614584079843e-96	1.33252236752591e-94	209.056580816098
PDE3B	-1.73126078215449	0.761223400646121	-23.3505411617178	2.22846137357186e-96	1.38572336264506e-94	209.014382033631
NTRK2	-2.984539301018	1.6883250384924	-23.3488854733043	2.2847761275988e-96	1.41627380588766e-94	208.989489908396
HAS3	-2.02830425427391	1.05316275893756	-23.3026166568888	4.58819424656425e-96	2.83518761718729e-94	208.294076151491
ANGPT1	-1.49324588070652	0.730870596163047	-23.2725097139848	7.22069256135905e-96	4.44794661779717e-94	207.841787363852
FZD4	-2.13146766035318	2.87726128826693	-23.2495087806606	1.02090255419995e-95	6.26916858205279e-94	207.496364785228
NUSAP1	2.4596182690373	3.67824362026054	23.2466924326563	1.06511799998619e-95	6.52037453904588e-94	207.454076371706
IGF1	-1.01773855062606	0.486279940981793	-23.2386496677755	1.2022040833229e-95	7.33679470292911e-94	207.333319774374
CEP68	-1.06169327044723	2.43959427604216	-23.2283790158185	1.40318869086171e-95	8.53693070193397e-94	207.179130715682
GNAI1	-1.95776665388731	1.99179173917184	-23.1834176355569	2.76007660359795e-95	1.67405015415763e-93	206.504379036769
PLCZ1	-0.235823682362312	0.0522954340476084	-23.1581711564187	4.03482101087076e-95	2.43970526890443e-93	206.125664456995
TK1	2.67837109182456	4.67844477132366	23.1048137167336	8.99844092891147e-95	5.42438127188694e-93	205.325667411414
SLC35G2	-1.02887653396895	0.822849278687688	-23.0928475807594	1.07709868634251e-94	6.47310039792184e-93	205.146332291469
PLSCR4	-1.947579867406	2.5414939720635	-23.072422547386	1.46391858344807e-94	8.77105261912717e-93	204.840288553071
CA3	-2.38785633706458	0.917698356980643	-23.0475818609113	2.12589033757277e-94	1.26986516164347e-92	204.468190709896
INMT	-1.78618388922384	1.10295439450773	-23.0376990842051	2.46596601563364e-94	1.4675058487522e-92	204.320186292945
ADIPOQ	-4.59896602533485	2.0543914708281	-23.0375457025675	2.47165149039027e-94	1.4675058487522e-92	204.317889400179
EDNRB	-1.86023615531584	1.65447235117231	-23.034333722336	2.59376696941931e-94	1.53538542045626e-92	204.26979099221
ST6GALNAC3	-0.704074450511165	0.485612445498667	-23.012559680208	3.59654667173655e-94	2.12260862255302e-92	203.943784555001
ACSS2	-1.39880386887033	3.25572614027953	-22.9980940336672	4.46860121887811e-94	2.62940499183658e-92	203.72725252257
DDR2	-2.16818648810965	2.51932745545878	-22.9821802875522	5.67382086823484e-94	3.3286415760311e-92	203.489091723474
DTX1	-1.56251230449077	1.22500676910581	-22.9164830630316	1.51974947054708e-93	8.88940699211397e-92	202.506413463821
MATN2	-2.79055056998276	2.33972261187876	-22.9064182726846	1.76722948345146e-93	1.03063986916554e-91	202.35594306092
APCDD1	-2.05945346166605	2.15031069542501	-22.8499216912338	4.12020656975707e-93	2.39579681129945e-91	201.511684318545
CLIC5	-1.19561963717964	0.814076519208146	-22.8471184656355	4.29687311911344e-93	2.49117538011659e-91	201.469810859971
C2orf88	-1.3766269586912	0.66392551092325	-22.8392691313494	4.83286629449183e-93	2.79370851604173e-91	201.352569058852
MGARP	-0.721119729976941	0.340537871305521	-22.8305046909036	5.5106468090225e-93	3.17619502629975e-91	201.221673397609
PI16	-3.56560165153537	1.6482783847786	-22.7798095149092	1.17694772340676e-92	6.76384650839475e-91	200.464852543926
TLN2	-1.39882160353631	1.80747510953712	-22.7785290247698	1.19971573926526e-92	6.87465018965022e-91	200.445743035359
TGFBR2	-2.28725754786924	4.49657156382625	-22.7741152804499	1.28162121937056e-92	7.32270071774856e-91	200.379876682381
TPX2	2.79513791423198	3.98445862191893	22.7569323104359	1.65730153126197e-92	9.44182883937456e-91	200.123492784793
KRTAP13-4	-0.127755295813127	0.015016803741729	-22.7280923245579	2.55107561180276e-92	1.44918739077395e-90	199.69331208534
ROBO4	-1.49257968905509	1.993784652811	-22.7075496089255	3.46822911618104e-92	1.96453253845289e-90	199.386998287704
UBE2C	3.28693896266807	4.2481553731086	22.7014885884282	3.7971260636631e-92	2.14466902484032e-90	199.296638558608
CCL16	-0.261424829952084	0.0922526886311698	-22.6251712708198	1.18745037312883e-91	6.6877205014616e-90	198.159523134915
CLDN11	-1.93006025508835	1.20877810539085	-22.6188191016083	1.30558747504743e-91	7.33211974590739e-90	198.064931306026
CCNB1	2.15258284280363	4.07442633301022	22.6087190909824	1.51807002810472e-91	8.50119215738644e-90	197.914546691953
TTC28	-1.15547384139186	1.56668033147752	-22.6071575475435	1.55387337687143e-91	8.67704022801407e-90	197.891297911562
GNG11	-1.93320128608465	3.14078265224564	-22.6002394326509	1.72291796633921e-91	9.59383021256455e-90	197.788304828893
CASQ2	-1.54007755720356	0.74416835172472	-22.5651722188295	2.90758848825339e-91	1.61448969804087e-89	197.266397493057
RELN	-1.15136982716463	0.365731763650877	-22.5487614182958	3.71408639849374e-91	2.05651885076148e-89	197.02224326044
SRPX	-2.50290798475542	3.0888216462386	-22.5399796395956	4.23385134742625e-91	2.33775007732399e-89	196.891614271265
TCEAL5	-1.25116640056785	0.438701940315248	-22.5154081609646	6.10743688348494e-91	3.36284345942054e-89	196.526199924866
SLIT3	-2.1219010857387	2.17542084193365	-22.5024243084179	7.41172583798948e-91	4.06963620385651e-89	196.333162352537
GPR133	-0.826110675617971	0.35071680711026	-22.4988235264621	7.82039841325056e-91	4.28210259783319e-89	196.279634017156
FAM107A	-2.44663410539401	1.25205724927041	-22.4983710208516	7.87332309343565e-91	4.29913974564553e-89	196.272907375091
KANK1	-1.67850238582292	2.1786949632913	-22.4907377579773	8.82200867219367e-91	4.80385179409618e-89	196.159443009328
TMOD1	-1.47755046230468	0.701497485099681	-22.4850075245263	9.608492169434e-91	5.21770241443204e-89	196.074274292388
TPM3	1.19969063985112	5.82418171837163	22.4843406030665	9.70446408279067e-91	5.25534054944972e-89	196.064362262385
TSPAN7	-2.2575144152935	1.98000393407141	-22.4004375646796	3.38582802912419e-90	1.82853266055058e-88	194.818122590286
GSTM5	-1.75305471050495	0.702105324256808	-22.3788047397291	4.67177951731116e-90	2.51612343839447e-88	194.497048243985
RHOXF1	-0.635078941057747	0.263437091173918	-22.3327576695548	9.26719921689095e-90	4.97752127965543e-88	193.813954999787
CNN1	-3.04196945098889	2.80934633761275	-22.3115161226374	1.27087479471723e-89	6.80746846561579e-88	193.498998980232
NNAT	-2.24178495246393	1.14717116150548	-22.279875761253	2.03386476464304e-89	1.08649165963804e-87	193.030038835742
SLC35A2	1.18023806370055	4.07054754252167	22.2425093117586	3.54305263219652e-89	1.88758522934751e-87	192.476492046699
EGFLAM	-1.35887822773528	1.56568763340934	-22.2291898982113	4.317880737604e-89	2.29417965228167e-87	192.279252590719
FOXO1	-1.66464878924288	2.60768721898295	-22.2147282988054	5.35192632926144e-89	2.83594547855918e-87	192.065143594949
NMT2	-1.49016302826778	2.0247611586094	-22.2005927561076	6.60127854121958e-89	3.48858988215872e-87	191.855906777056
AKAP12	-2.27496137495533	2.25002959139235	-22.1898540740027	7.74171123420671e-89	4.08033721520542e-87	191.696980552843
TDRD10	-0.772368877793722	0.402648565815934	-22.1749523655052	9.65733942148403e-89	5.07641265803449e-87	191.476486477989
IL33	-2.82147471645945	1.9848132940453	-22.1660492072824	1.10208633103255e-88	5.77774621205149e-87	191.344773952737
SLC50A1	1.7335956145679	5.16887848845775	22.1522893950274	1.35159768009583e-88	7.06702744563635e-87	191.141247341739
F8	-1.28147993088515	1.61751311603556	-22.1270154386076	1.96606679119404e-88	1.02526742296341e-86	190.767521067826
CDH20	-0.451626074641007	0.115901222918987	-22.124393973064	2.04397495381566e-88	1.06308269893441e-86	190.728765629501
SNCA	-0.899315145567321	0.709762055775766	-22.1234504975808	2.07276283162333e-88	1.07521844570945e-86	190.714817776683
ITSN1	-1.09929627649086	1.65873078831738	-22.123193161497	2.08068488720954e-88	1.07649502615944e-86	190.711013488035
LTBP4	-1.83951774343451	2.76065491115001	-22.024049083964	9.03658261253869e-88	4.66306587587337e-86	189.246444841515
ZWINT	2.12276505534229	3.88958601472849	21.9827390995435	1.66520710977735e-87	8.57038186630055e-86	188.636868278257
ANXA1	-2.51077654002863	4.91119119114496	-21.9621091674158	2.25931098758202e-87	1.1597796402921e-85	188.332596225176
LHFP	-2.0876545151367	3.99980136443722	-21.9364386661886	3.30217973349482e-87	1.69071602354935e-85	187.954117325935
AASS	-1.29176138844817	1.17736002396562	-21.9069258447171	5.10757648560991e-87	2.60830434415395e-85	187.519176444496
CDK1	2.29794879536489	3.25796765460763	21.8968488052205	5.92747402873946e-87	3.0191826370675e-85	187.370713787282
ODF3L1	-0.717885080739652	0.347299004883617	-21.8888687360757	6.66903427787426e-87	3.38814442488292e-85	187.253162040777
MAOA	-3.06498640333726	2.12091434106426	-21.8556089857345	1.08983328821664e-86	5.52256909442837e-85	186.763383444452
CCDC3	-2.21824425420682	2.54663641679187	-21.8293615501153	1.60549123666391e-86	8.11472904028693e-85	186.377049740085
RASSF9	-1.09922575048752	0.695733346388759	-21.8254711517698	1.70035549264205e-86	8.57222697467008e-85	186.319801049235
ZNF781	-0.502948334144465	0.401914820511661	-21.8000499918911	2.47408462712984e-86	1.24411112678529e-84	185.94580658122
CSRNP3	-0.814061768666396	0.375065371447252	-21.7893223006332	2.89819611230045e-86	1.45367027393553e-84	185.788027138435
KLHL13	-1.91712238067205	1.08394850216742	-21.7666509435601	4.04859368533614e-86	2.02552991688695e-84	185.454673499674
WASF3	-1.75166222690744	1.59607670240908	-21.7588973236219	4.53881605821426e-86	2.26504157315239e-84	185.340694233705
RGS6	-0.576595470227768	0.225709360539845	-21.7400881744671	5.98869897665786e-86	2.9810412683808e-84	185.06425644095
GPX3	-3.27569955789375	4.18674683807771	-21.7165986414369	8.46503335942805e-86	4.20309162672659e-84	184.719149234466
KIAA0101	1.90898054884828	2.32723989584283	21.7108520341517	9.21275050907458e-86	4.5628577395698e-84	184.634740347819
SYNPO2	-2.25506896137643	2.08844448530033	-21.6547710828747	2.10356559209801e-85	1.03923521181544e-83	183.811411668157
MRAS	-2.06428550494452	2.67512512520555	-21.6505437392958	2.23857352876332e-85	1.10316903497456e-83	183.749380318604
MEOX1	-2.26837482960722	1.40860970004886	-21.5911148727108	5.36489161413078e-85	2.63722552363456e-83	182.877787513594
CLDN5	-2.2414553448991	1.81222027666527	-21.5659100255737	7.77034073592241e-85	3.81017304941548e-83	182.508387997526
NATD1	-1.43396926988683	2.2367604073693	-21.5579354569926	8.73628396917383e-85	4.27319180149763e-83	182.3915458007
FGF1	-1.81778849224916	1.86677778999996	-21.4688708567048	3.22999395027933e-84	1.57598120663134e-82	181.087643008417
AOC2	-0.908745593837764	0.486047779474301	-21.449372190367	4.29944572263309e-84	2.09260923665539e-82	180.8024438754
NACC1	1.27183696313893	4.42772127291468	21.4412599671099	4.84258364806903e-84	2.35115785395903e-82	180.683817392303
ADCY4	-1.26118339946686	1.18891295073919	-21.4369287930396	5.16010308999064e-84	2.49916344250358e-82	180.62048854767
ESR2	-0.238323580917008	0.109313981138924	-21.3948789424469	9.55719309496656e-84	4.61743603647012e-82	180.005893492648
PCDHGB7	-1.04738590916391	0.87450709261139	-21.3532566147101	1.75830099641265e-83	8.47423697830958e-82	179.3979818646
H2AFY	0.979253908846247	3.90047210868502	21.3284505204583	2.52811868956001e-83	1.21547013679529e-81	179.035885189271
TMTC1	-1.99779315067723	1.40997127168892	-21.3150976283702	3.07369305311528e-83	1.47417609399047e-81	178.841036061321
PER1	-2.09185918026826	2.56474338922755	-21.3076427562731	3.42792076731784e-83	1.64007704284877e-81	178.732272066582
CMA1	-1.61405396867305	0.684179964031102	-21.2988276497558	3.89974785925266e-83	1.86031490645567e-81	178.603680852
FABP4	-5.47661229053169	3.96605165461737	-21.2986986395506	3.90711430231659e-83	1.86031490645567e-81	178.601799049176
TNNT3	-1.55751301018622	0.568803431372905	-21.2930626140476	4.24286702769114e-83	2.01531071927344e-81	178.519593473968
AKR1C2	-2.66166694345016	1.11865055381697	-21.2892996173701	4.48293277462536e-83	2.12422045320709e-81	178.464711879976
XPNPEP2	-1.08081626696582	0.443163933890179	-21.2741618643509	5.59374395450373e-83	2.64421776573567e-81	178.243970914717
EZH1	-1.21982837548876	2.70263503491378	-21.2646799284854	6.42554355655692e-83	3.03015106667105e-81	178.105733550666
MYCT1	-1.56455537646976	2.03797254821557	-21.2481072106806	8.18686584174728e-83	3.85153936688598e-81	177.864174431015
PROS1	-1.91544547162719	2.50378464240862	-21.2458540668515	8.46094493225811e-83	3.97100348820647e-81	177.831338663285
SOX17	-1.48243108263742	1.28043086997895	-21.2412754387038	9.04646063136359e-83	4.23572047423846e-81	177.764616875331
RAPGEF3	-1.26782456984121	1.19793894029125	-21.2342751262365	1.0020839603435e-82	4.68082441381303e-81	177.662615576591
ROBO3	-0.956706642931464	0.666141042747209	-21.2285612543443	1.08933512033044e-82	5.07635316594651e-81	177.579368232162
ELMOD3	-1.01645234293536	2.08291273360818	-21.2096827844236	1.43525570497795e-82	6.67258501333146e-81	177.304380741113
CCDC50	-1.11267936330215	3.0573192364918	-21.1541770131788	3.22728490252963e-82	1.49685270585092e-80	176.49640267912
PPAP2A	-1.69650346713891	3.93881352050798	-21.1471800228842	3.57416081285461e-82	1.65384643058662e-80	176.394606280136
DSC1	-0.613254060463516	0.209780650391668	-21.1286595970336	4.68277539664871e-82	2.16175336343652e-80	176.125221156157
MARC1	-1.68757602583318	1.54863273925178	-21.1172566741486	5.52997554320228e-82	2.5468896707384e-80	175.959406431838
PRDM5	-0.566804434143524	0.508362582881566	-21.1148133601317	5.73054506825011e-82	2.63311199033441e-80	175.923881557608
KIF4A	2.1473828179659	2.46265034741321	21.1068906101436	6.43225950182733e-82	2.94866742558187e-80	175.808698392248
GABARAPL1	-1.44631480291995	3.54023560031435	-21.104821674298	6.62923021801742e-82	3.03191150945613e-80	175.77862230725
VIP	-0.278733243263006	0.13585374519238	-21.0966125374814	7.47196486032971e-82	3.40942989182452e-80	175.659297196379
SPC25	1.61808447490348	2.10925695126839	21.0916935439218	8.02736752500465e-82	3.65439881415454e-80	175.587804847234
KCNAB1	-0.968265819718329	0.763149513484767	-21.0864611912517	8.66347489286141e-82	3.93489440295125e-80	175.511765072957
GPR116	-1.65582329421821	2.70206625318167	-21.0699528271588	1.10195568797285e-81	4.99350586697029e-80	175.271902144628
S100B	-3.44497364754843	2.0663071134971	-21.0617395903016	1.24202281916783e-81	5.61531050721013e-80	175.152592114709
FAM228A	-0.360194326358438	0.121679987419805	-21.0377389873903	1.76172689395458e-81	7.94671865758185e-80	174.804047224711
ANGPTL5	-0.599379796769679	0.123129108870749	-21.0342940999696	1.85234933777578e-81	8.33641784160641e-80	174.754031793664
TMEM37	-2.17815598944785	2.36964152492313	-21.0301226413088	1.96833945130926e-81	8.83824766838455e-80	174.693471632434
CLMP	-2.0882190992703	2.82939213112825	-21.026118660827	2.08648967969263e-81	9.34747376502299e-80	174.635347174962
FAT4	-1.0507691063644	0.800626811397018	-21.0091582377819	2.67074793859803e-81	1.1937819357289e-79	174.389185082409
ACO1	-1.42862096090431	2.95705519077842	-20.9927241363057	3.39227603136023e-81	1.51286301199486e-79	174.15073425092
CCDC167	1.6484871942299	4.51497364556628	20.9851745286725	3.78609917389359e-81	1.68468593489369e-79	174.041217000747
SYNE1	-0.977708217671101	1.10385219236227	-20.9768783191776	4.27171782027258e-81	1.89648877642372e-79	173.920886653124
GIMAP8	-1.60148073598231	2.07336821034728	-20.9539380129364	5.96327690419917e-81	2.64153065922638e-79	173.58824942595
FOXN3	-1.38517384153559	2.52926397032269	-20.948908349735	6.41567570022566e-81	2.8355560404226e-79	173.515337350452
PTTG1	2.29715780424596	3.21415945335736	20.9389176674927	7.41848518462745e-81	3.27143579327464e-79	173.370528223819
TMEM88	-1.51518351961337	1.48487370110655	-20.9368750472373	7.6420385370197e-81	3.36249695628867e-79	173.340924898562
EPAS1	-1.85193541712877	4.44673377315567	-20.9263345400481	8.90714038248433e-81	3.91041316747286e-79	173.188180884497
ABCC9	-1.31203537065612	1.06650063845478	-20.9054762444227	1.20601589800745e-80	5.28288564033842e-79	172.886007575637
GLP2R	-0.475065483325559	0.0960295613833366	-20.8954916059495	1.39424092438292e-80	6.09385301583951e-79	172.741401622631
CLEC1A	-0.943931513779937	0.903040476994199	-20.8950619180871	1.40296911938626e-80	6.11843523923493e-79	172.735179118956
IL11RA	-1.26391722574397	1.59735165280318	-20.8848683192078	1.62681693007582e-80	7.07898793060805e-79	172.587575507917
METTL7A	-1.80632575320131	4.19679943999272	-20.8820638390424	1.69443263575936e-80	7.35697271279481e-79	172.54697143358
RABIF	1.06287479444924	3.40760589255159	20.8666958004991	2.11798136715724e-80	9.17574696909966e-79	172.324505971045
ERG	-1.29167078447252	1.6210614033388	-20.8584151364062	2.38848017569173e-80	1.03249388647446e-78	172.204662581835
MCAM	-1.82014781977283	3.99926989921597	-20.8564047208607	2.45919894319618e-80	1.06073806495149e-78	172.17556926419
SLC22A12	-0.232080235652471	0.0306481943814994	-20.8517561085135	2.63083089826525e-80	1.13229123726211e-78	172.108301983272
WDR86	-1.27997152704968	0.815780539059973	-20.8466647870428	2.83256334893897e-80	1.21645944954869e-78	172.034635195873
NDRG2	-2.4428700364515	3.44398072409182	-20.80785970635	4.97323739280219e-80	2.1311403366721e-78	171.473390674381
MEIS2	-0.965806442979237	0.812040861857007	-20.7953619638202	5.96119807765987e-80	2.54896174635209e-78	171.292720355053
ANKDD1A	-0.744425621604416	0.878669825618802	-20.7938367409863	6.09447291777152e-80	2.60030844491585e-78	171.270674271295
SLC7A3	-1.08853848726964	0.346762253930505	-20.7922951492991	6.23220211957483e-80	2.65332976632957e-78	171.248392227651
SH3BGRL2	-1.85092861845933	2.3189353909652	-20.7912903394337	6.32364305922363e-80	2.68645801688397e-78	171.233869132755
LMNB1	2.06658316476791	3.8665097636614	20.7800177107515	7.44605947016973e-80	3.15648869410722e-78	171.070958127173
G0S2	-3.74385157667857	3.34123565740978	-20.7517743295286	1.12110936560287e-79	4.74234073278192e-78	170.662939067291
SEMA3D	-1.20868223384862	0.682970095118675	-20.7386351371907	1.35610829941337e-79	5.72411280471869e-78	170.47319732489
ABCB1	-1.28346483242594	0.893222745254266	-20.7295784132661	1.54614393438137e-79	6.51230539199262e-78	170.342437547333
ZNF366	-0.901098913077687	0.710565166657195	-20.7245791607003	1.66220607422164e-79	6.98622732090768e-78	170.270268610634
TOP2A	2.86264079165908	4.07301856189977	20.7212437896134	1.74443904641326e-79	7.316251592106e-78	170.222123179959
KCNE1	-0.253769042731954	0.0847328562094375	-20.7105224046825	2.03730906953948e-79	8.52641961332532e-78	170.067382720996
FLRT2	-0.7699657744875	0.527838283933581	-20.7094255283514	2.06991151620495e-79	8.64451182360845e-78	170.051553413411
KLHL10	-0.126576806746191	0.0777096212935245	-20.6995932524035	2.38643817588959e-79	9.9453423516143e-78	169.909676023155
MRGPRF	-1.61040250055966	1.50741533643797	-20.6878754129798	2.82738458353321e-79	1.17581023018157e-77	169.74062507798
TBX15	-1.48190269821261	1.48602327575401	-20.6796567381087	3.18435275265296e-79	1.32147287284832e-77	169.622078414863
CYP2U1	-1.02337866992848	1.45443092897211	-20.670400370898	3.64055384724245e-79	1.50761759321099e-77	169.488586284356
AADAC	-1.21279642987789	0.267520883359842	-20.665690295557	3.89718582847492e-79	1.61051000106704e-77	169.420668270336
ADHFE1	-1.32378835266517	1.17694100877901	-20.6641298940827	3.98612859689466e-79	1.64381939125497e-77	169.398169051932
ALDH1A1	-2.4785638525994	3.02541558209651	-20.6596135091804	4.25515206626336e-79	1.75109723445059e-77	169.333051693774
THSD1	-1.08992092534678	1.42979018407947	-20.6584115961151	4.32975103380314e-79	1.77808442454849e-77	169.315723427656
PTH1R	-1.22636031688488	0.777383027068771	-20.6371049241206	5.89165259583137e-79	2.41447517607127e-77	169.008606345874
SCN5A	-0.258540450510168	0.098263286059045	-20.6243012252487	7.08923263302484e-79	2.89923140377978e-77	168.824112643528
DMRT2	-0.915765049817089	0.388190228495775	-20.6173663517847	7.83641808152167e-79	3.19816714747319e-77	168.724204210961
KCNMB1	-1.70263083896561	1.11146590958654	-20.6140694022024	8.21873363703686e-79	3.3472660630841e-77	168.676710828576
RNASE7	-0.989352551907007	0.349190572024835	-20.6121179938231	8.45373747859491e-79	3.43587779748583e-77	168.648601725545
EMCN	-1.68983647795438	2.04269224280843	-20.6107294851704	8.62502756155466e-79	3.4982827838141e-77	168.62860156762
RNASEH2A	1.50768316148493	3.88089640088155	20.5915562207782	1.13771395953231e-78	4.60505494256693e-77	168.35248358704
SLC25A27	-1.43612309986762	0.947640904615768	-20.5774829514358	1.39407339194256e-78	5.63114235696142e-77	168.149876800246
ARHGEF15	-1.45466698425629	1.87780270981894	-20.5652157752076	1.66415142018491e-78	6.70833390484355e-77	167.97331664239
NPY2R	-1.50171109084319	0.306856142909246	-20.5550989486753	1.9257729935688e-78	7.74710964269964e-77	167.827737886234
NR3C1	-1.6168473611073	2.87994452962837	-20.5529661229981	1.98596715839299e-78	7.97299075890887e-77	167.797050681199
TXNIP	-2.14332300761318	7.23806764643982	-20.5391583075282	2.42379513646877e-78	9.7109450670879e-77	167.59841395431
FERMT2	-1.60131129046741	2.80550097983384	-20.5191995021855	3.23238343954878e-78	1.29124374879407e-76	167.311384747663
KLF4	-2.30590079411244	3.03573556846838	-20.5191226037981	3.23597002792346e-78	1.29124374879407e-76	167.310279082145
RBMS2	-1.00602435644614	2.5120100141395	-20.5126660598522	3.55172635010297e-78	1.41437635986323e-76	167.217451105075
NAT8L	-2.14113931511045	1.32478867395495	-20.5068890074214	3.86024439812061e-78	1.53413583822084e-76	167.13440235985
CDH23	-0.76567859736935	0.482526745988961	-20.4747195400234	6.13737120301403e-78	2.43420243770246e-76	166.672118254885
PKD1L2	-0.216348544391873	0.0723545910576537	-20.4673716931662	6.82274556395523e-78	2.70060161760413e-76	166.566568696401
FAM47E-STBD1	-0.687677431182809	0.59565436271618	-20.4349563241714	1.08820086746846e-77	4.29872054098965e-76	166.10111457607
MYLK	-2.10246321967906	2.66133940462814	-20.4288239391147	1.18864204981438e-77	4.68610241718822e-76	166.013092881384
KIF20A	2.17653803974371	2.71242864943033	20.421994555919	1.31143139403531e-77	5.15986739305871e-76	165.915079362143
POC1A	1.4197029841189	2.52453539195376	20.4178615123401	1.39181295577841e-77	5.46522250683346e-76	165.855769454734
MAP7D3	-1.26154540099646	1.21138108463848	-20.394871465504	1.93754277487907e-77	7.59301057224976e-76	165.525947134489
C20orf194	-1.01126808936228	1.9276628429745	-20.3807350606731	2.37443777226785e-77	9.28668995375871e-76	165.323216878755
MMRN2	-1.7472347539063	2.88789105841774	-20.3804981550349	2.38254175787814e-77	9.29993329332553e-76	165.319819901005
HOXA2	-0.742737153073242	0.329852174780189	-20.361068616235	3.15046828004712e-77	1.22731286040096e-75	165.041275501813
SCN9A	-0.400673900191473	0.171348421639231	-20.358716538727	3.25881956849391e-77	1.26701876398722e-75	165.007563160947
PELI2	-1.2835318595022	1.23163261973634	-20.356650701786	3.35705000325946e-77	1.30264113512304e-75	164.977954818299
TGFBR3	-2.75579383000263	2.52985392867881	-20.3439786970467	4.02773107769467e-77	1.55981601185692e-75	164.796361773618
LILRB5	-1.13798312808869	0.597217132651214	-20.3346403122489	4.6061794604172e-77	1.78033352007341e-75	164.662569914519
NRG2	-1.1127225757733	0.450468390198196	-20.3330758495679	4.7108961143524e-77	1.81724430931731e-75	164.640158176328
DTL	1.9093683772257	2.52805167637948	20.3265955552714	5.17057789162878e-77	1.99067248827708e-75	164.547332116284
CCM2L	-1.09399203513746	1.22683580211766	-20.3159520946609	6.02477049669961e-77	2.31501512730883e-75	164.394897652254
NOTCH4	-1.22412776405282	1.82607317438321	-20.3099867758775	6.56372242291191e-77	2.5172003190747e-75	164.309477319685
RRM2	2.39965170328109	3.11645755720131	20.3072241034588	6.82938106631294e-77	2.61399533163419e-75	164.269920738734
HOXA7	-1.07253146284141	0.517428146346399	-20.2498461110783	1.55610690531755e-76	5.9445696351976e-75	163.448869381821
BGN	2.31398239430524	7.81583783562039	20.2417460784094	1.74781976958123e-76	6.66402771721185e-75	163.333038897184
ISM1	-2.16144352389097	2.24763965921203	-20.2280301181292	2.12773783306579e-76	8.09690505123414e-75	163.136944265126
AKAP6	-0.540593560117655	0.28064926617528	-20.2193107363964	2.41106615300146e-76	9.15740578188146e-75	163.012313383762
CDKN1C	-1.92326027054257	2.53808259762661	-20.2137668252657	2.61049677737822e-76	9.89579086070759e-75	162.933082795133
AOX1	-1.96942471005272	1.38111626893841	-20.2107680728106	2.72515056998758e-76	1.03105888743945e-74	162.890229989278
PIK3C2G	-1.66091261362892	0.727555123958818	-20.2064558887104	2.89889184338815e-76	1.09469264400129e-74	162.828612582041
KLF9	-1.66321076250924	3.38981515668033	-20.1837801720399	4.01180660784047e-76	1.51205988248091e-74	162.504685749386
CLEC4G	-0.660734679154225	0.162204938585783	-20.1755086389635	4.51644192180234e-76	1.69900960233908e-74	162.386562930199
ECSCR	-1.21273116644659	1.3451717771386	-20.161009681777	5.55868607431194e-76	2.08710133136832e-74	162.179557033845
TEPP	-0.369335630660318	0.117146263398854	-20.1600029929339	5.63939116822916e-76	2.11337792220786e-74	162.165186537487
DLGAP2	-0.0872445096755098	0.0335333447031559	-20.1536732254443	6.17434344522366e-76	2.30946220099144e-74	162.074835866223
MT1M	-1.97413227313234	1.35022996077396	-20.137729236466	7.75725519564031e-76	2.89604193970572e-74	161.847304827336
KANK3	-1.16431226569409	0.984670337900784	-20.1222270906838	9.68383854816737e-76	3.60846550966872e-74	161.626151188982
NRN1	-2.04915252386632	2.5857026962627	-20.1124114907521	1.11437558409703e-75	4.14463613466428e-74	161.486158598277
CYYR1	-1.86285552454259	2.7400870725806	-20.0817847358915	1.72677390670186e-75	6.41020098849472e-74	161.049535734312
CDKN3	1.79697243647163	2.40364232129495	20.0732726237122	1.95019297794752e-75	7.22597819197396e-74	160.928234402747
KIFC1	2.18662383315346	3.10915655939151	20.0471701039819	2.83178711219803e-75	1.04728306858626e-73	160.556396722099
GPC3	-3.12772527169447	2.732257849031	-20.0379776303155	3.22912559646082e-75	1.19199482691827e-73	160.425495817689
GYPC	-1.74528001051459	2.76232381578926	-20.0121603160956	4.66853862340419e-75	1.72011651111296e-73	160.057992360127
ITM2A	-2.53521342501358	3.28269986489237	-20.0106636108314	4.76935385869974e-75	1.75398326982629e-73	160.036693238998
PLEKHM3	-0.791713425603642	0.688099217399856	-20.0095561505518	4.84534700909881e-75	1.77861229503456e-73	160.020933768383
EOGT	-1.1703534566827	2.29305604969777	-20.002006039157	5.39666062095245e-75	1.97730435242035e-73	159.913503381223
PLEKHH2	-1.17102918884925	0.901116634656538	-19.9846106364946	6.91710441504805e-75	2.52968390036043e-73	159.666049780969
CENPF	2.21942690712261	3.01993125847532	19.9662195907273	8.99188560995968e-75	3.28237128043565e-73	159.40453206364
MAML2	-1.84205910530974	2.16937367441225	-19.9618881065765	9.56481283887372e-75	3.48505712901809e-73	159.342953904621
YPEL4	-0.451384928254055	0.318500759293252	-19.9552554864283	1.05135361073296e-74	3.82366833482807e-73	159.248672836103
THSD7B	-0.670021451940848	0.369879261777072	-19.953207421577	1.08250582342035e-74	3.92971543117162e-73	159.219562783819
GRIN2B	-0.137423813812994	0.0350313764925644	-19.9490383892492	1.14879574393563e-74	4.16269516626088e-73	159.160310401744
CD209	-1.48908504040752	0.873918460367122	-19.9207559929292	1.71906929495678e-74	6.21766861324551e-73	158.758485775894
ESRP1	1.78889860803515	4.89833531332799	19.9165018855017	1.82647874024011e-74	6.5940565801489e-73	158.698066166417
RUNDC3B	-0.688667142593803	0.519044910102664	-19.8680872493197	3.639156697157e-74	1.31142699843435e-72	158.010838002918
CUBN	-0.373555709241989	0.252198689643188	-19.8502147222191	4.69291565926429e-74	1.68807944298208e-72	157.7573248175
FOSB	-3.58635713369683	2.70577301296103	-19.8475289087289	4.87568784161574e-74	1.75062948513533e-72	157.719236299875
PTPRB	-1.39975359584276	1.60901501788904	-19.8473370519119	4.88901265186655e-74	1.75222213442897e-72	157.716515591758
ELANE	-0.47411365063531	0.160211874610724	-19.8405864112875	5.38173993467049e-74	1.92531501982259e-72	157.620792412269
AQP1	-2.30612152649003	5.15556848447554	-19.8343201121523	5.88337965816837e-74	2.10096340256911e-72	157.531949639558
CRYBG3	-1.46014009013433	1.30092808435268	-19.8139569755878	7.85895965354704e-74	2.80137093473272e-72	157.243327019242
PLAGL1	-1.41662413321743	1.31687192430187	-19.8086816984878	8.4709055066046e-74	3.01405215426335e-72	157.168577199888
S1PR1	-1.95482523136448	3.02735976063634	-19.7997249803868	9.6208185496203e-74	3.41703739189397e-72	157.041681590192
SAMD4A	-1.11648550836499	1.23227996069628	-19.7994927206606	9.65262475326793e-74	3.42216797007945e-72	157.038391345518
C10orf128	-1.31152788454413	1.40405284784024	-19.7894142783768	1.11387891995011e-73	3.94197150270315e-72	156.895633840565
ATP6V0B	1.26206378248401	5.19577089595353	19.774127652041	1.38402407327608e-73	4.88922626028997e-72	156.679164143594
FAM110D	-1.46128312130007	1.19649189608742	-19.7559938358556	1.79049714977785e-73	6.31382465410036e-72	156.422469904277
MMD	-1.88833704456509	2.82767701328756	-19.7522770055757	1.88751165199262e-73	6.64404101501401e-72	156.36986868706
FOXP2	-0.465517358245434	0.236396505116995	-19.744409266077	2.11053159387083e-73	7.41582865924811e-72	156.258537228276
NPR2	-1.30271172380655	1.72728704991488	-19.7415788078616	2.19704393975576e-73	7.70607297873051e-72	156.218489883935
DNAJB4	-1.23288981464178	2.63874133996249	-19.7401441568467	2.24223687973931e-73	7.85061694021693e-72	156.198192366736
SPINT2	1.75209658641532	6.47700423767911	19.7360149815252	2.37755691461414e-73	8.30964572710532e-72	156.139776147488
VWCE	-0.428318029315187	0.241378864915083	-19.7307482790659	2.56205223088008e-73	8.93861479205455e-72	156.065274806901
ABCA5	-1.14260356227747	1.29294005466769	-19.7197413036878	2.99508079814041e-73	1.04309245040537e-71	155.909600981883
FAM49A	-1.39076053498142	1.79069901044962	-19.7141398435833	3.24277072375532e-73	1.1273632540858e-71	155.830392906286
DPT	-3.19010780565121	4.05579357829297	-19.7113876497844	3.37186005751719e-73	1.17017791291864e-71	155.791478782156
HOXA3	-1.09019346314955	0.730460525443018	-19.7012738244323	3.89189541735273e-73	1.34827842648255e-71	155.648496544979
DCUN1D3	-0.847245299804764	1.86259801781995	-19.700114931359	3.95637974583899e-73	1.36821329035049e-71	155.63211495745
ACAD11	-0.178446885660996	0.158067140027934	-19.6957359380823	4.20981954994961e-73	1.45330933395108e-71	155.570219277095
IQGAP3	2.04645936708228	2.39181208713003	19.6708429366079	5.99105870229131e-73	2.06461099894347e-71	155.218478474051
EGFR	-2.38077139064915	1.97948792567814	-19.6569327484668	7.29621377147669e-73	2.50999940424692e-71	155.022010512524
H2AFZ	1.3936609710979	6.19076945060269	19.6519400816178	7.83091822960526e-73	2.68925191884981e-71	154.951508720755
PPP4C	1.21594711943311	5.36653985529064	19.6516616779213	7.86186067859297e-73	2.69291166727901e-71	154.947577593353
ECM2	-2.06340276825659	2.42739597060231	-19.6515985149904	7.86889772906206e-73	2.69291166727901e-71	154.946685720908
SPATA9	-0.309230491005835	0.214200052108866	-19.6481831643819	8.25891901696718e-73	2.82148720385541e-71	154.89846219441
ZC3H12B	-0.35405133020204	0.285178773351781	-19.6373602150129	9.62696581084652e-73	3.28316176580288e-71	154.745670238952
SOX7	-1.28249249309806	1.32937318385583	-19.6252628783307	1.14254921358179e-72	3.88979794440834e-71	154.574930851518
DAAM2	-1.44359833985084	1.71016295950245	-19.6218483493816	1.19913191899666e-72	4.07539454952795e-71	154.526747213058
ARF1	1.01106490695534	7.63239660941043	19.5997679721537	1.638987876237e-72	5.56071067407638e-71	154.215251887711
TNS2	-1.56662320366862	3.41701229479912	-19.5929366020056	1.80529735609477e-72	6.11443668098627e-71	154.118910632186
RNF186	-0.907037648860147	0.238574640540206	-19.5755995059848	2.30697012997539e-72	7.80017070361492e-71	153.874475806701
ANTXR2	-1.39939642425357	2.28026684384077	-19.5698524530615	2.50227026504879e-72	8.44601908641126e-71	153.793469416036
HN1	1.92490553085548	4.76005440827524	19.5558202437348	3.05130780294434e-72	1.02816033182289e-70	153.595725351729
INHBA	2.26828928655058	3.03316206493808	19.5467040883728	3.47089024664813e-72	1.16754587955508e-70	153.467292594585
PTPN14	-1.51027726957683	2.05473062935176	-19.5422000048393	3.69898600206132e-72	1.24215352764281e-70	153.40384666528
PLA2R1	-1.21688728939284	1.60568739506775	-19.5254117528419	4.68908986229721e-72	1.57196155383678e-70	153.167419002401
RECK	-1.43117546206422	1.85587909421554	-19.5149154431128	5.43838483035374e-72	1.82005843422636e-70	153.019645928777
PDE7B	-0.80691134946126	0.702729439665798	-19.5128855555216	5.59653131959179e-72	1.86981059952192e-70	152.991072063864
SCN11A	-0.283058290613911	0.122963847057045	-19.5103138805629	5.80349785571758e-72	1.93567766043833e-70	152.954873578124
BMP2	-1.21427521704269	0.67967389165887	-19.5086902467911	5.93808420448148e-72	1.97722155133005e-70	152.932020656626
BIRC5	2.51206483138312	3.16089301611715	19.5033416431225	6.40387343613683e-72	2.12872096413371e-70	152.856744109056
CBX7	-1.46116316280826	2.22637851454062	-19.4763202800178	9.37715386103548e-72	3.11182587388437e-70	152.476583888265
KIF11	1.80931441265248	2.92122912684158	19.4629419337948	1.13249594972476e-71	3.75189246402933e-70	152.288452229604
RXRG	-0.624637093728772	0.21114408216174	-19.4612745043415	1.15944678830883e-71	3.83473407569526e-70	152.265008197889
UHRF1	1.7372982267529	2.10109117311996	19.4532694327341	1.29802208103428e-71	4.28586453288905e-70	152.152469462891
CEP55	2.11111642041219	2.6363212075982	19.4519089537643	1.32316548369718e-71	4.36157826331752e-70	152.13334531404
SLCO1C1	-0.244901333606698	0.124482075585935	-19.4498388163488	1.36236026178162e-71	4.48327971289469e-70	152.104246693189
CCT3	1.13711528692332	6.66928732245277	19.4492817366984	1.37310420635292e-71	4.51110501927145e-70	152.096416410081
PKD2	-1.35294088306675	2.62136114655272	-19.4306848712779	1.78469948770708e-71	5.85357675568753e-70	151.835077182241
FAM83H	1.73090459196768	4.53712608922392	19.4293943176701	1.81746011083498e-71	5.95110213938515e-70	151.816945343997
SAA2	-2.79883031156721	1.58495449262814	-19.4292768333949	1.82047209316622e-71	5.95110213938515e-70	151.815294756663
KIAA1456	-0.871135426398282	0.497053238132098	-19.4070873887745	2.48871002049886e-71	8.12209468941614e-70	151.503625580592
PAQR4	1.90960075818136	3.31224735011108	19.4046022033473	2.57737928003613e-71	8.39757030877228e-70	151.468728998045
PTRF	-1.9183430178516	6.04859100998997	-19.3947414666751	2.96139621971291e-71	9.63284526121798e-70	151.33028578857
CAPZA3	-0.403579034398229	0.108781703174807	-19.366179582368	4.42723912688141e-71	1.43772220212663e-69	150.929459275758
MARCKSL1	1.66583869496282	7.55547639592279	19.3604497476199	4.79902761479309e-71	1.55589526879607e-69	150.849080884499
LURAP1	-0.652123609329278	0.558554306986346	-19.3588598897856	4.9076039808317e-71	1.58848423103702e-69	150.826780176619
NUP210	1.67980086427068	3.87735764138943	19.3583632713257	4.94201970409439e-71	1.59700151487063e-69	150.819814349258
PVRL3	-0.925164750593472	0.750173026135047	-19.3411798265832	6.2935482101022e-71	2.03041607721006e-69	150.578839927883
CNRIP1	-1.26685719496765	1.76712012485715	-19.3209004154364	8.37046544349223e-71	2.69605579774704e-69	150.294572669259
ADH5	-0.821139867119193	4.45278298783399	-19.3205773977441	8.40856586357938e-71	2.70390946660484e-69	150.290045845764
RP11-20J15.5	-0.179432654066496	0.0666923629576483	-19.3176787382111	8.75830925254028e-71	2.81178814309567e-69	150.249425076921
CRYAB	-3.61740968571714	3.73269056888613	-19.3144458532437	9.16553675782517e-71	2.93774082228049e-69	150.204123834389
DNAJC18	-0.702483484913969	1.22666934151068	-19.3089584633171	9.90048590882612e-71	3.16815549082436e-69	150.127238860211
FAM89A	-1.81705498049203	1.72162588643542	-19.29949010212	1.13096082195515e-70	3.61320903117989e-69	149.994598840454
PKMYT1	1.77356697031646	1.93761620063232	19.2836048626733	1.41376154706612e-70	4.50939605433129e-69	149.77213230817
LRRN3	-1.1836539287909	0.60490277105274	-19.2685967841713	1.74549926030409e-70	5.55852688515578e-69	149.562026182524
TRDN	-0.835909657668429	0.145755112352767	-19.2597004400087	1.97773846455821e-70	6.2879323569954e-69	149.437516463841
PBK	2.0572931459934	2.52505765827544	19.2566936987879	2.06300929505738e-70	6.5484765256314e-69	149.395441192274
ADRBK2	-1.301264293536	2.17408234094968	-19.2548286946957	2.11773496779589e-70	6.71138129987019e-69	149.369344481967
NTF4	-0.890804340370971	0.363915719769432	-19.2512070772194	2.2281796971074e-70	7.05006070455556e-69	149.31867102908
JPH2	-1.51538932827584	0.896346607619094	-19.2370294051346	2.71871790192769e-70	8.58836014147415e-69	149.120339503857
CDC20	2.58072304327442	3.69295113928609	19.2294464182517	3.02392663313308e-70	9.53722268677109e-69	149.014288295854
KLHL4	-0.392160174611153	0.22262451008357	-19.2272037989929	3.12057863746573e-70	9.82633324308697e-69	148.982927978053
RHOJ	-1.40932898471655	2.18487580795806	-19.2131229306547	3.8019899609438e-70	1.19529228245812e-68	148.786062072006
CRB2	-0.409658759120723	0.183827124867938	-19.2028000565215	4.39416534792104e-70	1.37926412958948e-68	148.64177872554
FFAR4	-0.683591644155183	0.494255924302459	-19.1989060142476	4.64073558853363e-70	1.45434308300755e-68	148.587360669153
CRB3	1.39841638323846	3.20493792145511	19.1903223581057	5.23412602393587e-70	1.63769987593371e-68	148.467424450146
HMMR	1.63778439287359	2.03592635401961	19.1829253432046	5.80588970352586e-70	1.81371945857214e-68	148.36408834788
MLYCD	-0.470262626981485	0.802082200368014	-19.1786498938032	6.16437816206373e-70	1.92266174573734e-68	148.304368723641
TWIST2	-1.67131140806668	1.57116712602572	-19.1686966280314	7.08687771673162e-70	2.20689626464793e-68	148.165364712826
MRGPRX2	-0.168367789254922	0.0342312640445455	-19.1677947094478	7.17699122023734e-70	2.2314329800208e-68	148.152770445677
EHBP1	-1.01456110281355	2.61132343749452	-19.1577585207447	8.26032171326212e-70	2.56421199388697e-68	148.012644764718
D4S234E	-1.33052483918662	0.617693730779628	-19.1470107408431	9.6020590187072e-70	2.97603439271629e-68	147.862621044955
EPHB1	-1.32552145755459	0.681485589033112	-19.1457701084765	9.77031934376375e-70	3.02343068923503e-68	147.845306062599
POLR3K	1.29844078660351	3.73763149889813	19.1332739255889	1.1638224087887e-69	3.59580992508508e-68	147.670930771493
KIT	-2.93684985081432	2.5477833658004	-19.1238274459282	1.3283338742675e-69	4.09767094359326e-68	147.539146545816
FAXDC2	-2.076951111437	1.95592089743739	-19.1179567028507	1.44206931446786e-69	4.441573488561e-68	147.457261097688
DGAT2	-2.45368157162746	2.1993607002323	-19.1134594426227	1.53572849672165e-69	4.72266460645509e-68	147.394540870732
VWF	-1.93095431575578	4.09845203526992	-19.0946450545394	1.99807280384971e-69	6.13489269618155e-68	147.132222924301
PDGFD	-1.86548700033451	2.61847460591117	-19.093615202132	2.02705789623642e-69	6.21420921471419e-68	147.11786772679
CTHRC1	2.39486267190832	5.2832158105255	19.0894984518652	2.14717698906254e-69	6.57222869695665e-68	147.06048756397
CCDC152	-0.708521800595906	0.664005273607991	-19.0750902248415	2.6263462904937e-69	8.02644001212586e-68	146.859707413344
RGN	-1.30685617233616	0.708330312295081	-19.0557378599099	3.44198204764423e-69	1.0502840576341e-67	146.590140153805
CDCA8	2.03662701491242	2.96831230653382	19.0421371428428	4.16220766776731e-69	1.26809022483817e-67	146.400765603221
SSPN	-1.5779766295109	2.42034177244649	-19.0326204341459	4.7538481052103e-69	1.44610885570842e-67	146.268293395631
RCBTB2	-1.05728954368209	2.26792797701166	-19.007195428049	6.77938604333743e-69	2.0590948796035e-67	145.914528666148
SOBP	-0.904787703751273	0.74720597981158	-19.0024359350022	7.244950179487e-69	2.19711473750843e-67	145.848329206845
CFL1	1.02504970678014	7.08829064819699	18.9973906750131	7.77335887000671e-69	2.35373963203644e-67	145.778163431145
WDPCP	-0.417162478500256	0.638185772506643	-18.9908928753562	8.51096199450673e-69	2.57313010484228e-67	145.687809537827
NUDT7	-0.960060642476178	1.16065748510319	-18.9822533133607	9.60098641755345e-69	2.89823344966024e-67	145.567696012828
MPRIP	-0.915749023259241	3.05391912057757	-18.9803132548306	9.86431518417026e-69	2.97317096193217e-67	145.540727387846
AURKA	2.04391197448052	2.87889337064678	18.9776730018963	1.02343029718805e-68	3.07997832338485e-67	145.504027464844
UGP2	-1.07806692159388	4.32148091501328	-18.9754949703989	1.05499225729204e-68	3.17012307557024e-67	145.473754277464
CFD	-3.39940930781109	3.85046538052903	-18.9550010449679	1.40389385856876e-68	4.21210894065561e-67	145.188981530723
GNG2	-1.43807119204459	1.91131145783724	-18.9495677298406	1.5143320561375e-68	4.53655220221616e-67	145.113507087046
ADAMTS1	-2.25735309809952	2.86748592410917	-18.9388405204639	1.75848284513323e-68	5.25997175163373e-67	144.964524514738
LSM4	1.24480030690716	4.86647498714902	18.923571972056	2.17524580851133e-68	6.49673414808718e-67	144.752538402918
AKR1C3	-2.09053400667717	2.03286396860147	-18.92281648891	2.19825412159741e-68	6.55551970422515e-67	144.742051466993
RGL1	-1.41607243228212	2.50369604670761	-18.9093701581722	2.65090515183936e-68	7.89345050650415e-67	144.555434357928
SERTM1	-0.258996435075537	0.049924067066284	-18.9061739797165	2.77152658912147e-68	8.24017075788272e-67	144.511084793964
TYRO3	-1.07853160683222	1.0953061628274	-18.8963958702293	3.17563400968631e-68	9.42742433718923e-67	144.375427389703
NXNL1	-0.205235906735401	0.0564047052094538	-18.8816112726902	3.90104111679682e-68	1.15635071419998e-66	144.170374481296
WSCD1	-0.540088275176877	0.351828215373668	-18.8811452938988	3.92641430465496e-68	1.16212430590628e-66	144.163912876253
CTXN1	2.26585985707125	3.75310798675629	18.8593795159229	5.31466716061371e-68	1.5706554583211e-66	143.862175944027
TMEFF2	-0.0516965509201677	0.0134130588028928	-18.8571336179462	5.48325943691739e-68	1.61805404222329e-66	143.831050572017
KCNA2	-0.306967783736732	0.085000565207605	-18.8548587408902	5.65946988936525e-68	1.66755561224466e-66	143.799525361171
GPR144	-0.8855910144791	0.170206254326127	-18.8506191805755	6.00308500700515e-68	1.76616136803113e-66	143.740778369802
NOVA2	-0.620733807367124	0.631772221454549	-18.8166793328259	9.62074731891069e-68	2.82629167139147e-66	143.270702797318
CLCN6	-0.799779938055399	1.7851512160677	-18.8059860887286	1.11611557801888e-67	3.27393902885539e-66	143.122681338494
CADM3	-1.54692965034835	0.803619100740726	-18.80507434062	1.13033696991768e-67	3.31072843254344e-66	143.110062282701
LRFN5	-0.490236132462186	0.237684615642657	-18.7987878870893	1.23344051409252e-67	3.60735599611152e-66	143.023062441427
SPRY1	-1.91930600252743	3.33360838099972	-18.7910122343479	1.37404469914404e-67	4.0126176458559e-66	142.915472196107
HSD17B6	1.28486520065812	1.55238206360327	18.78810960399	1.43053900555872e-67	4.17141788129786e-66	142.87531443646
WDR34	1.46236574594034	4.93468365505331	18.7805467711621	1.58886564266137e-67	4.62625104108432e-66	142.77069676252
AP1M2	1.83941669833338	5.38101546999715	18.7762507218597	1.6864722573229e-67	4.90320665727861e-66	142.711277812626
HNRNPAB	1.03199987707603	6.27332564273501	18.7723762323403	1.77962350837127e-67	5.16641216450875e-66	142.657695001136
TACC3	1.61423157745379	2.77175745789702	18.7474989168918	2.51300345502595e-67	7.28475354492227e-66	142.313775378962
PRC1	1.89675866495301	3.1378980160414	18.7361609305057	2.94078983620288e-67	8.51231266537904e-66	142.157103692266
GPRASP2	-1.15207860600814	1.9301617228231	-18.7351727922673	2.98135076801434e-67	8.61706544561564e-66	142.143451434029
KIF22	1.25511876175782	4.01768161680367	18.7319414159337	3.1179313498058e-67	8.99863290883923e-66	142.098808667176
ADAMTSL4	-1.39648623033816	1.31447248781069	-18.729989835866	3.20342567047379e-67	9.23186064566949e-66	142.071848573289
LARP6	-1.2294348757845	1.47443755627138	-18.7181785744916	3.77314659457115e-67	1.08578490032389e-65	141.908710446624
TIMM17A	1.01513754176241	4.42565155654121	18.7144514960862	3.97311970685274e-67	1.14166378515279e-65	141.857241885481
JTB	1.04108035954822	6.71187277827166	18.7127298178214	4.06903351538877e-67	1.16752239672989e-65	141.833468259724
CCNB2	2.02233034759331	2.87130927077429	18.7057648749471	4.48121595578985e-67	1.28392047849607e-65	141.737304150587
CELF2	-1.61891438550489	2.04032849123083	-18.7036772260369	4.6126955371238e-67	1.3196727783423e-65	141.708483558505
DPP3	1.26886111108363	3.95926015635752	18.7013280638209	4.76525485302345e-67	1.3613435313449e-65	141.676054531758
RUSC1	1.18964286004469	3.61397355350758	18.6755247429313	6.81162001126983e-67	1.94313536414111e-65	141.319980201783
PTGFR	-1.23301456479784	0.617793935408507	-18.6710215205748	7.24969063196e-67	2.06511418695369e-65	141.257861780186
ZNF106	-1.24272528100765	3.02664306591818	-18.6522859596625	9.39521202499097e-67	2.67241586488632e-65	140.999496244738
CSRNP1	-1.64992429578389	3.7052851731775	-18.6485987622212	9.88684358366201e-67	2.80820548589547e-65	140.948663974599
DOCK11	-1.60912469511991	1.96937030114911	-18.6465617971752	1.01693682411909e-66	2.8842962125231e-65	140.920584123445
KCNJ16	-0.90583019367923	0.213077707740166	-18.6463983425446	1.01923854515902e-66	2.88667100605957e-65	140.918330941866
PLK1	1.98478814949601	2.48421643973029	18.6091668940604	1.70536482531785e-66	4.82297725059762e-65	140.405351264604
DLGAP5	1.83623718612678	2.22551190070329	18.6080629115169	1.73157970853217e-66	4.89010017400947e-65	140.390147958888
COX7A1	-2.06662817299591	2.73868117162305	-18.6070752087797	1.75537416222413e-66	4.95020536276997e-65	140.376546347559
TEK	-1.46154271101031	1.88493683857124	-18.6029785539028	1.85759986402783e-66	5.23100121710236e-65	140.320135193137
MKI67	2.07844608977438	2.77831028883559	18.6024507049544	1.87119653414756e-66	5.26177262212791e-65	140.312867119051
GOLGA8H	-0.189055312134837	0.129088120099085	-18.5963293191533	2.03632091623772e-66	5.71794272092278e-65	140.228587581429
CD302	-1.29579286579122	1.66680284053404	-18.5934466257128	2.11904259399238e-66	5.94175926213056e-65	140.18890313475
ACSL1	-2.2408936980579	4.10077635034512	-18.5837141967288	2.42390575609516e-66	6.78693611706645e-65	140.054944020463
TMEM178A	-1.27243522972955	0.828183595137625	-18.5800042722312	2.55131676029549e-66	7.13355403956662e-65	140.003888754315
POU6F1	-0.819964749311694	1.32001537796129	-18.5752897259824	2.72291924135965e-66	7.60257564952996e-65	139.939015156221
RHOQ	-1.19313888530059	3.59395954515154	-18.5744413931995	2.7549984184821e-66	7.68126291727286e-65	139.927342679123
TSTA3	1.54421110524686	4.75969955492102	18.5703551796808	2.91488005793658e-66	8.11555306526072e-65	139.871122780864
SAA1	-4.32759115094711	4.60663557545466	-18.5685297770958	2.98926389914012e-66	8.31091255004936e-65	139.846010025426
DIXDC1	-1.30664696910158	2.31509359747361	-18.5611306635513	3.31068470005948e-66	9.19157983205246e-65	139.74422979822
CENPM	1.65427244696511	2.25947786641215	18.550099091448	3.8550524031489e-66	1.06878752420353e-64	139.592518762586
KPNA2	1.8817702706017	5.29878034343345	18.5438426605775	4.2025885945879e-66	1.16350317944546e-64	139.506496910727
ARID5B	-1.54104103398514	3.35632043995897	-18.5430198253776	4.25056440536593e-66	1.1751350008215e-64	139.495184504604
ANO6	-1.28234375349989	3.82137742037932	-18.5399830596437	4.43240457615521e-66	1.22369130259344e-64	139.453436897035
TRPM3	-0.101117079282333	0.0251057864815452	-18.536134386933	4.67405857433232e-66	1.2886019946467e-64	139.400532431054
MSRB3	-1.80515907337657	2.92111244745628	-18.5242605089557	5.50564207074688e-66	1.51574324718663e-64	139.237345669164
APOA1BP	1.22516702692533	5.84396678190148	18.5187040861523	5.94399514121513e-66	1.63414270883728e-64	139.160999219141
TF	-2.40329270063574	1.1612550405369	-18.5165942071175	6.11942508442479e-66	1.68002934908331e-64	139.132011927882
NDN	-1.75685842873677	2.92401429069673	-18.4968181997356	8.03672566993371e-66	2.2033370849198e-64	138.860390268963
MEDAG	-1.93772530971758	2.00460407935486	-18.4840735410877	9.57920893869197e-66	2.62257453610411e-64	138.685418094719
CCDC64	1.5590668252219	2.16278603140238	18.4801013863634	1.01178827542205e-65	2.76620949862959e-64	138.630896107283
COMP	3.43777667385102	4.34370141839465	18.4779504735419	1.04220848129705e-65	2.84543124422819e-64	138.601374947999
CLIP4	-1.5126833186111	1.61385609685973	-18.4746373563462	1.09086118672869e-65	2.97414325211562e-64	138.555905862276
TK2	-0.910000840710572	2.60588848214642	-18.461657781216	1.30430894362807e-65	3.55117926751333e-64	138.377812858391
EDN3	-1.72704370176049	0.587866632015861	-18.4453852499827	1.63171571404768e-65	4.43646622831832e-64	138.154623134461
BUB1B	1.67696002505642	2.19305469823543	18.4307504964198	1.99564783792005e-65	5.41848625083747e-64	137.953978585927
PTPN21	-1.23529347583469	1.8492631921047	-18.4302385078414	2.00975129990504e-65	5.44927340078792e-64	137.946960554831
TFPI	-1.44916396942401	1.39192126722566	-18.4284735374372	2.05913690363865e-65	5.57550915446772e-64	137.922768132005
CCDC85A	-0.684065022742684	0.340986952769183	-18.4200878067621	2.31084080531734e-65	6.24846281953572e-64	137.807840485124
EPB41L2	-1.56065088901174	2.85541224416575	-18.4086020639925	2.70615188478545e-65	7.30735150039599e-64	137.650468152946
DBX2	-0.299885952203085	0.147465337802898	-18.3989616342509	3.08958294006805e-65	8.33130764905903e-64	137.518416453698
HJURP	1.74179052993728	2.01243006242861	18.3644990408736	4.96023079088212e-65	1.33555141448819e-63	137.04663499915
TREH	-0.178692578198827	0.0912147733914381	-18.3644098254794	4.96631080975975e-65	1.33555141448819e-63	137.045414232267
C10orf54	-1.54667289088711	2.70144522930591	-18.3481819706918	6.2055952818754e-65	1.66654896725242e-63	136.823410944468
NUF2	1.92865111358488	2.22549188435415	18.327618046432	8.22857607372747e-65	2.20682573558253e-63	136.542227006674
SYNPO	-1.49824708277107	3.13264962874207	-18.3148376236686	9.80505509860313e-65	2.62604953945197e-63	136.367550083315
TEF	-1.27503012314298	2.78585872544183	-18.3068934505805	1.0933411593408e-64	2.92427963811748e-63	136.259003019362
RAB25	1.83620801224161	5.87817210489436	18.3035645083458	1.14439455148171e-64	3.05668094834791e-63	136.213524136456
ANLN	2.0704972147011	2.65788890481736	18.2971267568661	1.24997209940764e-64	3.33416103159991e-63	136.125585315684
CDADC1	-0.589461059566715	1.58794959919819	-18.2870926505866	1.43423783615224e-64	3.82049949003149e-63	135.988551188132
EHD2	-1.76927965193494	4.66399430207439	-18.2860910335345	1.45405792575949e-64	3.86806880331594e-63	135.974874305479
SOX12	1.45818948030634	3.42648153626438	18.2712726565037	1.78133620717496e-64	4.72764010977619e-63	135.772575510921
KIF2C	2.02610168687086	2.66743165214699	18.2712463242809	1.78197879543614e-64	4.72764010977619e-63	135.772216098513
DLC1	-1.4994773331592	2.29074979814442	-18.2702184673978	1.80724329717987e-64	4.78822310134537e-63	135.758186927636
CRTAP	-0.949249578857395	4.74419541937662	-18.264379163703	1.95770779484867e-64	5.17991087947073e-63	135.678493944723
RMI2	1.70511208053622	2.54480289174668	18.2642176705233	1.96204212995451e-64	5.18442016965995e-63	135.67629011546
HTR2A	-0.47475155731954	0.155413251004854	-18.2518253356344	2.32486447371111e-64	6.13490341443016e-63	135.507205896207
HN1L	1.24754583911947	5.60259703511487	18.2433265135999	2.6116835625938e-64	6.88255432965895e-63	135.391278603677
HS3ST4	-0.94635848644441	0.239148617214493	-18.2415981534634	2.6741989912654e-64	7.03789192467605e-63	135.367706359425
EIF2AK1	0.822357824878852	5.49067300099929	18.216426864752	3.77359006363623e-64	9.91800097791965e-63	135.024533146356
SLC20A1	1.03070623323754	3.85663445830919	18.2081541289813	4.22558594927191e-64	1.10911784596602e-62	134.91179799344
UTRN	-1.46416227856255	3.12841967103646	-18.2044156611258	4.44719632153268e-64	1.16573316343154e-62	134.860861068361
CDK5	1.05844178177296	2.80416446530678	18.2014687743734	4.6300278530089e-64	1.21204660077704e-62	134.820713162085
TP53AIP1	-0.759004266754494	0.325106849379888	-18.1944520236646	5.0961281153448e-64	1.33229280384187e-62	134.725131094679
IQSEC3	-0.632954838925123	0.313876302634957	-18.1868502273089	5.65407316117276e-64	1.47619986957665e-62	134.621600228433
CX3CL1	-2.6438756413351	3.26763598711563	-18.1809502298283	6.12879286280612e-64	1.59802599089463e-62	134.541261447371
CDCA5	1.91892071422004	2.64056832916844	18.1599972004931	8.15972240133803e-64	2.12476153203666e-62	134.256054256861
SPC24	1.60375347646307	2.00351536347853	18.1595519019551	8.20949188703215e-64	2.1349011091976e-62	134.249994747808
ARHGAP10	-0.929753037849899	1.21742306821023	-18.1592421761639	8.24428740642416e-64	2.14112507714668e-62	134.245780121846
TUBA1C	1.29698918110567	4.29842291226986	18.1570778118968	8.49158126717529e-64	2.20244802550736e-62	134.216329310276
BUB1	1.74800446394908	2.13698170110545	18.1502950038583	9.31554208964104e-64	2.41298246611044e-62	134.124046023244
C10orf10	-2.2920308582068	4.45895092087971	-18.1466912724342	9.78529488974465e-64	2.53133507699011e-62	134.075022565681
FGFBP2	-1.86719865448415	0.705139262793418	-18.1431819186006	1.02654535922481e-63	2.65206580878631e-62	134.027287646887
PTBP1	0.646127240393441	5.35585632206173	18.1319231710038	1.19704110544608e-63	3.08849139666925e-62	133.874175086713
LOXL4	-1.86873734013929	1.34712637279959	-18.1191425732327	1.42506672260586e-63	3.6720150635303e-62	133.70042381435
CCNF	1.20431296823783	2.43725393787846	18.107865167064	1.66200694964675e-63	4.27695574300741e-62	133.547159236504
CDC25C	1.2575049694623	1.40098653422362	18.1035316245008	1.76317543405965e-63	4.53138385347898e-62	133.488277323901
PROX1	-0.82924763626751	0.40109004848647	-18.102644228279	1.78463825779055e-63	4.58057152832908e-62	133.476220718512
C1QTNF7	-1.02907640447131	0.520900563363542	-18.0853725813052	2.25838483555667e-63	5.78898333920585e-62	133.241618558569
AP1S1	1.11234139291489	5.02548263840251	18.0824798993574	2.34918826536936e-63	6.01392195934556e-62	133.202338010892
GFAP	-0.739658778266693	0.248056066253876	-18.0815540918193	2.37901280064298e-63	6.08237358317438e-62	133.189766874169
FBXO31	-0.778429106687462	2.48886933236292	-18.0783965133583	2.4836041239124e-63	6.34155498582399e-62	133.146893923691
CHST9	-0.888269552447991	0.357133598525835	-18.0661222408143	2.93563729202469e-63	7.48606498064562e-62	132.980272098492
CENPU	1.73222860236446	2.9567522681571	18.0644655238874	3.0026339281794e-63	7.6470180868569e-62	132.957786713761
CNKSR2	-0.566318100679172	0.273014156454736	-18.0639291553988	3.02464964977457e-63	7.69314759952986e-62	132.950507205908
STAT5B	-1.21843561970575	3.72646868350279	-18.0568619547747	3.33022908304486e-63	8.45946851610571e-62	132.854602431696
FAT2	-1.5505965167059	0.805539407827969	-18.0556613717261	3.38512072308311e-63	8.58783779838021e-62	132.838311908928
MELK	2.05592088584752	2.4875013636	18.0313926016629	4.71026438718455e-63	1.19342842673756e-61	132.509129699734
PCSK5	-0.907660562402672	0.881322548404248	-18.0239899518256	5.20941335164134e-63	1.31820225914704e-61	132.408764372051
TRIM59	0.909964142394687	1.36072734216206	18.0224560957873	5.31926366136563e-63	1.34427340119025e-61	132.387970909288
MGLL	-1.96383614383412	3.07744671048028	-18.0190483075605	5.57166322240713e-63	1.4062564076836e-61	132.341776992874
SMIM10	-1.16545202235856	1.6620797708983	-18.0162781571612	5.78561605015463e-63	1.45838955985483e-61	132.30422975664
PAPPA2	-0.443746857290125	0.122703185060194	-18.0080054713156	6.47460508584352e-63	1.6299797631181e-61	132.192117271727
GYS2	-0.570149822437727	0.0942048740596423	-17.9947795234201	7.75016113436178e-63	1.94861194235382e-61	132.012931583531
KIF23	1.54762441136651	2.19908026256684	17.9928295974481	7.958337561071e-63	1.99840445864754e-61	131.986519533828
SCN3B	-0.500171189788975	0.222942001816817	-17.9903250664103	8.23393137359626e-63	2.06497780198892e-61	131.952597395613
ASB1	-0.809559175661916	1.97855234680537	-17.9751054905544	1.01258183888682e-62	2.53621514715845e-61	131.746510154629
TOR3A	0.927160721197078	4.2058106356921	17.9699315349619	1.08631833861625e-62	2.71745013842684e-61	131.676470085417
MTMR10	-0.903073254524223	2.12413452816832	-17.9686740269036	1.10503465644757e-62	2.76076592495495e-61	131.659448685088
H2AFX	1.66625288983382	4.38601894584759	17.9513126379072	1.39886060263688e-62	3.49042281002254e-61	131.424509795771
NRG1	-1.10866750425134	0.549688640146404	-17.947092344412	1.48135273703118e-62	3.69158345794673e-61	131.367417075864
GABRE	-1.6462492940301	0.825498380230691	-17.9454718659445	1.51430202641463e-62	3.76892948796531e-61	131.345496826832
ARHGEF40	-1.16894661209434	2.72734789551009	-17.9395446581026	1.64117333782304e-62	4.0795471418875e-61	131.265327910733
ALX4	-1.2475524558821	0.532698379183304	-17.9300764828143	1.86620351879708e-62	4.63307352172898e-61	131.137293265878
GALR1	-0.0436271799880712	0.0106035815903271	-17.9276859057117	1.92773131700087e-62	4.77980373845549e-61	131.104971803401
CBX3	0.937564101674062	5.68606898366072	17.9225665621381	2.06638503494139e-62	5.11715851868904e-61	131.035763805786
HBA1	-0.665551969590634	0.145543081106916	-17.9181130051146	2.19507542966078e-62	5.42488490063025e-61	130.975564698956
FAM122A	-0.808424942620298	2.78444696632205	-17.9180768015294	2.19615368846537e-62	5.42488490063025e-61	130.975075363215
AGMO	-0.476712282172621	0.200980294802236	-17.9131926743398	2.34657174884559e-62	5.78918927575023e-61	130.909065021103
PCDHGA3	-0.372814264964006	0.220367977689555	-17.9049919348354	2.62260782709769e-62	6.46210568596872e-61	130.798250339053
LSR	1.56195456935021	5.44689855497496	17.9019428372229	2.7333084264332e-62	6.72646388287782e-61	130.757055182815
SLC10A6	-0.853211688841783	0.544542697876512	-17.8954686992814	2.9840625742502e-62	7.33439419745883e-61	130.669597507824
PRKD1	-0.989491157707494	1.16949823407627	-17.8936431308886	3.0588310661913e-62	7.50880174056823e-61	130.64493922821
AMOTL2	-1.42133175473781	3.65329782249521	-17.892643437471	3.1005639775001e-62	7.60178073687586e-61	130.631436733285
EMP1	-1.79926698026431	4.46989968762144	-17.8919888008182	3.1281996239006e-62	7.66000881817747e-61	130.622595002775
PLCXD3	-0.623169189430889	0.24664253984055	-17.8888616795815	3.26364146030162e-62	7.98174943740267e-61	130.580361385947
PCNA	1.33086089970574	6.20046788681805	17.8868672280545	3.35306559480608e-62	8.19028860034913e-61	130.55342710761
TMEM63B	1.10148836736995	4.10417351596795	17.8740014809293	3.99167960582295e-62	9.73811737499777e-61	130.379717106332
CAMK1	-0.821217739157729	1.24260264263662	-17.8730669521157	4.04253893424042e-62	9.85000339576602e-61	130.367101824373
CRIM1	-1.82841621012098	4.13032932639899	-17.8695865186028	4.23770716656462e-62	1.03128004527558e-60	130.320122126587
TNFRSF10D	-1.15418681403075	0.965016653404172	-17.8518205487535	5.39043207169753e-62	1.31018738591001e-60	130.08038579061
FAM212B	-0.702932530968122	0.777954435783658	-17.8437946268269	6.00913185725159e-62	1.45876856120866e-60	129.972122932109
CDH13	-0.993247644659175	1.47881033676115	-17.8394684251221	6.37151990837931e-62	1.5448388737266e-60	129.913776485989
ABI3BP	-1.79141062731998	1.58316026670222	-17.8289966959224	7.34154604293357e-62	1.77784466336986e-60	129.772576774715
JADE1	-0.94778901899022	2.36358868611824	-17.807162793508	9.86394999531926e-62	2.38574456819305e-60	129.478307398085
RGCC	-1.52233630211749	4.24011933037984	-17.8049003137218	1.01703815308663e-61	2.45684510706418e-60	129.447825099227
MASP2	-0.422620448359595	0.346251832389047	-17.8045528995004	1.02182695514371e-61	2.46539203669436e-60	129.443144577541
CCNA2	1.95791349317443	2.87296136546258	17.8022804155973	1.05371094675476e-61	2.53921151374449e-60	129.412529802003
NUAK2	1.28405022638108	1.93784801933876	17.7897297591325	1.24854433869966e-61	3.00504346818654e-60	129.243484220849
GOLGA8R	-0.113138025973839	0.0800782695303892	-17.7832399572381	1.36299410531279e-61	3.27650485413727e-60	129.156096705775
FN1	2.72325936658987	7.44517515364479	17.7824301216008	1.37799162012383e-61	3.30852263287223e-60	129.145193128485
C10orf90	-0.777142161254065	0.241798977448534	-17.7812395006553	1.40034050494045e-61	3.35809148824648e-60	129.129163144931
MAZ	1.11238316238183	4.34234362060625	17.7761716319223	1.49958613035352e-61	3.5917183233935e-60	129.060937822445
LHX6	-1.0735146199051	1.01519716800011	-17.7682361339126	1.66927342721239e-61	3.99329099480711e-60	128.954127634059
AIFM2	-1.25730888374949	2.36378807197697	-17.754355267881	2.01343875629563e-61	4.81077633504235e-60	128.767353065973
HM13	0.916715914997257	4.27551890926377	17.7501199660073	2.13192492892761e-61	5.08771237276284e-60	128.710379765041
DPYSL2	-1.43504601707399	3.7252126229859	-17.7322114882631	2.71483823679008e-61	6.4709663027335e-60	128.469552355151
LCN6	-0.474927632173493	0.180003933771533	-17.7039378978014	3.97522508256091e-61	9.46372425452182e-60	128.089593965283
ARHGAP24	-0.863804794485015	1.17866187345741	-17.6889776845668	4.86339106552848e-61	1.15641935686004e-59	127.888676095096
WISP1	1.84781616865711	2.20637624382047	17.6782690687247	5.61829312972171e-61	1.33431077316957e-59	127.744911855758
FOXM1	2.17100534558341	2.83887940948837	17.6682761448481	6.42782303631313e-61	1.52473222252472e-59	127.610796582349
TMC2	-0.23130359308028	0.0831065064119429	-17.6659930003035	6.62854386050027e-61	1.57045500694929e-59	127.580159966976
LLGL2	1.47090286404248	3.51200906623318	17.6647302137129	6.74223449696888e-61	1.59547330617348e-59	127.563216014959
OGN	-2.87274894341392	2.35456517832782	-17.6603596256751	7.15095792075918e-61	1.69016405916073e-59	127.504576729912
CNTFR	-2.42300248723944	1.47199862620876	-17.6598885014814	7.19646618246354e-61	1.69888313040385e-59	127.498256202961
PCDH18	-1.58133519831436	2.12214034168966	-17.6465465857	8.61242010162536e-61	2.03071800290956e-59	127.319299565038
SPHKAP	-0.640410565219694	0.151064400961233	-17.6431657214119	9.01337051452313e-61	2.12271875247646e-59	127.273962812379
BMP6	-1.44060548392599	1.16974429480151	-17.6427788847415	9.06041852450128e-61	2.13125262476097e-59	127.268775693579
URAD	-0.295656428041649	0.0513959115910115	-17.6362251038328	9.8957976593779e-61	2.32498168607458e-59	127.180904598887
CDH5	-1.45938788960599	3.0861793246968	-17.6301199629572	1.07429797337517e-60	2.52101924418706e-59	127.099064017812
CRY2	-1.13218001044708	3.17748826671974	-17.6278176897215	1.10809219308868e-60	2.59723107136315e-59	127.068205434971
CACNA2D1	-1.22139967412199	1.25716375270973	-17.6231775600409	1.17946027746517e-60	2.76122577071181e-59	127.006017706169
ABLIM1	-1.47387447691455	3.75226580456204	-17.6225202781636	1.18993388599138e-60	2.7824408968757e-59	126.997209403264
SOD3	-2.43702011178873	2.81481586507299	-17.6121869320481	1.36733643676519e-60	3.19347581060609e-59	126.858753657844
EFCAB1	-0.612476562341305	0.231103929188673	-17.6102352376188	1.40369363647206e-60	3.27450993634759e-59	126.832607800388
RNF180	-0.939454674716603	1.03934382180439	-17.6101114500812	1.4060318803494e-60	3.27608752073846e-59	126.830949532669
C2CD2	-1.26114313711484	2.4406362215625	-17.6016731207979	1.57493712012234e-60	3.66530820683018e-59	126.717923334529
GINS1	1.52850266403285	2.29097380869773	17.5934260921237	1.7595538534894e-60	4.09013273113007e-59	126.607486805092
MBOAT7	1.26465616063703	4.45259508856361	17.580993627245	2.07946205301451e-60	4.82807491036774e-59	126.441053899193
ARAP3	-0.996123547696907	1.78448885894756	-17.5785906814461	2.14768259862925e-60	4.98060228049174e-59	126.408892850319
GJB2	2.79843473617749	3.33149548406734	17.570957320501	2.37956485137982e-60	5.51186631614559e-59	126.30674312466
EZH2	1.47503291765351	2.4955148992653	17.566578776271	2.52367982048672e-60	5.83882354711669e-59	126.248159867862
ATP6AP1	1.1380197487426	5.81973786175283	17.5576617500777	2.84465944871018e-60	6.57373119026672e-59	126.128877074525
KCTD5	0.924883671548016	3.70324600399039	17.5443588751313	3.40075374906459e-60	7.8496086535786e-59	125.950983874346
KAT2B	-1.13793274991927	2.03289337782228	-17.5374892177085	3.72913194630358e-60	8.59750279830832e-59	125.859146790395
CALCOCO1	-1.07445483871086	3.25178278872983	-17.5371826308796	3.74450296684823e-60	8.62285543020005e-59	125.85504862094
HDGF	1.120647635399	6.69065427187263	17.5330466357481	3.95815074657333e-60	9.10420857834929e-59	125.799766132565
BOC	-1.61663231126474	1.63357649787584	-17.5315070708934	4.04074801385428e-60	9.28335953952163e-59	125.779189766397
SPAG5	1.75115251834127	2.58983473616462	17.5305923510797	4.0906346461412e-60	9.38703028460249e-59	125.766964936406
FBLN5	-1.9042698426283	3.34514625126139	-17.5278503367812	4.24388984833905e-60	9.72739031284411e-59	125.730321120946
C16orf59	1.26829279897487	1.63382718348603	17.4907070285919	6.98251478121376e-60	1.59859850600796e-58	125.234240989985
AFAP1L1	-1.0845291023181	1.83582561320364	-17.4786893985737	8.20214033890187e-60	1.87564489977301e-58	125.073853991989
TMED3	1.09643555903609	3.13031782944191	17.4661909148871	9.69646497679207e-60	2.21479394695858e-58	124.907111157745
RPL26L1	0.889565118897557	3.98650052874666	17.4653168360033	9.81060331483637e-60	2.238270978496e-58	124.895452384849
UBE2S	1.69440129016316	2.82783326093203	17.4605965577091	1.04505516233672e-59	2.38151761387069e-58	124.832496964663
SLC52A2	1.50572837796979	4.46563218362492	17.4570132864523	1.09640149271087e-59	2.49564275107584e-58	124.784712059835
C19orf12	-0.965620626606586	2.54151746258262	-17.4533638907286	1.15128308634042e-59	2.61754235270384e-58	124.736050669186
HADH	-1.0773964190622	4.69110060039663	-17.4528640712246	1.15901004220272e-59	2.63207441842166e-58	124.7293864464
VAMP8	1.13796377110161	6.88368179433807	17.4382485790313	1.4093434216168e-59	3.19689039435103e-58	124.534558879744
TP63	-2.09905186417268	1.40434181212118	-17.4286024401549	1.60342818750993e-59	3.63296280829835e-58	124.406021091478
PSMC4	0.884612623189644	5.22763644738515	17.4210144101999	1.77466184644765e-59	4.01631852091573e-58	124.304934679671
RP11-903H12.5	-0.377842207523554	0.29100120320423	-17.3943813153035	2.53339482996604e-59	5.72686684498745e-58	123.950317772337
DCTPP1	1.14922685463432	4.95203744426714	17.3638897797083	3.80656633182144e-59	8.59507852610129e-58	123.544679599867
SMAD9	-0.831231141918342	0.903410935905004	-17.3587162669824	4.07868473367278e-59	9.19897408125377e-58	123.475892312215
NDC80	1.68515209192693	2.10901096936279	17.3303565010883	5.95409210341476e-59	1.34133786905728e-57	123.099013269337
RGS7BP	-0.421525662064729	0.180097112350862	-17.3230682212442	6.56168775665918e-59	1.47652955547107e-57	123.002210780808
FGD4	-0.886889260607791	1.38403187692935	-17.3223179481237	6.62764441811839e-59	1.48967077274743e-57	122.992246931609
PPM1F	-0.903764090759464	2.10861334446589	-17.3171426178877	7.10098526035071e-59	1.59424398009149e-57	122.923523284275
FEZ1	-0.806771603547687	0.91458361778247	-17.3167227073681	7.14083863631755e-59	1.60136759043335e-57	122.917947737538
TROAP	1.64037822481851	1.88443113039093	17.3110470165938	7.70192543566255e-59	1.72523129758841e-57	122.84259333379
COL11A1	3.38130866508415	3.51978977077172	17.3105150047828	7.75672200670962e-59	1.73553353230715e-57	122.835530652189
BNIP2	-0.808220001612635	3.07416065313678	-17.3033837093859	8.5299094241764e-59	1.90636705860958e-57	122.740870881389
ALDH18A1	0.936851989944329	5.15130675658796	17.3008574965628	8.82186754453559e-59	1.96938451911535e-57	122.707343299174
PPARA	-0.973670586123294	1.19194649401551	-17.3005686681119	8.8558766547753e-59	1.97474027849469e-57	122.703510170503
LAGE3	1.60549241842694	4.61652547800628	17.2992175341157	9.0167160265047e-59	2.00833340468317e-57	122.685579321585
KCTD12	-1.60805934523016	4.02574057423289	-17.2940496709528	9.65925215907527e-59	2.14902007403715e-57	122.617003707219
ZC3H12C	-0.83549894719139	0.825401065024721	-17.2724702991647	1.28743417548992e-58	2.86109385200196e-57	122.330771920518
EGR1	-2.91449997469587	5.78147132620961	-17.2709322382577	1.31406133791613e-58	2.91697940236518e-57	122.31037816888
PHLDB1	-1.05009159425595	2.17002395536432	-17.2687470925444	1.35283842073141e-58	2.99967952187373e-57	122.281406138771
LRIG3	-1.44601785530675	2.06311946703212	-17.2587138115954	1.54606627372961e-58	3.42427622334359e-57	122.148403827731
SLC16A12	-0.581314898384758	0.2060975524917	-17.2183942827227	2.64273560941285e-58	5.84664470625657e-57	121.614341838254
EZR	1.32448827934644	6.7736990509382	17.213094649944	2.83553488417901e-58	6.26615063194357e-57	121.544194185657
NCAPH	1.63433188111876	2.25972467881238	17.2075970027257	3.05037767169724e-58	6.73337566231759e-57	121.471437824445
PTCH1	-0.71272004829485	0.629574767022604	-17.2064268140737	3.09816332578637e-58	6.83120754786363e-57	121.455953055951
GPR182	-0.227296064024163	0.0904326311024203	-17.1975119105896	3.48759002884848e-58	7.68127091046495e-57	121.338003321679
RACGAP1	1.47412105613972	3.32819674797503	17.1923776914855	3.7336459882328e-58	8.21402117411216e-57	121.270089337689
TRIM11	0.957507288218004	2.46929704082229	17.1900266327242	3.85202867280104e-58	8.4650155182e-57	121.238993850315
SNRNP25	1.16094154521027	3.60869775206324	17.1751420588945	4.69344895208382e-58	1.03025908400308e-56	121.042181243011
STAT5A	-1.44051090188407	3.31739719851236	-17.173220068363	4.81469280628538e-58	1.05569771521132e-56	121.016774254241
CXCL12	-2.02805119889525	4.22281508470875	-17.1699227113548	5.03002103446948e-58	1.10168638479403e-56	120.973189729407
CUTC	-0.781912679100684	2.95967567093785	-17.1496051534909	6.58579125090657e-58	1.44083370852242e-56	120.704731596251
MYOCD	-0.375993752852157	0.142985349922238	-17.1484560344261	6.68690548792034e-58	1.4613334919943e-56	120.689553290346
ICAM2	-1.10473965783441	1.63065148587564	-17.1451127622209	6.9899832327364e-58	1.52587540956478e-56	120.645396321084
CFLAR	-0.890871248552339	2.4161720634609	-17.1366418098766	7.82066842450626e-58	1.70532097327287e-56	120.53353528417
TPD52	1.79314761239714	4.75358644687733	17.1344593261836	8.05019616758028e-58	1.75343057298721e-56	120.50471988803
FBXW7	-0.720458332713485	1.71355977969183	-17.1327457323923	8.23511137635216e-58	1.79172754360545e-56	120.482096650778
FGF7	-1.31851093102032	1.23943271509647	-17.1283424551299	8.7299390062395e-58	1.89729391059529e-56	120.423969244885
THRB	-1.35749430596117	2.00444540822828	-17.1221516638545	9.47620701996818e-58	2.05721357684596e-56	120.342258652986
HMGB3	1.90464811681433	3.98233358181591	17.1217910542269	9.52158751597996e-58	2.06479134339931e-56	120.337499556363
NEXN	-1.2749919614889	1.87341219996448	-17.1214094616211	9.56984470878758e-58	2.07297559230352e-56	120.332463598853
PCNX	-0.938790860441129	2.20714353335938	-17.1198050059642	9.77543251507104e-58	2.11518469524786e-56	120.311289926853
PENK	-1.0154783721267	0.285635647240815	-17.1188509270807	9.89976691076838e-58	2.1397390936959e-56	120.298699653286
PARP1	1.07230626694079	5.25751983421534	17.1096337037251	1.11852287623839e-57	2.41493131833639e-56	120.17708635323
SFRP1	-4.22332633391655	3.74560736653259	-17.1094325708296	1.12150617631837e-57	2.41872316713213e-56	120.174432974219
UTS2B	-0.179096494799409	0.0764039636231496	-17.1051115809832	1.18754948825462e-57	2.55835797950547e-56	120.117433833473
NCAPG	1.59701470615991	1.9999038337914	17.0933443129148	1.38774061482696e-57	2.98636932308615e-56	119.962248771906
CKAP2L	1.35369918222376	1.5407611554037	17.0805843016829	1.64302611397612e-57	3.53187903584485e-56	119.794037077636
SCAMP3	0.936074745386587	5.35146763070554	17.0772441697841	1.71726173496986e-57	3.68743609147341e-56	119.750016313304
CYP26B1	-1.30939189887879	1.04501485759874	-17.0765929945357	1.73211945028831e-57	3.71529255757161e-56	119.741434792349
SNRPB	1.16045903090973	6.8832630659572	17.0703928373313	1.88017024073091e-57	4.02846910709649e-56	119.659734855219
TACC1	-1.73642419604157	2.93512665257816	-17.0667463357677	1.97307113978495e-57	4.22292924076449e-56	119.611692164363
SGCG	-1.57572603944925	0.546184882800413	-17.0652235120072	2.01321036887203e-57	4.30416516173596e-56	119.591630600054
PRCC	0.854824961721617	4.57721317195896	17.0551907537747	2.29880593425022e-57	4.90943256510729e-56	119.45948415534
RCC2	1.0123365751959	5.71323662100727	17.0498945159188	2.46552051101471e-57	5.25977709016472e-56	119.389741834986
SBK1	1.69836945232694	2.89581268966583	17.0358483946648	2.96841336484872e-57	6.32576910788085e-56	119.20483578722
TMEM8A	1.1218115561237	3.95945896789776	17.0348672097634	3.00714531015585e-57	6.40138751120864e-56	119.191922369783
PM20D1	-0.242979497903523	0.131217290186333	-17.0334525762358	3.06387660034973e-57	6.51511710313849e-56	119.173305029826
KLF11	-1.1273666222367	2.70993998502512	-17.0275088728326	3.31414081754506e-57	7.03969221933709e-56	119.095091902462
PDLIM3	-1.67246213945499	2.18338918643626	-17.0246744261428	3.44056869152224e-57	7.30037567785645e-56	119.05779869353
RAD51	1.33530019859327	1.86704572872196	17.0163048458806	3.84266253537782e-57	8.14479181692125e-56	118.947698737342
GOLGA8N	-0.204074072984651	0.168125170887083	-17.0155688760501	3.88018686250591e-57	8.21549338708019e-56	118.938018632573
FAM83D	2.08448840590061	2.60709119819247	17.0150878060916	3.90491214630493e-57	8.25897298583291e-56	118.93169131252
MMP28	-1.26115084813754	1.26506779061362	-17.0106652910119	4.13970669191035e-57	8.74618417051842e-56	118.873528324231
FEZ2	-0.682466951450695	2.54886468352877	-16.9922691178994	5.2773190027009e-57	1.11377422035589e-55	118.631678555972
GRK5	-0.930338980514297	1.58641925093093	-16.9896626824176	5.46195362349845e-57	1.15150834038932e-55	118.597423990915
MOB3C	-0.726536845839295	2.08881373932823	-16.977076385712	6.44835599668515e-57	1.35801275007113e-55	118.432051538946
COL17A1	-3.03081197376163	2.1700371703713	-16.9758418673036	6.55419601460941e-57	1.37882936862306e-55	118.415834707128
C17orf51	-0.52387528129937	0.561421458495957	-16.9505365854584	9.14930702635552e-57	1.92272004374755e-55	118.083562886199
ELAVL1	0.579187815617293	3.89254466095019	16.9495075735831	9.27420419617337e-57	1.94689151347145e-55	118.070057164421
N4BP2L1	-1.0716315016486	1.7839135027663	-16.9353737109023	1.11721590053954e-56	2.34282551398249e-55	117.884596580391
APOLD1	-1.62619541327667	2.40150971534561	-16.9336895318109	1.14227304549275e-56	2.39282532122776e-55	117.86250292019
PYGO2	0.85487135724441	4.78440093051278	16.9317333745948	1.17208120172379e-56	2.45266079069844e-55	117.836842869615
ELTD1	-1.46723295049195	3.19446405357468	-16.9272867121081	1.24275839985311e-56	2.59779995523908e-55	117.77851947501
SKA3	1.50375490147078	1.85960787936598	16.919387364808	1.3789595727482e-56	2.87945456546744e-55	117.674930683032
LRRC15	2.8178796876234	3.79513662082277	16.9165157707432	1.43207955389784e-56	2.98721186946394e-55	117.637280369691
SNRPE	1.06268312719054	5.48829699048216	16.9141823272948	1.47674419927045e-56	3.07712279661936e-55	117.606688496236
SCN2A	-0.671571406595598	0.266117211849234	-16.9077717737922	1.60673147715586e-56	3.34444465445578e-55	117.522656912515
RNF187	0.929981941767602	5.77403920099716	16.9061415606691	1.64156922106062e-56	3.41335574742057e-55	117.501290354308
LAMTOR2	1.22408351419619	5.20906848933027	16.9049293632846	1.66796149093417e-56	3.46457923174862e-55	117.485403298208
C1QTNF6	1.45918806312378	2.61376874363843	16.9001577298777	1.77602787477134e-56	3.68516436499922e-55	117.422872376407
PDP2	-0.754396817656119	1.5294792183613	-16.8934186265736	1.9406533181045e-56	4.02251926461366e-55	117.334574876424
TLCD1	1.71712173457378	3.04015033526844	16.8908492086208	2.00735395584654e-56	4.15640348504695e-55	117.300914797919
SLC9A9	-1.084768937287	1.41945492341464	-16.8857826099023	2.14565447666592e-56	4.43810504134717e-55	117.234549237379
TPO	-0.560469743014568	0.449108824274222	-16.8806949788475	2.29409274448614e-56	4.74016312152104e-55	117.16791922889
RBP7	-2.25579070078347	3.51818912281952	-16.8593208557575	3.03814451024721e-56	6.2709847734024e-55	116.888114737866
MYH3	-0.417278139538812	0.399648562212691	-16.8559371284954	3.1762453928078e-56	6.54917878483549e-55	116.843836973152
PARD3B	-0.844951020341876	1.54980250090044	-16.855015125986	3.21494910652392e-56	6.62205609067915e-55	116.831772960287
EDA	-0.571737103811511	0.544321534355045	-16.8475408959904	3.54657397248124e-56	7.29750168533926e-55	116.733989286424
LCA5	-0.872165005518643	1.28255130993036	-16.8433936074508	3.74508567889456e-56	7.69792793559642e-55	116.679741586428
PLA2G4A	-1.60197979980893	1.38522140297572	-16.8386366418412	3.986462379794e-56	8.18553608651034e-55	116.617528235685
PTPRM	-1.30091248929027	2.46753181780562	-16.8383167147268	4.00324212459786e-56	8.21143691572039e-55	116.613344459818
KIAA1614	-0.413465193255943	0.441429385855647	-16.8298661227834	4.4729011762697e-56	9.1652627844728e-55	116.502849647836
TINAGL1	-1.92971719959074	2.85270968542516	-16.823909917229	4.83657708489729e-56	9.90016692601199e-55	116.424988370524
GLDN	-0.967540788226327	0.540170850060853	-16.8154517425071	5.40425935812522e-56	1.1050701293295e-54	116.31444685056
DLK2	-0.942344237651817	0.877467023707688	-16.8138657011395	5.5178844792918e-56	1.12713511767668e-54	116.293721999508
OIP5	1.19318556211299	1.66509417551183	16.7953887710835	7.0308833146761e-56	1.43470778363246e-54	116.052363283653
PECAM1	-1.51586282012144	4.4511020986369	-16.7945639915512	7.10732259888767e-56	1.447382197911e-54	116.041592864064
TESC	-1.34913580875509	1.01853873799598	-16.7945601513335	7.10768043617008e-56	1.447382197911e-54	116.0415427171
SBDS	-0.742569935585462	5.60306143537361	-16.7943753615553	7.1249206821229e-56	1.44939562937055e-54	116.039129672268
ATP1B2	-0.872382954456283	0.7935189924017	-16.7898990838544	7.55552668501236e-56	1.5354076496388e-54	115.980681490492
FANCI	1.3597264653582	2.64634043913629	16.7897584805634	7.56946486575031e-56	1.53665593649506e-54	115.978845728741
KCNC4	-0.692890879658028	0.644185490674304	-16.789225049586	7.62257818548776e-56	1.54584630856311e-54	115.971881160117
RNF125	-0.995462326669124	1.48253990516277	-16.7834135471665	8.22587514576878e-56	1.66647945399172e-54	115.896013126496
DENND2C	-0.495214623138695	0.468166507046881	-16.7786911151848	8.75101646403317e-56	1.77104760307004e-54	115.834373443327
FAM189A2	-1.96843672128585	1.83935443679418	-16.7736996357933	9.34246711070037e-56	1.88880729934488e-54	115.769232492063
PRDM11	-0.582519865758734	0.841261307860584	-16.7716955072129	9.59101098162568e-56	1.93706975891194e-54	115.743080784624
SEMA3A	-0.59224518014012	0.446606587026509	-16.7687729835125	9.96531915920922e-56	2.01060768952234e-54	115.70494813019
pk	-1.23864277943202	2.71715941736658	-16.7674117173859	1.0144606010167e-55	2.04468786986107e-54	115.687187794022
GTF2IRD1	0.850844461855623	2.71672477579117	16.7617258479361	1.09289195128816e-55	2.20051952439145e-54	115.613013358051
MANF	1.02805477402996	4.8529872062265	16.7413375258121	1.4272474953063e-55	2.87080639055895e-54	115.347154727403
OSR1	-1.77281875733732	1.03191820497429	-16.7297729670671	1.66041807028259e-55	3.33640784927731e-54	115.196435922266
SPARCL1	-2.02695177282089	6.10924424623583	-16.7065695812687	2.24905589680824e-55	4.51460181648513e-54	114.894205700693
MYBL2	2.67624878129581	3.61379339391715	16.6997738191189	2.45797472687828e-55	4.92895196502794e-54	114.805733470446
SQLE	1.92539544490645	4.2220965549173	16.6987600242302	2.49075854269921e-55	4.98961711317957e-54	114.792536867603
STX11	-1.29091305094524	1.53140104106275	-16.6924267167148	2.70566848642484e-55	5.41463321872147e-54	114.710106127658
ARL4A	-1.40052391140816	2.58498749680106	-16.6876951937191	2.87820768065817e-55	5.75408010153487e-54	114.648534721601
IL17D	-0.589547507745652	0.528002333891749	-16.6825399230294	3.07871369019659e-55	6.14869344084652e-54	114.581460196967
PRIMA1	-1.2345523211079	0.973017346248995	-16.672540923437	3.50818056495884e-55	6.99931733769926e-54	114.451397653017
NPHP3	-0.509696577932139	0.836407714054803	-16.6629370247821	3.97681967130583e-55	7.92629619421441e-54	114.3265155374
RMDN2	-0.428102727606822	0.664124143034261	-16.6619201954109	4.0299558456217e-55	8.02408986150454e-54	114.313295788565
PSENEN	1.07488077261953	4.95476257764044	16.6601093065839	4.12634660275712e-55	8.20772393880407e-54	114.289753631622
HIST1H2BD	2.36542661370292	4.97155609941944	16.6404172182214	5.33524832997523e-55	1.06016547460153e-53	114.033842616194
PNPLA2	-1.48220903547123	4.99268664272253	-16.638944115586	5.43875265962399e-55	1.07964443531227e-53	114.014705554819
TRABD2B	-1.12457735088924	0.789427017483011	-16.6348636427054	5.73603486203315e-55	1.13751226559756e-53	113.961701141082
SHROOM4	-0.854217834707241	1.2008255047021	-16.6347333032925	5.74579324377834e-55	1.13830227559154e-53	113.960008182126
RECQL4	1.68952455171836	2.57739274325077	16.6290934629776	6.18428736261681e-55	1.22394249489862e-53	113.886760285811
ZEB2	-1.03743179586729	1.48009892531567	-16.6177528082242	7.16961918768451e-55	1.41752791803046e-53	113.739514849557
SLC29A4	-1.37752066229173	1.14719748367643	-16.6126056424818	7.66706823303097e-55	1.51436121252011e-53	113.672703426058
PPP2R1B	-1.04938683031634	2.6966391011189	-16.6072008100661	8.22650890346312e-55	1.62323266771837e-53	113.602559963393
MAS1L	-0.236652626416011	0.0912424665221729	-16.5828463941487	1.12971737537585e-54	2.22689889034088e-53	113.286649872723
ECT2	1.46291059153285	3.30379221531057	16.5815770849571	1.14854027304289e-54	2.26174084537677e-53	113.270192360263
PPP1CA	1.04061839693266	5.88979582971534	16.57970453766	1.17688133777481e-54	2.31523801698773e-53	113.245914726197
GREM2	-0.886888195967435	0.494379461297227	-16.5692863664544	1.34778197411029e-54	2.64880142309691e-53	113.110871054983
CHST7	-0.718792748130242	1.18856466694175	-16.5679406965714	1.37159000439569e-54	2.69290659030357e-53	113.093431544294
RAB8A	0.682824504465554	3.38376733947188	16.5511547974669	1.70630253435483e-54	3.3467299061893e-53	112.875958144629
AMOTL1	-1.47484746644656	2.43275868631162	-16.5427464697958	1.90343736539398e-54	3.7296776686527e-53	112.767069042125
MPDZ	-1.07770640409625	2.17833023828881	-16.537770468241	2.03063631988455e-54	3.97496555487232e-53	112.702643814912
MRPL17	0.898770979410765	4.56939520821946	16.5376318000437	2.03429989323708e-54	3.97818645788585e-53	112.700848608723
PPAPDC1A	1.95419479890267	1.95651150218788	16.5359211101699	2.08004183275454e-54	4.06360600666575e-53	112.678702623097
RAPGEF2	-0.812394593174418	2.03816539114673	-16.5323846485916	2.17788095780807e-54	4.25053360795176e-53	112.632924953043
ESYT1	-0.92577148919139	4.95452688656366	-16.5298814245466	2.24989631202808e-54	4.38674145427276e-53	112.60052535896
PRR19	0.713940472756446	1.06814498266335	16.5149464051977	2.73169293205778e-54	5.3208627546169e-53	112.407276961043
EPCAM	1.8004766910207	6.29205382750753	16.5055757717111	3.08519751379372e-54	6.00349589258655e-53	112.28607824652
KRT8	2.1559887185938	7.50190603106297	16.5049038595961	3.11223199316781e-54	6.0501298865211e-53	112.277389309607
NABP2	0.730535353722812	4.20954997710351	16.4972041131448	3.43942267807586e-54	6.67959604238732e-53	112.177833153341
FLAD1	1.02084420212054	3.93272581733554	16.4814878940416	4.21757927557603e-54	8.18276798033019e-53	111.974707471289
KLHL21	-1.15999976090184	3.08386660102767	-16.4544836209326	5.98618949041454e-54	1.16027303082646e-52	111.625945287802
CCDC158	-0.621051090803755	0.429050733990749	-16.4491171315313	6.41737847530609e-54	1.2426263703854e-52	111.556675435914
SRP9	0.965730098969079	6.97764449323826	16.4203930381442	9.30994415197985e-54	1.80095798943893e-52	111.186127982088
MRPS34	1.25977094564346	5.84671362214771	16.4192214820995	9.45223191777648e-54	1.82669015258049e-52	111.171022476414
INPP1	-0.966683036712869	1.97316610829332	-16.4181170605428	9.58835142271998e-54	1.85118103079977e-52	111.156783135128
ZFP36	-2.19658777848308	5.89685228077176	-16.4163361377992	9.81197937699209e-54	1.8925023236719e-52	111.133822794454
MFAP4	-2.77732173363197	4.22757358196025	-16.4044483393631	1.14439611161425e-53	2.20511594840079e-52	110.980597151839
CCBE1	-0.617648401277708	0.341357161272444	-16.4004545067643	1.20508879363915e-53	2.31979592775536e-52	110.929133590706
HSPA12A	-1.10997441523932	1.47875321030212	-16.3988367516505	1.23057722781652e-53	2.36655007948481e-52	110.908289626855
MTHFD2	1.28890353863414	4.29811888472507	16.3976779758394	1.24916406046039e-53	2.39995340738745e-52	110.893360103505
ALPK3	-0.86796792825875	0.882055564383158	-16.3892342087874	1.39332721069865e-53	2.67431995884049e-52	110.784589866945
AK5	-1.97623003946274	1.31686232141727	-16.3848560717436	1.47449149070968e-53	2.82735177673826e-52	110.728204546177
STON1-GTF2A1L	-0.0883380162232453	0.0332431341265825	-16.3812905390913	1.5440622579918e-53	2.9578770874183e-52	110.682290992799
DAB2IP	-1.09865803449984	3.15164968690672	-16.3726122096243	1.72738191617408e-53	3.30584003219645e-52	110.570563580381
KLHL3	-0.544582918460364	0.633827400942953	-16.3696348815398	1.79515063173409e-53	3.43220264333098e-52	110.532240375572
SV2B	-0.529707402188223	0.296192333526829	-16.3668299660266	1.86141861593904e-53	3.5554538524603e-52	110.496140060796
HABP4	-0.862036898648158	1.79056890791425	-16.359792987428	2.03860835023442e-53	3.89013047432922e-52	110.405587104301
ST6GALNAC6	-0.994168041582807	3.39305607492438	-16.3512534683129	2.27636816442503e-53	4.33962952196771e-52	110.295729193049
NR5A2	-0.677286411700546	0.650223549922115	-16.3455188704618	2.45135938384382e-53	4.66871460621539e-52	110.221974066749
NME1	1.51234776440865	4.06796026491996	16.3421389964436	2.56071465556486e-53	4.87227869599367e-52	110.178511005997
MRPL14	1.15720946868433	5.42564098538995	16.332324525441	2.90661663573849e-53	5.52509422600551e-52	110.052332299076
E2F1	1.76534619592364	2.92488452834503	16.3295973338025	3.01075147136473e-53	5.71752726431036e-52	110.017278174888
ACKR1	-2.9338196342401	2.82311286238912	-16.328405044696	3.05743882429316e-53	5.80060001005455e-52	110.001954070177
SLC25A22	1.12453719498334	2.87579457812871	16.3206236878334	3.38038413114167e-53	6.4071280762562e-52	109.901958603634
LPHN3	-0.662535689119837	0.291954882837292	-16.3142548405727	3.66986054286111e-53	6.94911537184228e-52	109.820135183099
AVPR1A	-0.970662190402905	1.08669484696773	-16.3117208341911	3.7917958163702e-53	7.17311699926002e-52	109.787584778838
FER	-0.699303751168971	1.32793932472139	-16.3088793469121	3.93333854335304e-53	7.43374586448466e-52	109.751088108026
GIMAP6	-1.41613310887235	2.62113614657935	-16.2972290613445	4.57091424902019e-53	8.63044652075536e-52	109.601487591471
GFRA2	-0.6127322046706	0.278176395280348	-16.2963335650172	4.62398873400256e-53	8.72230295929746e-52	109.589991130868
SAMD1	0.998899779949044	4.45090446357128	16.2876318833577	5.17282121113497e-53	9.7482458617488e-52	109.47829711642
GOLGA8K	-0.0462391968460684	0.0253316513219322	-16.2870281711579	5.21322427193276e-53	9.81023008094975e-52	109.470549194641
KLF6	-1.34207048707176	4.94104846016109	-16.2869918336326	5.21566615505039e-53	9.81023008094975e-52	109.470082851377
AURKB	1.8592405477862	2.33421319555729	16.2850918405942	5.3449476017679e-53	1.00438138347044e-51	109.445699831206
STRBP	0.936812255089817	3.14270183677263	16.2815286506845	5.5960760402397e-53	1.050570008621e-51	109.399977065925
FEN1	1.31373330252934	3.92942976875977	16.2778734070937	5.86592257775972e-53	1.10018140678211e-51	109.353079061202
ITGB1BP1	-0.849457636244443	2.87807998204977	-16.277404477446	5.90146733980389e-53	1.1057958574355e-51	109.347062975336
EXO1	1.57313352618045	1.8429146037731	16.2769565147846	5.93562339573644e-53	1.11113968069095e-51	109.341315976618
BMPER	-0.847952258326159	0.353836327866994	-16.266590414239	6.7834902308852e-53	1.26865426405322e-51	109.208352762052
SH3GLB1	-0.732120687485534	4.31490930270072	-16.2602165229506	7.36372599049711e-53	1.37586508743772e-51	109.126620813339
SAV1	-0.91715966742717	3.26513381689936	-16.2514888248175	8.23933563111521e-53	1.53800931780817e-51	109.014736160915
DPM2	0.919673542033053	4.13066948510206	16.2499350944951	8.40576374775873e-53	1.56759143799262e-51	108.99482176519
ARRDC3	-1.40521514689032	4.22640612554073	-16.2496147624812	8.44049080101923e-53	1.57257991181182e-51	108.990716158213
RP11-35N6.1	-0.551445167679062	0.211777470891311	-16.2452220754418	8.93138771474251e-53	1.66246944884801e-51	108.934421017337
RETSAT	-1.25664392049626	4.80826624246795	-16.2401074775223	9.5389429938313e-53	1.77388343673965e-51	108.868885199561
TIMELESS	1.16034709435004	3.1536503292018	16.2391056935621	9.66268459768255e-53	1.79520111959961e-51	108.856050253688
EIF4EBP2	-0.872776011207127	4.84389536658036	-16.2377603470721	9.83138555322871e-53	1.8248236537217e-51	108.838814273866
PSMA5	0.793719927306739	4.11705239053106	16.2368624235745	9.94561273377263e-53	1.8442889765581e-51	108.82731093739
QKI	-1.06358161041536	2.57710930246982	-16.2335841426462	1.03740033747225e-52	1.92192062521175e-51	108.785315862114
PDE1B	-0.829124642770178	0.883676337688889	-16.2235222863353	1.1807174127811e-52	2.18538043575033e-51	108.65645319944
AHNAK	-1.64617907815664	6.19218506736803	-16.2218585833742	1.20624773368844e-52	2.2305398992933e-51	108.63515053142
GRASP	-1.15956977688956	1.63619639329439	-16.2206324239887	1.2254154422083e-52	2.26386028086317e-51	108.619451142413
TRPC1	-0.752999133236966	1.01965627775511	-16.2057661888919	1.48344829749778e-52	2.73798996631799e-51	108.429162848977
C11orf87	-0.0623162031307727	0.0166138479848912	-16.1981181499984	1.63662714793911e-52	3.01788534519886e-51	108.331307079475
COA6	1.06930737435122	4.09086712030911	16.1970073172343	1.66015035976812e-52	3.05840036371487e-51	108.317096329983
TMEM206	0.984167470121289	2.40979081173115	16.1956798990713	1.68870260441851e-52	3.10809577388399e-51	108.300115570586
IRX6	-1.16749782234428	0.562459033661758	-16.1946377907078	1.71146064714959e-52	3.14704405565416e-51	108.286785151133
INTS7	0.974924776815902	3.24703646453948	16.1875909544132	1.87358925043714e-52	3.4419563191628e-51	108.196656636536
CBX4	1.40896765871965	4.06211571673492	16.1735057880024	2.24497999498042e-52	4.1203953129473e-51	108.016576619669
FAM96A	0.791128163432836	3.97712672019009	16.1708844829162	2.32179779827078e-52	4.25742122786174e-51	107.983073062157
ISG20L2	0.79949704466203	3.90362842541763	16.1695965092543	2.36049692032676e-52	4.32436015738672e-51	107.96661230342
IL17B	-1.29958021293744	0.608288678360289	-16.1676175609053	2.42121451691821e-52	4.43147451787297e-51	107.941322127926
ASPM	1.50757246507583	1.69955381115234	16.1617591999779	2.61024204652128e-52	4.77301402792463e-51	107.866465139773
NRIP2	-0.860712269893067	1.41698456279352	-16.1578930109917	2.74297963075217e-52	5.01108567946125e-51	107.817072370362
RFTN2	-0.631242417452244	0.809962921555357	-16.156038839146	2.8090061385678e-52	5.1269563892082e-51	107.793386704708
P2RY14	-0.797360836691107	0.778519116134987	-16.1503607959678	3.02122037677367e-52	5.50566149001803e-51	107.720863759185
SMYD4	-0.569737775539566	1.59466117698301	-16.1503385928079	3.02208083005251e-52	5.50566149001803e-51	107.720580197882
GBE1	-1.07193364811251	2.85162249761797	-16.1482158451982	3.10548372537721e-52	5.65238182775951e-51	107.693471181345
P3H4	1.25807019210276	3.38896093892793	16.1440222154288	3.27705791874233e-52	5.95916657696022e-51	107.639921600583
EPM2A	-0.615809218415101	1.22153230048754	-16.1417712625364	3.37301694329516e-52	6.12801013698011e-51	107.611181918561
ETS2	-1.29132744926887	3.64618876574853	-16.1367563256298	3.59700074132185e-52	6.52892068259081e-51	107.547160670782
LMO2	-1.0497091028791	2.39021411127901	-16.1339751942211	3.72754650112162e-52	6.75965010396591e-51	107.511661427159
SAA4	-1.00133789914582	0.444911040559261	-16.1295030925649	3.94744433404216e-52	7.15184032285285e-51	107.45458557449
GTSE1	1.41118343635303	1.73394857496835	16.1180673347774	4.57038209431726e-52	8.27285324547124e-51	107.308676968736
HYAL1	-1.00555769854333	0.846585524333683	-16.1174035881943	4.60940913581017e-52	8.33584154909083e-51	107.300210091282
FLNC	-1.25698247389154	1.22917964025725	-16.1084525534891	5.16934726155153e-52	9.33988755450997e-51	107.186048852463
PPAPDC3	-0.811837155816846	0.910124746956979	-16.107968749572	5.20147397911049e-52	9.38932738793278e-51	107.179879484904
GPR124	-1.35851962613479	2.55951053592488	-16.1054979366352	5.36867815967812e-52	9.68228580819534e-51	107.148373874796
DAP3	0.801944951423445	5.07603782809647	16.0969840684541	5.98695867688293e-52	1.07874706982373e-50	107.039834200478
SEL1L2	-0.200913295006312	0.0402049238063298	-16.0894881062367	6.58981809978594e-52	1.18628761993589e-50	106.944299114436
TRIB3	1.44340268062899	3.62987000449417	16.0753741373186	7.89400018704608e-52	1.41976762488186e-50	106.764488940961
FHOD3	-1.03727107077483	1.16377201480294	-16.0740164544414	8.0322819960068e-52	1.44332126440552e-50	106.7471970969
GABRD	1.14885831992129	1.31201619428519	16.0734784423958	8.0877451390523e-52	1.45196386321493e-50	106.740345055252
USP53	-1.1078516265732	2.16589746546649	-16.0717057422264	8.27320744460176e-52	1.4839077811464e-50	106.717769157723
EPDR1	-1.46325674035979	2.23265377804011	-16.07047637521	8.40430994038555e-52	1.50605234131709e-50	106.702113634956
MT1X	-2.1292048491931	3.98740629837799	-16.0672594388989	8.75725767558577e-52	1.56787523434284e-50	106.661150485817
MAPK10	-1.01219529199395	0.785858424289035	-16.0634559567829	9.19367315153003e-52	1.64451619930091e-50	106.612724692619
CCDC82	-0.973268038215283	1.43390517280393	-16.0627884124768	9.27247496449342e-52	1.65710812783404e-50	106.604226235327
ANGPTL2	-1.78138969119917	4.15816860464187	-16.052423433379	1.05861213336649e-51	1.89015963522829e-50	106.472296979006
VGLL3	-1.15082080654917	1.21665839230523	-16.0505368714311	1.0844456910285e-51	1.93453334493699e-50	106.448289490534
EVC2	-0.732594261833453	0.864779109373186	-16.0464760322117	1.1422052985489e-51	2.03572792450234e-50	106.3966187934
PARVA	-0.90017395047239	3.79865285991705	-16.0346674257478	1.32818756414181e-51	2.36506172216471e-50	106.246407939102
THRSP	-3.15124281540731	2.64193256340506	-16.0343062648599	1.33432838031975e-51	2.37385207877823e-50	106.241814829737
COPG1	0.788482943909123	6.00094679703975	16.0320526608034	1.373291047481e-51	2.44096601694729e-50	106.213155704912
ESM1	1.49337885617533	1.95114409102628	16.0302003508069	1.40616365977145e-51	2.49714396949682e-50	106.189601613082
TLCD2	-1.03115952381969	1.49696370821827	-16.0272112247275	1.46087383051906e-51	2.59196624187145e-50	106.151595062309
OR10A3	-0.103492241643314	0.0283682986187392	-16.0137067928754	1.7357296712467e-51	3.07686180572077e-50	105.979938905958
GPATCH11	-0.751143876582346	2.2785279502584	-16.0131408812387	1.74831118623469e-51	3.09638006316786e-50	105.972747402227
KLHL30	-0.624986546150715	0.25681106686942	-16.010671356534	1.80428728601859e-51	3.192649100718e-50	105.941366871346
PITX1	2.28007845149527	2.6224413383822	16.005976377901	1.91568232111657e-51	3.38672017164572e-50	105.881715085007
FAM111B	1.79208572742074	2.51553838736187	15.9976897067918	2.1292874273879e-51	3.76097793626077e-50	105.776454338843
ALDH2	-1.78408142097925	3.30738696335589	-15.9941449923063	2.22776266189595e-51	3.9313928013691e-50	105.731437685091
HCRTR1	-0.0964878064798146	0.052949720501251	-15.9876143924697	2.42123050254011e-51	4.26898887889719e-50	105.648516676338
SLC1A7	-0.431454890814286	0.286376783033025	-15.9842798858793	2.52638601222585e-51	4.45041296452153e-50	105.606185116811
ARHGEF10	-0.874884763020253	1.86301436731	-15.9746428577085	2.85659403406113e-51	5.02760549994759e-50	105.4838722635
RPUSD1	1.09446008566678	3.34726732425565	15.9724992912882	2.93570471408186e-51	5.16223116181816e-50	105.456672091482
POLR2H	0.890157476170967	3.99939745015136	15.9395642706721	4.46559083833219e-51	7.84543017871695e-50	105.039023096549
ATIC	0.804110548369629	4.87302093281479	15.92706276625	5.23562427944769e-51	9.19008243957906e-50	104.880624722093
SNX33	-0.723819849748429	2.89891107646113	-15.9238528063137	5.45385023081164e-51	9.5646170595871e-50	104.839965267032
BCL2L2	-0.88498978883695	3.63262760870468	-15.9193326606537	5.77661015804958e-51	1.01216479498198e-49	104.782718353074
TRPC6	-0.745920839370873	0.807450825483892	-15.910979550206	6.42400388783015e-51	1.12460004118035e-49	104.676952844032
NR2F6	1.07239974285204	4.50672604392934	15.9108921388434	6.43114760806792e-51	1.1248516561689e-49	104.675846231397
PAK4	1.11300891960467	3.73847064794459	15.9025276225434	7.15269784945959e-51	1.24994663128145e-49	104.569969549649
APOO	0.96701005549501	3.84662557713112	15.8957211785004	7.7989927794457e-51	1.36168065251048e-49	104.483839006616
DDX39A	1.1970224894225	3.92620053123018	15.8862411808108	8.79727855002937e-51	1.53461906883344e-49	104.363912992097
UNC5B	1.48199948884344	3.34555416377386	15.8804374029119	9.47030759648407e-51	1.65056324793894e-49	104.290513643723
NAALADL1	-0.591452419552032	0.720719663122662	-15.877563747604	9.82231083876266e-51	1.71040098280644e-49	104.254176919037
ARHGEF28	-0.808034459576702	1.22345346943698	-15.8747576824343	1.01786187873586e-50	1.77088202591715e-49	104.218698618301
STARD8	-0.828600167575447	1.46911108428892	-15.8672980344305	1.11897475390784e-50	1.94508204136079e-49	104.124401131337
TMBIM1	-1.00866163085547	4.79902127044218	-15.8574579566811	1.26782626986384e-50	2.20188470762608e-49	104.000052830221
GPR34	-1.43538111795374	2.22120828568212	-15.8448471056021	1.48779508955186e-50	2.58163880327872e-49	103.840757441832
CDNF	-0.74768306613569	1.04360430158465	-15.8417764534553	1.54688103579645e-50	2.68180465942125e-49	103.801981550258
GPRIN1	1.22574631946423	1.54255515096992	15.8413189532628	1.55588236093722e-50	2.69503981535979e-49	103.796204665334
RP11-729L2.2	-0.0752678210531396	0.0428293880017076	-15.8408610210491	1.56494448510472e-50	2.70835695262372e-49	103.790422424538
SEMA6D	-1.30550055294865	0.974904345903115	-15.8402577347357	1.57696343785253e-50	2.7267634462236e-49	103.782804971151
B4GALT3	1.03161237280407	4.267935583053	15.8396563657588	1.58903578858702e-50	2.74522992678591e-49	103.775211898798
KIF18B	1.4065127857308	1.57169758960383	15.8343213838718	1.70025080244438e-50	2.93479367931555e-49	103.707858256063
PACRG	-0.504838901741625	0.325575829386182	-15.8203829730131	2.02881869387952e-50	3.49886912456282e-49	103.531950820396
MET	-1.7886686666012	2.06492479582282	-15.8146891611601	2.18059974858645e-50	3.75734110525665e-49	103.46011951934
TBL2	0.735349100615139	3.58655368898385	15.8065907941491	2.41618051701171e-50	4.15962885164496e-49	103.357979645772
CYP11A1	-0.531069029510607	0.37732474994722	-15.8023292914453	2.55016791069353e-50	4.38646682858559e-49	103.30424436803
OTC	-0.143283257281824	0.0312615578273823	-15.789907486185	2.98449446321598e-50	5.12906319606917e-49	103.147661300991
FLVCR1	0.996739167334633	2.27441846472944	15.7881292470457	3.05243157756834e-50	5.24124836733687e-49	103.125251715053
PIK3R1	-1.56837663308574	3.75953766548142	-15.7842363277681	3.20659007246677e-50	5.5011578336349e-49	103.076197928338
ID4	-2.54114877524987	2.84305223295611	-15.7797940700061	3.39200590830893e-50	5.81419308387702e-49	103.020230869977
HSD11B1	-1.61224846776883	1.37597873707984	-15.7741739678052	3.64197523907499e-50	6.23723856756266e-49	102.949437873003
SNTG2	-0.368267515398193	0.159037333096692	-15.7604853069233	4.3303597761588e-50	7.40972672809395e-49	102.777073181303
RNPEP	0.924714259658935	5.22938400454779	15.7583650456957	4.44801642562046e-50	7.60444924387082e-49	102.750383301743
MAD2L1	1.32078643000598	2.18056518955319	15.7561416315156	4.57482205881953e-50	7.81446208175482e-49	102.722397236643
CSF3	-0.656281527228968	0.134253149982492	-15.7532357065127	4.7460015391524e-50	8.09984262682009e-49	102.685823981703
PRELP	-2.20199326924046	3.05351339294912	-15.7525678840183	4.78623487355061e-50	8.16144133455274e-49	102.677419502527
F3	-2.00896379694023	2.93205537868641	-15.7478532077542	5.0801140344509e-50	8.65507414408782e-49	102.618091835703
HMGN1	0.908664436859722	5.2447525543163	15.744750401986	5.28326819370854e-50	8.99341818949765e-49	102.579053120628
ZNF677	-0.842105125755092	0.829972610882344	-15.7218253575661	7.05766741963547e-50	1.20035151143964e-48	102.290758728732
SF3B4	0.938500805011238	5.68376008670568	15.7212445777851	7.10960921047952e-50	1.20814324790493e-48	102.283458387627
TMCO1	0.848815712280861	4.84398633413899	15.7189825507176	7.31557130587097e-50	1.24207184824572e-48	102.255026484378
LRCH2	-0.519824083972217	0.551951604714232	-15.7185220327317	7.35822566096748e-50	1.24823876272798e-48	102.249238435436
PTGIS	-1.75262463260271	2.28090135119122	-15.7157684782179	7.61849066428447e-50	1.29127848645207e-48	102.214632334905
RASIP1	-1.21769335483307	1.90965594738678	-15.7109479412481	8.0964165367658e-50	1.37110449117463e-48	102.154057579411
GMNC	-0.0488447910321483	0.010102144749726	-15.7096064977426	8.23465006167929e-50	1.39331692717444e-48	102.137203013177
ERCC6L	1.02515429797885	1.24598387616684	15.7037062710757	8.87113583399771e-50	1.4997240957098e-48	102.063079865556
FOXO4	-1.01970484431123	3.00779392308508	-15.7033730538323	8.90851042084819e-50	1.50475199156606e-48	102.058894234657
PTGER4	-1.19323691749653	1.75086894562662	-15.6953558095988	9.85663427282233e-50	1.66347581152289e-48	101.958203552894
PYCRL	1.33295856741177	3.19101461696643	15.6888666019754	1.0697219323417e-49	1.80379458770911e-48	101.87672648755
LYSMD4	-0.6213010853346	1.02346466024418	-15.6847371219635	1.12689661741553e-49	1.89858001046964e-48	101.824888178256
EGR2	-1.89090114020449	2.51769327087331	-15.6815604942737	1.17294323492327e-49	1.9744711397786e-48	101.785016820741
GIMAP5	-0.461107263807686	0.329762684383667	-15.6782730731273	1.22257169820619e-49	2.05625710879184e-48	101.743759951158
LAMA2	-1.6747470204123	2.09648665500379	-15.6781140238286	1.22502517480374e-49	2.05862713092338e-48	101.741764027138
FKBP4	1.38570303256805	6.04141037435533	15.6759306163764	1.25920663857896e-49	2.11426586538914e-48	101.714365479868
OR2L13	-0.260075937091935	0.0931567447204482	-15.6669784847905	1.4095831990984e-49	2.36474076771299e-48	101.602053400102
DUSP1	-2.26094537538596	5.88595458589945	-15.6647224562998	1.45022372974636e-49	2.43085120414628e-48	101.573755696531
TCP11L2	-0.748491534628708	1.13768066265818	-15.6505139864003	1.73442327959846e-49	2.9047537542434e-48	101.395593081558
PRDM8	-0.468173917377447	0.448993955041449	-15.6469411643746	1.81422760784492e-49	3.03582806501181e-48	101.350808122865
PGP	1.01568503492248	2.97183010932081	15.6437187486474	1.88933993344888e-49	3.15883534929129e-48	101.310420752835
KCNJ2	-0.924346296479396	1.06762946504743	-15.635239761849	2.10212266815731e-49	3.51161373175567e-48	101.204175359681
ZCCHC24	-1.45043954831973	3.07061463107338	-15.6316042233857	2.20052396800769e-49	3.67288132577203e-48	101.158631114351
ST3GAL3	-0.711767830497269	1.73230413901214	-15.6290310245993	2.272934139226e-49	3.79053111272614e-48	101.126399199088
SLC25A39	1.03186489494338	5.29327180039244	15.6288607279098	2.2778092724371e-49	3.79545024330348e-48	101.124266173821
MAFF	-1.24874525293623	2.12785854657406	-15.626765513951	2.33864960185777e-49	3.8935355533632e-48	101.098024037172
RHOU	-1.61539650925857	2.58719443711102	-15.6265125360559	2.34610428018101e-49	3.90265042792642e-48	101.094855683071
MOB3B	-1.23605001795455	1.42620065598103	-15.6256633773875	2.37130069070956e-49	3.94123770786398e-48	101.084220848233
SKA1	1.41184231328476	1.64619636390719	15.5977257911738	3.36928511871742e-49	5.59522731762071e-48	100.734525979843
TTBK2	-0.558961725350457	1.1847195950873	-15.597087448383	3.39642074589016e-49	5.63554257095848e-48	100.726540257057
NFIB	-1.99752260353912	3.28035061807997	-15.5950634429805	3.48390915543847e-49	5.77584670075721e-48	100.701221082589
LEPROT	-0.839512698474289	4.49140989951053	-15.5893707517899	3.74221043451577e-49	6.1988615197626e-48	100.630019350878
SHCBP1	1.26760959718632	1.68277794272725	15.588699733941	3.77388859400874e-49	6.24608664694376e-48	100.621627583712
SDS	1.38981060836016	1.98721249805188	15.5860048117582	3.90382918904293e-49	6.45572826966563e-48	100.587927014747
WIF1	-2.15356247422537	0.782807062977493	-15.579124544505	4.25616205501481e-49	7.03247832593896e-48	100.50190380759
GRAMD1A	0.892986674899582	3.96799655145294	15.5789970385197	4.2629822434764e-49	7.03784807231213e-48	100.500309831443
PDIA4	1.0652512419073	6.16440656495263	15.5769801434744	4.37232498097286e-49	7.21232385145917e-48	100.475097299496
TLE4	-0.985019215673673	1.38622111030546	-15.5730116151636	4.59570213624899e-49	7.57445489211873e-48	100.425493818368
GPR112	-0.0386523133109425	0.00820281772914171	-15.5705023972597	4.74277300181042e-49	7.81032091994043e-48	100.394134516362
BLOC1S3	0.678361388636344	3.14296836677916	15.5648887275259	5.08901538493502e-49	8.37351179197322e-48	100.323987971033
TCEAL6	-0.151019426426325	0.0640027442296339	-15.5635380190144	5.17601834007364e-49	8.50956409670822e-48	100.307112253809
ALDOC	-1.95022872023618	2.48458186655085	-15.5630024078476	5.21092775028759e-49	8.55981731780575e-48	100.300420587319
PPP1R16B	-1.37176673062256	1.41060305179945	-15.5573811710139	5.59176475071153e-49	9.17775743264161e-48	100.23019999141
TLR4	-1.24783431094021	2.13148453506949	-15.5556852984407	5.71201743180623e-49	9.36732842061268e-48	100.209018137092
PKDCC	-1.46169844386164	1.56115459089165	-15.5540193444283	5.83265845649576e-49	9.55722057310428e-48	100.188211335131
PSMD14	0.722291123808619	3.3131238724307	15.5406510459012	6.89736518935191e-49	1.12924304495436e-47	100.021297934021
P2RX6	-0.3179186090516	0.11351847976812	-15.5386645657687	7.07131708144954e-49	1.15676184489239e-47	99.996502642185
CTIF	-0.999989592198012	2.63927285443153	-15.5356784213807	7.34107010040437e-49	1.19989364692513e-47	99.9592331354078
NMRAL1	1.00871654202605	3.90163565633087	15.5306999566049	7.81379693174839e-49	1.27610244505902e-47	99.8971075161834
HNRNPL	0.482707613897241	5.00995060841922	15.5296783899346	7.91448905619596e-49	1.29147688969979e-47	99.8843610118562
TSSC1	0.638008694466245	2.35084481352409	15.5283813795994	8.044196494348e-49	1.31145225039584e-47	99.8681784177728
CHPF	1.26715169357328	5.15343620530857	15.5283217630027	8.05020912631375e-49	1.31145225039584e-47	99.8674346105883
TLN1	-0.837644870011061	5.32072070533301	-15.5270615823575	8.17835818281522e-49	1.33122870767674e-47	99.8517123572711
SLC27A6	-1.42304917523709	0.794642449797588	-15.5208811835338	8.83690591634648e-49	1.43723671141107e-47	99.7746157440184
APH1A	0.823970634054079	6.37058801814395	15.5139101974982	9.64333201569618e-49	1.56710107743943e-47	99.6876794226851
VAMP3	-0.672669485746202	5.16777102675276	-15.5093264619766	1.02131609399899e-48	1.65833466597265e-47	99.6305278303384
TMEM170B	-0.814617010460042	1.11340694525371	-15.5003043887192	1.14346395882946e-48	1.85514086884332e-47	99.5180675074553
CYP3A4	-0.131973551897879	0.0525223427524408	-15.4933599297991	1.24731164639822e-48	2.02195782679291e-47	99.4315317968582
CCL28	-2.48384996556524	2.33585140807772	-15.4931927961123	1.24992354533197e-48	2.02452694540541e-47	99.4294494152768
PCDHB15	-0.537297981003806	0.595405329293041	-15.474298416055	1.58324357608727e-48	2.56218401359718e-47	99.1941253809316
CD200	-1.15512651211782	2.39555572497892	-15.4742366297612	1.58446748811636e-48	2.56218401359718e-47	99.1933561374153
SLC12A4	-0.898456869126569	2.50188078269111	-15.4703437842592	1.66351238953171e-48	2.68779969036468e-47	99.1448937223616
FOS	-2.84312490436868	5.55466383069702	-15.4594737833908	1.90566217431221e-48	3.07652848321395e-47	99.0096113688308
AK3	-0.890191870664017	3.78815366282545	-15.4580739782678	1.93929775744475e-48	3.12826819924312e-47	98.9921943393323
IL6	-1.63826351208172	0.971716927428576	-15.4570440762705	1.9644223287492e-48	3.16620547377794e-47	98.9793804315899
BAX	0.975460334202133	3.92177709521596	15.4502850000863	2.13755817771024e-48	3.4424466339072e-47	98.8952978036028
TIMM17B	0.977333957071914	3.87956644265003	15.443357525159	2.33079958205789e-48	3.75058949890001e-47	98.8091435911213
FAM110A	1.2656401827636	3.52672292947754	15.4340186939038	2.61914374065147e-48	4.21113877779134e-47	98.6930376516774
HSPA12B	-1.20139603618857	1.98854143203658	-15.4336325268208	2.63180392271169e-48	4.22804555211841e-47	98.6882375149564
MCM4	1.46983317655478	4.19114192353281	15.4330729299411	2.65025819164917e-48	4.25422552718147e-47	98.6812817401853
RCAN1	-1.78678365004779	3.07565326427084	-15.4247655483054	2.93988768806327e-48	4.71530236835665e-47	98.5780393270575
CDCA3	1.31967216097609	1.631327379183	15.4231674936794	2.99911901040337e-48	4.80639300268871e-47	98.5581829326258
TPRN	1.38560379458769	2.7984149161538	15.4214313541631	3.06481733851592e-48	4.90769125725637e-47	98.5366122099458
TUFT1	1.25390588225706	3.88907335324239	15.420180243403	3.11304898677615e-48	4.98087837884185e-47	98.5210686634695
CARD6	-0.973439652398805	1.60498897861472	-15.4095268364538	3.55563229369532e-48	5.68439771073173e-47	98.3887441416104
PVRL2	1.25832606653087	5.7595609470046	15.3941414569125	4.30772295749822e-48	6.88118597554335e-47	98.1977432158364
AC006116.20	-0.367088447690751	0.258400338777411	-15.3939864829899	4.3160541503463e-48	6.8889116932491e-47	98.1958198951568
STXBP2	1.13610320738295	3.10580849842417	15.3936413014012	4.3346684304377e-48	6.91302460362361e-47	98.1915360242282
CASC5	0.970261238608748	1.16349773742639	15.3927788535643	4.38152734593227e-48	6.98210727914445e-47	98.1808328854451
ALDH1A3	-1.5991898941349	1.88792910517172	-15.3909161095883	4.48446502079672e-48	7.14036950645759e-47	98.1577171382154
TRIP13	1.53419561288381	2.40757072382111	15.3884088648985	4.62683478291313e-48	7.36111115744824e-47	98.1266061564222
TMEM9	1.04195036817124	5.12770437799533	15.3789350554852	5.20666721014297e-48	8.27692129405953e-47	98.009079056586
CPEB1	-0.397359325626057	0.28479414959729	-15.3782159304266	5.25352998752315e-48	8.34468840564515e-47	98.0001597808804
GULP1	-0.789407416151339	0.806360178510236	-15.3757300122719	5.41879092789555e-48	8.60025819409639e-47	97.9693290201029
PSD2	-0.416000743250435	0.190247327334019	-15.3744509280366	5.50583184221806e-48	8.73137226659714e-47	97.9534668005851
DPY30	0.74043975417059	3.91263924107355	15.3711193760991	5.73914016865397e-48	9.09404590068385e-47	97.9121552537747
SMS	1.03388450505208	5.67169552613626	15.3709281350015	5.75282794481973e-48	9.10841320869772e-47	97.9097840134528
CCDC136	-0.533911579394667	0.475819476894383	-15.3708302404639	5.75984717753577e-48	9.11220766962962e-47	97.9085702046082
OCIAD2	1.01147012325665	4.03497501714048	15.3613154035822	6.4844502286864e-48	1.02503193991874e-46	97.7906169720641
RITA1	0.731848448683614	3.52490601424785	15.3554441609965	6.97619938256257e-48	1.1018817486304e-46	97.7178549033494
STX12	-0.658431711246887	4.10815112690695	-15.3513891933605	7.33735850670013e-48	1.15799848586127e-46	97.6676118279375
EFEMP1	-2.29622596833378	4.38000530168954	-15.3468866081434	7.76025992053258e-48	1.22376194842831e-46	97.6118320975143
SLIT2	-1.1137211042312	1.5083666595102	-15.3377155701584	8.69826116121068e-48	1.36964256213196e-46	97.4982489059751
BCL6	-1.18800453450636	3.50802524080083	-15.3377066042823	8.69923137068389e-48	1.36964256213196e-46	97.4981378841308
TANK	-0.853198629067812	3.20112877174683	-15.3345857094693	9.04358637610821e-48	1.42272286229725e-46	97.4594951730533
CACFD1	1.22275552154837	3.71098762202387	15.3343849878368	9.0661931076971e-48	1.42514193412221e-46	97.4570100167026
RUVBL1	0.839478439826682	3.24041336927928	15.3268522745947	9.95656539196347e-48	1.56385511558872e-46	97.3637611396962
FLT4	-0.816333872992164	1.37871490812933	-15.3108359180266	1.21499466754512e-47	1.90684513428738e-46	97.1655853623311
MPL	-0.183003505876073	0.16151978570087	-15.3084003054426	1.25232857768451e-47	1.96387437735219e-46	97.1354598829931
PFKFB3	-1.74956340604195	4.39838321265015	-15.3077743724424	1.26210639739916e-47	1.97763444400098e-46	97.127718351996
ATP13A1	0.749970989557085	3.47341297825068	15.306508373963	1.28211602187161e-47	2.00739245616626e-46	97.1120610957369
PTN	-2.70272935828674	3.15249761638072	-15.2992458241678	1.40316771846886e-47	2.19517794178239e-46	97.022256814012
TEAD1	-1.12424974190787	2.95713510391795	-15.2967812692808	1.44678353837713e-47	2.26161753437669e-46	96.9917875938818
MCM2	1.41955805992949	3.61096108502605	15.2943580354412	1.49098533972993e-47	2.32886711701715e-46	96.9618321750151
NANS	0.9850736197619	3.8402977096109	15.2915634127453	1.54363538084324e-47	2.40919561577055e-46	96.9272893718903
SNTB2	-0.787794999647615	2.26369158460735	-15.2911250193338	1.55206112114589e-47	2.42042949525537e-46	96.9218709838271
CXCL3	-0.579763974269298	0.287133090019903	-15.2890974273606	1.59163084641938e-47	2.48017606676829e-46	96.8968119078088
PCCA	-0.919376509009166	2.10448279235664	-15.2859185246319	1.65570283185852e-47	2.57797900644512e-46	96.8575278700273
TXNDC17	0.888926421866572	3.24962092989336	15.2813177046828	1.75301366169802e-47	2.72734059190146e-46	96.8006810810564
HGH1	1.1803731028831	3.93213493037786	15.2788286016249	1.80801528987664e-47	2.81069380079245e-46	96.7699306353254
SRSF1	0.578838784218394	5.93003704367984	15.2765338833029	1.86024412599353e-47	2.88960852731162e-46	96.7415843627286
TENM2	-0.970764746019339	0.605398812088995	-15.2742613097161	1.91345086937779e-47	2.96991681395078e-46	96.7135142306093
MBNL1	-0.891360651820823	3.8558015493087	-15.270150332011	2.01358242135185e-47	3.1228746412028e-46	96.6627432452181
MEF2C	-0.978259791351348	1.86346362854987	-15.2699451965615	2.01871352580548e-47	3.12837114942435e-46	96.6602100229772
ALG3	0.963628732975188	3.89458046162335	15.2651876584225	2.14144066472424e-47	3.31595274022342e-46	96.6014649747337
ADD3	-1.47941014264749	3.33366968453037	-15.2649061116148	2.14893229683114e-47	3.32494139993214e-46	96.5979888502366
C1orf43	0.779581266671736	6.87750345939055	15.2589118180391	2.31478061336913e-47	3.578741603979e-46	96.5239895586613
NGFR	-1.9662614931047	1.86991450697794	-15.2530845837359	2.48822523401587e-47	3.84387898220383e-46	96.4520698249526
DPP6	-0.297207144596597	0.0718095020502075	-15.2474219619617	2.66916911275575e-47	4.12017709871898e-46	96.3821980105098
RGPD8	-0.200861506820613	0.224851654780614	-15.2315226271569	3.25040819073387e-47	5.01346214833694e-46	96.1860998897423
CDC45	1.47086320169368	1.94186638774967	15.223578386278	3.58648622178015e-47	5.52750714649963e-46	96.0881652109256
NUDT16L1	1.09752124965443	4.0743505963343	15.2203851913178	3.73113700593115e-47	5.74595098913397e-46	96.0488091928754
HPRT1	1.03256519176736	4.52794837226288	15.2185774074679	3.81559200837902e-47	5.87142464240181e-46	96.0265305866644
SLC12A8	1.00390378766944	2.21778710937444	15.2175004872433	3.86680580418736e-47	5.94559095258512e-46	96.0132597120814
SSX2IP	0.901430314828483	2.19819526491889	15.2010717235509	4.73866659686929e-47	7.28048292731781e-46	95.8108804499718
TSEN54	1.03197502956328	3.46637047494268	15.2009205396345	4.74753842631833e-47	7.28843282395536e-46	95.8090187062753
LONRF3	-0.607255804934337	0.471698833535863	-15.1895250342656	5.4661819023424e-47	8.38516557657381e-46	95.6687226308163
RIMS3	-0.953969627407487	0.94550248088998	-15.1839628715673	5.85535568126675e-47	8.97517660879705e-46	95.6002676331129
C19orf40	0.696721841218023	1.8217963594445	15.1727165013008	6.72862892671114e-47	1.03057290911678e-45	95.4619031788408
C6	-1.10792063869911	0.482895059426789	-15.1725544217141	6.74211973559517e-47	1.03183745518674e-45	95.4599095741268
MYCBP2	-1.10808130447783	2.61985103315088	-15.1644021272883	7.45662921845385e-47	1.1403031431665e-45	95.3596521341874
PRX	-0.87136935338747	1.14703879022625	-15.1638455950523	7.50807208863741e-47	1.14727997683117e-45	95.3528090866102
GINS2	1.44198626187306	2.5649099440976	15.1637822318227	7.5139514316095e-47	1.14728900557619e-45	95.3520299905297
PIGU	0.793171211067934	3.64426064090236	15.1635640499521	7.53423120283672e-47	1.14949508877955e-45	95.3493473043726
ODF2	0.799407857946731	3.54711554998367	15.159159432662	7.95550559274318e-47	1.21283005602594e-45	95.2951948414668
MRGPRX3	-0.658065507809807	0.268534984191093	-15.1548686593622	8.38845252531051e-47	1.27784525640588e-45	95.2424514409439
CCL23	-0.62163106461293	0.376967304487469	-15.1530803304766	8.57575926378304e-47	1.30536962631422e-45	95.2204715386416
ARHGAP39	1.15163746765506	2.49114818154103	15.1527229179721	8.61369094657138e-47	1.31013175878715e-45	95.2160788646176
FBXL19	0.972684050294431	2.86912121991632	15.144934641149	9.48306574775747e-47	1.44125051672934e-45	95.1203753361118
NCALD	-1.67637978643221	2.08919846888236	-15.137125036622	1.04426168241655e-46	1.5858618092292e-45	95.0244404921816
BBOX1	-2.04600367559106	1.32983507685109	-15.1222016932777	1.25534653646789e-46	1.90467124393328e-45	94.8412047195065
BACH2	-0.714769181516366	0.684495082208902	-15.1221514586951	1.25612450137645e-46	1.90467124393328e-45	94.8405881061229
P3H2	-1.20431785554156	1.2573940579328	-15.1129924402389	1.40630495846323e-46	2.13075198625881e-45	94.7281854439644
RHPN1	1.60257364667311	3.14030588484047	15.1103751364536	1.45241888545213e-46	2.19893095775979e-45	94.6960727856432
PKM	0.968336155010945	6.81947336402681	15.110043474136	1.45836897391788e-46	2.2062447593146e-45	94.6920037469986
TBC1D4	-1.21751802211887	3.030034483459	-15.1079589220561	1.49632646778756e-46	2.2619315439439e-45	94.666430447564
GIMAP1	-0.992174490597845	1.29993676225162	-15.1050819560111	1.55033538982184e-46	2.34177863633472e-45	94.6311394249318
DIAPH2	-0.831597066432819	1.65140848806522	-15.1048883661491	1.55403862475297e-46	2.34557499013251e-45	94.6287648571754
ABCG2	-0.91964541251285	0.916217009299537	-15.1019166943217	1.61200361933417e-46	2.43120239818785e-45	94.5923167989871
NODAL	-0.164178784087844	0.106937012187722	-15.1012268416859	1.62576505882321e-46	2.45008263299106e-45	94.5838562799046
SPINT1	1.32120343195574	5.75214570901463	15.089041017583	1.88909391939787e-46	2.84475319626973e-45	94.4344461875276
ARPC5L	0.818004214188656	3.80555797776442	15.0856608083267	1.9693928839494e-46	2.96341011667257e-45	94.3930148752173
KIAA1683	-0.836725717292478	0.731861911807329	-15.0845090703515	1.99752297919793e-46	3.00344568771546e-45	94.3788993181545
PER2	-1.04298560277238	2.71632737543108	-15.082629172736	2.04430048113403e-46	3.07143682043552e-45	94.3558609744187
HADHA	-0.5853072170728	5.95528039715643	-15.0794893299837	2.12487623998212e-46	3.19006553256112e-45	94.3173858728013
ZHX3	-0.792108280316405	2.0470531138521	-15.0746587245401	2.25506433612882e-46	3.38293974077408e-45	94.2582022323789
MFAP2	1.78539974349038	3.53614230514856	15.0719909765674	2.33033851740545e-46	3.49320401939895e-45	94.2255225852784
ABHD6	-0.842901228202487	1.55548139156334	-15.0676965875584	2.45680564245025e-46	3.67998121762761e-45	94.1729243477746
CDCA4	1.00309289816793	3.06916544862603	15.0571863276925	2.7959337672191e-46	4.18477193769347e-45	94.0442328877912
ATF3	-2.0382678777446	3.11071002464688	-15.0490988127443	3.08831647327108e-46	4.61888424287706e-45	93.9452446828372
CALR	0.969742985414532	8.30351903353127	15.0442516967725	3.27795560768952e-46	4.89879157989202e-45	93.8859337362775
DUSP6	-1.54672659127464	3.62948640024185	-15.0424272720767	3.3523031332614e-46	5.00610601233702e-45	93.8636125615043
MRPL47	0.857701341227582	4.83557429025532	15.037111991649	3.57862562699785e-46	5.34003545491156e-45	93.798591705498
PTCH2	-0.719910742607936	0.679947982729289	-15.0369699487152	3.5848782291654e-46	5.34531918708839e-45	93.7968543178278
INMT-FAM188B	-0.0283514177355185	0.00834463031114772	-15.0287782981205	3.96450580164011e-46	5.90690388223203e-45	93.6966761593262
WBP4	-0.628480676565346	2.71446980593181	-15.0275893844317	4.02283719059584e-46	5.98928751518318e-45	93.6821394216402
SEPP1	-1.84204695799079	4.03089738487182	-15.0235910952202	4.22535185587097e-46	6.28604798361725e-45	93.6332580027417
TOMM40	1.02992889782671	4.05693611977746	15.0218305289316	4.3177171422635e-46	6.41861540786562e-45	93.6117366406959
PIGR	-3.23434742773367	2.16359346282354	-15.0176599380662	4.54462925118124e-46	6.75084640537186e-45	93.5607611813992
ACTG2	-2.93763898117346	2.74332333945446	-15.0146528566006	4.71557504218526e-46	6.9995041590027e-45	93.5240123438292
SHISA3	-0.523604719947105	0.199244878060432	-15.0095303176414	5.0216635999057e-46	7.44823422733944e-45	93.4614216370277
COBLL1	-1.0339876852951	1.75485996581069	-15.0026583608882	5.46360442132588e-46	8.09763686865983e-45	93.3774764100406
CENPA	1.53712102260211	1.88618028862712	15.0009899387539	5.57662400999465e-46	8.25893407100034e-45	93.3570992396454
VLDLR	-1.27226446752557	1.66411777641087	-14.9975540522469	5.81676509843484e-46	8.60811363516123e-45	93.3151397392273
PPP2R4	0.848597002086607	5.30451982054872	14.9911014288087	6.2959479421511e-46	9.31025700192666e-45	93.2363557774422
LETMD1	-0.750848564974435	3.10780753428263	-14.9904876542969	6.34352773730562e-46	9.37358461452537e-45	93.2288629454345
ITGA1	-0.963947118124906	2.08620382750317	-14.9886364724823	6.48921258050967e-46	9.58167478554356e-45	93.2062652700086
LRP1	-1.6116447967788	4.21400156400991	-14.9867412226564	6.6418203547067e-46	9.7996678766451e-45	93.1831314676213
ESPL1	1.13671203615973	1.4601343755523	14.9855103222354	6.74284443582203e-46	9.94128268653133e-45	93.1681078339177
PNMAL2	-0.586360489347035	0.539600965057773	-14.9844051127812	6.83485674056862e-46	1.00694092728018e-44	93.1546189703006
SEC14L1	-0.752273053726167	3.00088180385093	-14.9821567942521	7.02591654779512e-46	1.03431566086734e-44	93.1271806173454
ARHGAP11A	1.24045877527392	1.93058604688998	14.9811001283298	7.11754049559278e-46	1.04702207648601e-44	93.114286020652
DLG3	0.937146939465901	3.46289221732706	14.97821654398	7.37368129182445e-46	1.08389265939182e-44	93.0791002731179
NUP62	0.676208579387441	3.92625751914992	14.9675027688091	8.40846333940469e-46	1.23507920526338e-44	92.9484072054418
SYNGR2	1.08424626270105	5.9077984308199	14.9624902819703	8.94109532273885e-46	1.31233708862121e-44	92.8872821006318
HSPE1	1.00421767185447	5.41478279291351	14.9613642663672	9.06529799221352e-46	1.32957703885798e-44	92.8735526023573
RFC2	0.875005316357949	4.06616247875926	14.9592569894813	9.30237482404819e-46	1.36333392216831e-44	92.8478603431149
NAP1L2	-1.0947092502062	0.941583407760363	-14.9561470788847	9.66358553682381e-46	1.41521989674496e-44	92.8099479782528
YDJC	1.15406397521697	3.29164211034354	14.9486530790773	1.05924627786969e-45	1.55010116030938e-44	92.7186103766045
FBXL6	1.22308416247183	2.91006123770698	14.9407892256285	1.16629760972988e-45	1.70549395274447e-44	92.6227960018524
LAMA3	-1.84317019471944	2.03840397019147	-14.9401872079234	1.17492399835645e-45	1.71683482991864e-44	92.6154622379477
DES	-1.89229935988491	0.898480986854744	-14.9324994941205	1.29083699311842e-45	1.88481324506299e-44	92.5218271042424
TMEM132A	1.71890268304085	3.47104565005303	14.9223865338242	1.46084356361709e-45	2.13146915810659e-44	92.3986991880715
DHDDS	-0.643445182356575	3.08464203437804	-14.9209474484986	1.4867845305882e-45	2.1677142505144e-44	92.381182232143
RGS2	-2.12564962757306	3.61056580306291	-14.9200348436682	1.50347250332422e-45	2.19042498045285e-44	92.3700742994792
CIT	0.895885177127209	1.37581439112363	14.9190637781952	1.52143452243158e-45	2.21495696500527e-44	92.3582552739609
FNDC4	-1.26288378029864	2.002183523931	-14.9171718519532	1.55704641299925e-45	2.26512906959714e-44	92.3352296698494
PRNP	-1.51796026854058	4.89295036784657	-14.9097344516401	1.70527708502726e-45	2.47893966814583e-44	92.2447310055886
PDCL3	0.726744790430971	3.93482493545624	14.9089331974981	1.72206273584613e-45	2.50149599476779e-44	92.2349830066198
SGOL1	1.08418101277691	1.22413787670696	14.9010650170306	1.89589848170345e-45	2.75198460024583e-44	92.1392768980231
NWD2	-0.334889468148809	0.0755681100758012	-14.8955001085117	2.02930153106352e-45	2.94345782048006e-44	92.071606367398
ADIPOR1	0.819386900637182	5.88964689335441	14.8954173674594	2.0313540113352e-45	2.94426840231172e-44	92.0706003383627
TMEM47	-1.68864221053281	2.84280770368608	-14.8949690307807	2.04251151084916e-45	2.95826501850542e-44	92.0651491793974
GGCT	1.23050869302811	5.46403346358651	14.8933511125258	2.08328600093081e-45	3.01510526067167e-44	92.0454783762406
YIF1B	0.887158380555904	3.47850973291135	14.8854812747119	2.29348830776228e-45	3.31689226138006e-44	91.9498154312572
TRAF2	0.915391811545818	3.09628561652103	14.8780586204304	2.5110729376131e-45	3.62890540661506e-44	91.8596176258649
DEPDC1B	1.06111803814904	1.25456645944227	14.8750264669478	2.6057664952356e-45	3.76299407722229e-44	91.8227800291276
SGK1	-1.29951086331106	2.66924995182519	-14.8738205921937	2.64440732265985e-45	3.81599979094224e-44	91.8081311929639
CEBPA	-1.47951845983214	2.77893557083067	-14.8731131097395	2.66734299825732e-45	3.84628128614837e-44	91.799537122787
GRAMD3	-1.19778216901521	2.60072259973951	-14.8712863600086	2.72748479807203e-45	3.93013014178332e-44	91.7773480665462
TYMS	1.50173523127822	3.23328677269017	14.867416130567	2.85940516433565e-45	4.11720924758104e-44	91.7303430969139
GALE	1.23842953797564	3.17632185256932	14.8669079296684	2.87719345668001e-45	4.13979835168441e-44	91.7241714372797
ATP8B4	-0.501653931084848	0.500809474530434	-14.863593469076	2.99594373662144e-45	4.30751589615477e-44	91.683923465008
GPM6B	-1.50096700614552	1.79518820034195	-14.8552230127262	3.31803513349399e-45	4.76713619179545e-44	91.5823051387386
KIRREL	-1.33390742499433	2.84405904554769	-14.8542708832313	3.35679211080591e-45	4.81930707124589e-44	91.5707484741543
NIPSNAP1	0.95125605931608	4.77081740821266	14.8451977065584	3.74951630909559e-45	5.37921873980294e-44	91.4606445335158
RASL10A	-0.733374223355748	0.543035009102755	-14.8420675870381	3.89536212978866e-45	5.58439114926502e-44	91.4226701136541
JAM3	-1.10713640634569	2.50449324506555	-14.8416615178355	3.9146923142887e-45	5.60802433860893e-44	91.4177440792592
KLHL36	-0.793991729429194	2.36408798845786	-14.8373359020808	4.12663301829375e-45	5.90734858798885e-44	91.365275250544
WDR62	0.888985268042641	1.1075834450806	14.8369029989009	4.14846326197046e-45	5.9342893918695e-44	91.3600247586726
AP2S1	0.900154400631529	5.47315477332621	14.8323617052904	4.38452188770888e-45	6.26741808923259e-44	91.3049512738365
SACS	-0.829448623500568	1.20923185391302	-14.8300388379268	4.51039249729276e-45	6.44267079033586e-44	91.2767853785509
YAP1	-1.17000283572992	4.1502598258694	-14.8293047954049	4.55091237710297e-45	6.49584248931598e-44	91.2678853390938
KNOP1	0.738479693933503	2.35063640639252	14.8283772780163	4.60263142605477e-45	6.56491104706162e-44	91.256639876752
WDFY2	-0.525065407410632	1.31198965017711	-14.8228261113999	4.92464325259361e-45	7.01708684712389e-44	91.1893454300977
RBFOX2	-0.773999690598713	3.38540930651621	-14.8227906709971	4.92676958016409e-45	7.01708684712389e-44	91.1889158525181
OR2L3	-0.0562421913310796	0.0145301001152623	-14.8169222439355	5.29177968588255e-45	7.53152066195789e-44	91.1177929153803
PDGFRA	-1.45781297588323	2.48138541862156	-14.8137071459858	5.50305560263273e-45	7.82656796818878e-44	91.0788348353092
ALAS2	-0.30214402518195	0.0766929248677367	-14.8134246492335	5.52201644049338e-45	7.84787224765721e-44	91.0754120142539
REEP4	1.10696552821634	3.55186337113761	14.8103183839707	5.73484803513056e-45	8.14447582626035e-44	91.0377782482866
RHNO1	0.902472137637908	3.78826499271358	14.8092332867106	5.81110604801865e-45	8.24683386742575e-44	91.0246330022404
MS4A4E	-0.357193658968985	0.269862590723807	-14.808512400675	5.86232598834964e-45	8.31353740160778e-44	91.0159002765219
SEPT10	-1.00122490358793	3.781134398931	-14.8033241006234	6.2444747516989e-45	8.84910757048805e-44	90.9530578194743
RPN1	0.731251171215795	6.50656540877778	14.7996318170234	6.53145701062186e-45	9.24914372078866e-44	90.9083441585702
ANGPTL4	-2.11051081555272	2.49319644127097	-14.7920708204866	7.16079592700153e-45	1.01330659951941e-43	90.8168024316931
DNASE2	0.766601934008744	5.20447430817927	14.7914421376441	7.21576846934689e-45	1.02035314252343e-43	90.8091922482034
SHMT1	-0.869883166861685	2.43238488003235	-14.7852864089706	7.77675175103743e-45	1.09889125818244e-43	90.7346882560009
DPYD	-1.195000261236	2.31369062339615	-14.7841555132198	7.88444088971734e-45	1.1133101634535e-43	90.7210029510169
STX6	0.712542524890546	3.59095297106087	14.7833572128213	7.96135224186986e-45	1.12336560767172e-43	90.7113428826451
MSRA	-0.832339340247525	1.64170326425381	-14.7719907549393	9.14111521488374e-45	1.28891032271665e-43	90.5738357903402
R3HDM4	0.821122364418102	4.74836101068074	14.7645209828213	1.00097236051581e-44	1.41037649538868e-43	90.483506047303
UBAP2L	0.731467578536842	4.98320661656728	14.7586525627516	1.0749414142967e-44	1.51351751132976e-43	90.4125614253482
STOX2	-0.684211980724758	0.556465151355909	-14.7582804636399	1.07981110011586e-44	1.51928882266124e-43	90.4080636440422
HNRNPC	0.509132943276092	6.00643963373639	14.7542649358234	1.13378195984763e-44	1.59408773127792e-43	90.3595301973943
IGSF9	1.45720990146284	2.87163721000846	14.7539963181024	1.1374867881191e-44	1.59815677600882e-43	90.3562838655484
ERH	0.798074470716212	6.20515951496949	14.7518486887498	1.16754439484179e-44	1.63921902500864e-43	90.330330428528
OLR1	1.58085929408251	2.59001265068887	14.7508189566679	1.18223566056328e-44	1.65866401003724e-43	90.3178872900941
CRHR2	-0.160117455519434	0.0969262183040921	-14.7457620304708	1.25710066262352e-44	1.76244439983178e-43	90.2567881517911
LPCAT2	-1.05325446421909	2.01742338841778	-14.7448375660189	1.27128898716951e-44	1.78106954620365e-43	90.245619970956
NAT14	1.31219547817459	3.09455646092619	14.7415788291103	1.3225874769148e-44	1.85162246768072e-43	90.2062557040869
DCN	-2.15843809843203	5.32412894098998	-14.7378785392958	1.38334180047478e-44	1.93530401497223e-43	90.1615643906549
SOX5	-0.714560675299109	0.482954587972831	-14.7346155608221	1.43921892785569e-44	2.01204847559513e-43	90.1221607792434
TMED9	0.863730126581729	6.24036782540846	14.733393136555	1.46072670274343e-44	2.0406693667242e-43	90.1074002633683
TMEM43	-0.739245498929025	5.00882914729569	-14.7289172712979	1.54224598046366e-44	2.15302781635267e-43	90.0533618127514
ZWILCH	0.813443646397207	2.39387631005652	14.7254918756406	1.6076815651537e-44	2.24278973901697e-43	90.0120130849814
KCNH8	-0.488409969887663	0.218351326806572	-14.7242108510147	1.63285760342453e-44	2.27630050061558e-43	89.99655112633
VAV2	0.908789090206185	3.52271587475665	14.7190505302697	1.73831508385659e-44	2.42160190339089e-43	89.9342748035014
C3orf80	0.896790000855418	1.30923464948476	14.7130763035952	1.86890891996812e-44	2.60169015751494e-43	89.8621934611176
FADS3	-1.03549872438731	1.95223667496229	-14.7088130626025	1.96803571810258e-44	2.73775018173875e-43	89.8107672701008
ANKAR	-0.312941909437041	0.472906546768967	-14.6973071526567	2.26249716759122e-44	3.14515826287433e-43	89.6720225808608
ARPC3	0.702839860222522	6.03649616263736	14.6926066291972	2.39506918083308e-44	3.32710385430455e-43	89.6153610548885
BUB3	0.904801266379371	4.14462257144772	14.6870120443317	2.56298063736557e-44	3.55785030448945e-43	89.5479373832067
SELP	-1.6055609010897	1.57410248153944	-14.6824868839016	2.70733674742098e-44	3.75559619740762e-43	89.4934140242313
ITGA9	-1.16465787336129	1.82418131779869	-14.6792725590977	2.81477042316927e-44	3.90188147549315e-43	89.4546913816295
PPP1R15A	-1.17926243417458	4.1554330621551	-14.6711990590501	3.10372020320746e-44	4.29940496455555e-43	89.3574547366763
NLGN1	-0.359930442614979	0.1379465125129	-14.6703253468705	3.13671079244805e-44	4.34205359134381e-43	89.3469338691844
SASH1	-1.37487427689908	2.90450917519441	-14.6684310531536	3.20944254716087e-44	4.43961624488668e-43	89.3241249773203
TTC7B	-0.426546778409863	0.780748679501904	-14.6657067470809	3.31699861287091e-44	4.58518069122801e-43	89.2913253519674
FARSA	0.782826155912277	4.74151075983414	14.6594125481726	3.57942780074991e-44	4.94447658082567e-43	89.2155605102622
ADAMTS9	-1.00469569005139	1.35350889212274	-14.6583989599437	3.62358065612921e-44	5.00196231748032e-43	89.2033616483122
NVL	1.00155494491469	3.29451468122092	14.6580940768555	3.63696751329996e-44	5.01692817509929e-43	89.1996923877743
GPRC5B	-1.40785924456382	2.57727588018123	-14.6573708995134	3.66891830679614e-44	5.05746277367591e-43	89.1909891620961
EIF3L	-1.10705611000831	5.18399312416655	-14.6538221172128	3.82980747042864e-44	5.27555309972672e-43	89.1482846129113
CSRP1	-1.182940757368	4.90800240988555	-14.6498176959775	4.01980986762455e-44	5.53341425353458e-43	89.1001050742343
DBNDD1	1.43872539476587	3.02623937537323	14.6382931439781	4.6206651203556e-44	6.35607472801463e-43	88.9614936619259
PYROXD2	-1.08094904054143	1.78658991697457	-14.6373819631523	4.67182446802144e-44	6.42196680011427e-43	88.9505374369676
TBC1D10B	0.656770743244513	3.63422258269758	14.6359221904099	4.75496411408555e-44	6.53169704647069e-43	88.9329857445298
SKAP2	-1.15030314438236	2.6756532639878	-14.6311650154589	5.0362700568179e-44	6.91329772701911e-43	88.8757952901703
AIMP2	0.665512772218372	3.47060043700593	14.6193559538786	5.80832685446896e-44	7.96755316320753e-43	88.7338792117392
MRPS12	1.00271804360344	3.72257707114692	14.608309249515	6.63690399273509e-44	9.09781999337928e-43	88.601191592302
NMB	-1.49832414281005	2.40990604512262	-14.6013017483899	7.22252899581499e-44	9.88764080613799e-43	88.5170544051328
PKP3	1.27744668562034	4.06000446908505	14.6012950327724	7.22311422526314e-44	9.88764080613799e-43	88.5169737849915
ASTN1	-0.434470960023961	0.201087457592425	-14.6009463845875	7.25356200320351e-44	9.92242985476388e-43	88.5127883403269
H3F3A	0.890702638828775	4.14330593861743	14.5986244010432	7.45963087031946e-44	1.0197242976126e-42	88.4849150824305
AMPD1	-0.656774924052213	0.300283404695506	-14.594828334076	7.80915678844809e-44	1.06676437015862e-42	88.4393529757056
NEIL3	0.925466315541733	1.00560214012901	14.5898590314269	8.29148487126135e-44	1.13186807328465e-42	88.379720712712
CXCR2	-0.389879492701002	0.21989901159256	-14.5841237307084	8.88516729747202e-44	1.21207209527867e-42	88.3109126580118
SMARCA4	0.813829650047132	4.00629600214218	14.5792625241833	9.42140702193622e-44	1.28433454506505e-42	88.2526050307723
KRT18	1.99314330317016	7.48882005419115	14.5756518617705	9.84045956043559e-44	1.34053309506086e-42	88.2093051449793
POLE2	0.814400959765973	1.57718911809184	14.5755389947247	9.85385399451936e-44	1.3414307316296e-42	88.2079517292487
PCSK7	-0.503767813984643	1.09769725338168	-14.5736355510587	1.00825002144308e-43	1.37160969100663e-42	88.1851281003229
TTK	1.41683385127095	1.87162089336715	14.5723954404562	1.02343013940242e-43	1.3913003384759e-42	88.1702593368823
ZBTB4	-0.901943038864573	4.35897373630374	-14.5712577162057	1.03755715506547e-43	1.40953319370438e-42	88.1566188909183
TMEM245	-0.880942383732162	3.32039571886677	-14.5703324745196	1.04918891992771e-43	1.42435344281095e-42	88.14552645585
CENPE	1.12348258740451	1.47832047010091	14.5650639281588	1.1179427398212e-43	1.51664743890954e-42	88.0823721606132
DTYMK	0.884020766461582	3.47536683943644	14.5640733994798	1.13136164796959e-43	1.53379647900801e-42	88.0705002976358
CHST3	-1.39240597603234	2.1613193804461	-14.5598932323128	1.18978168011881e-43	1.61188841776646e-42	88.0204051497233
CC2D2A	-0.691299875593247	1.50134531764897	-14.5591509962145	1.20046467366864e-43	1.62524448127446e-42	88.0115111593214
TCF7L2	-1.12625868944968	2.86658992809059	-14.5558779337266	1.24872536104446e-43	1.68942171015157e-42	87.9722945376051
APEX2	0.737969032298976	3.75626812265568	14.5515177417254	1.31603114086504e-43	1.77925966040683e-42	87.9200611858608
TMOD2	-0.838201290396589	1.26597354751479	-14.548945845315	1.3574143802773e-43	1.83395149170844e-42	87.8892556418707
ZDHHC12	0.997718573781662	3.71951416472441	14.5482351900559	1.36907612230437e-43	1.84844030978519e-42	87.880744208408
CLDN8	-2.17514007054267	1.95941194688952	-14.5469635246434	1.39019363584162e-43	1.87566714234839e-42	87.8655142940652
SLC37A1	0.902666123551565	2.58611611387512	14.5468858815692	1.39149345327651e-43	1.87613672715366e-42	87.8645844410576
HNRNPA2B1	0.570512679473373	6.66476824188513	14.5406042937652	1.50076591433244e-43	2.02208460036371e-42	87.7893668170893
PRKAR2B	-1.8589267989708	3.62113942064212	-14.5382307604255	1.54424526537176e-43	2.07924608408525e-42	87.760950884894
PFN1	0.877212082545313	7.91903234647222	14.5372320852069	1.56291243787831e-43	2.10294402562848e-42	87.7489956460378
LMNB2	1.12074291356422	3.67501261723178	14.5361167327378	1.58402641076916e-43	2.12989963227024e-42	87.7356442805599
ZNF502	-0.928611564066362	1.2367269622462	-14.5354103635859	1.5975449400538e-43	2.14661253294755e-42	87.7271890069389
CD3EAP	0.642156345577761	1.63094188528795	14.5286119450014	1.73367575932179e-43	2.32794390788496e-42	87.6458251979141
RAD51AP1	1.3582264871184	2.25466250688835	14.5264996159367	1.7782813671997e-43	2.38621390811713e-42	87.6205497570326
PTCHD1	-0.814165260428537	0.331735123405914	-14.5187811528738	1.95121423123801e-43	2.61648536912678e-42	87.5282133815127
ROGDI	1.20939150174597	3.44925478697568	14.5110393009083	2.14149868612361e-43	2.8696955880944e-42	87.4356291413323
ALG1	0.726822824562919	2.70670173633785	14.5109654675642	2.14339967104905e-43	2.87029173340482e-42	87.434746327831
UQCC2	0.903137808126661	3.01234961765092	14.5066447010247	2.25762452178191e-43	3.02120126092092e-42	87.3830886832102
SDC1	2.00547522013609	6.26390728409669	14.5021819109243	2.38197352314279e-43	3.18544518915812e-42	87.3297435229377
IRS2	-1.52551927058704	2.29700742465235	-14.4969935041831	2.53514257021225e-43	3.3879817182389e-42	87.267738215402
HNRNPU	0.537809539837325	6.10757156022398	14.4953926587154	2.58435392073185e-43	3.45140816297197e-42	87.2486098303591
ACKR4	-0.80752751686248	0.749797276420752	-14.4936402531647	2.63931613034295e-43	3.52242380239134e-42	87.2276720361621
ZNF48	0.806037699520902	2.61685255204504	14.4901592119329	2.7519731474909e-43	3.67029057397433e-42	87.1860853228116
PRSS8	1.7495490919094	5.76763563841912	14.4871951519706	2.85166720087831e-43	3.80068045055533e-42	87.1506799036817
SSTR1	-0.522049574914246	0.20328567896904	-14.4841084123869	2.95931360353629e-43	3.94148579411536e-42	87.1138140852611
ARHGAP6	-0.614453895233464	0.609616639004411	-14.4769630815198	3.22428508843262e-43	4.2914995046039e-42	87.028494913359
CDT1	1.45363927733205	2.25266613310837	14.4673526421581	3.61831017224774e-43	4.81269433976703e-42	86.9137841194662
ARL6IP1	0.967818894896697	6.44971374806619	14.4658429348337	3.68442517160994e-43	4.89732899411835e-42	86.8957686586757
STMN1	1.48910864860918	4.76304366719295	14.4560029990973	4.14583777985021e-43	5.50692414531047e-42	86.7783778449776
P4HA3	1.16786579684767	1.56137631264926	14.4467738758968	4.63077484518884e-43	6.14692483153956e-42	86.6683212619098
SPATS2	0.670940461261853	2.71154029436609	14.4448457644852	4.739011772044e-43	6.28636608684599e-42	86.6453344565268
ACAA2	-0.99876170166237	3.37997197925197	-14.4411920736312	4.95107691165337e-43	6.56325676412315e-42	86.6017808941022
RASA4	-0.171065619125085	0.157585196633797	-14.43805993392	5.14037996453005e-43	6.8096216304312e-42	86.5644501542016
ZNF672	0.760464644303234	3.68788775422639	14.4358300858889	5.27952736379555e-43	6.98925744762511e-42	86.5378766860269
SEMA6A	-1.20740665440312	1.42008223224036	-14.4351975962208	5.31967487945505e-43	7.03767994790725e-42	86.5303396884381
CREBRF	-0.794106902591801	1.86258217607332	-14.4261469170217	5.92862806400786e-43	7.83803597570242e-42	86.4225117667885
ROCK2	-0.905782605983939	2.92058953910243	-14.4133378927806	6.91093174264472e-43	9.13058220583195e-42	86.2699830170884
ARHGAP31	-0.969790740086936	2.30728375577478	-14.4062372546957	7.52367345226241e-43	9.93346624855972e-42	86.1854672937243
EMILIN2	-1.09043565487712	1.75363894556674	-14.4013843635577	7.97329349300186e-43	1.05200509594413e-41	86.1277211260998
TTC23	-0.829654237045847	1.73788094065223	-14.3952300236013	8.58218624924371e-43	1.13158565448222e-41	86.0545068450018
ASNA1	0.685623620349766	5.48605464833697	14.3906742753432	9.06255775126946e-43	1.19412525663786e-41	86.0003231534025
RTKN	0.902057034198607	3.36472357333633	14.3860461461504	9.57799253619639e-43	1.26119832246829e-41	85.9452900674789
MYEOV	-1.616902615532	0.891561752554023	-14.3842684307581	9.78365075987705e-43	1.28741871681373e-41	85.9241543262347
KIF15	1.13597946380875	1.54257952323362	14.3700039755102	1.16013278081296e-42	1.52558621583623e-41	85.7546221323714
COL1A1	2.34437738790736	8.73340824412286	14.3569011868062	1.35658115867417e-42	1.78272851998569e-41	85.5989931819068
ZFAND5	-0.741708959993075	4.62931764188652	-14.3555267339057	1.3790182541445e-42	1.81100651736818e-41	85.5826734387803
FPGT-TNNI3K	-0.139175962707123	0.10956514530549	-14.3467915800706	1.53051240253502e-42	2.00861920630961e-41	85.4789793674792
OSTC	0.681983430223392	5.78069104286992	14.3445449001868	1.57208708305813e-42	2.06180842190564e-41	85.4523159521365
SNRPG	0.862840260267782	4.40298079612487	14.344397174319	1.57485983139611e-42	2.06407160880852e-41	85.4505628492668
PPP1R14B	1.31324715764141	5.15012835939189	14.3335908317988	1.79147720883929e-42	2.34641852097276e-41	85.3223531270349
CKAP2	1.07031357311563	3.0704728589034	14.3289324768027	1.89378179868619e-42	2.47876672083016e-41	85.267104517794
REV3L	-0.854732582986494	1.81832822474249	-14.3268654962163	1.94102046804839e-42	2.53891144433775e-41	85.2425936674465
PSRC1	1.10686641751215	2.10400082211503	14.3218948704108	2.05947991363044e-42	2.69207347861295e-41	85.1836600461888
CERS2	1.16683152907793	6.00144372448148	14.3139960961318	2.26271013888782e-42	2.95576820793616e-41	85.0900367748573
NACAD	-0.699178906983596	0.684124631571083	-14.3132033460824	2.28417891242847e-42	2.98183673654238e-41	85.0806422694747
HOXA9	-1.22225334808961	0.847256677954618	-14.3129819290129	2.29021136526947e-42	2.98773305309012e-41	85.0780184216267
LPAR6	-1.0159910509786	2.946027124823	-14.3070547580778	2.45772955110237e-42	3.2041511184742e-41	85.0077898568336
FAM64A	1.28284123941686	1.56444192549301	14.306389495654	2.47727759356842e-42	3.22750138297559e-41	84.9999086325592
IL17RD	-1.344993276093	2.0215058555995	-14.3055725142897	2.50149576148067e-42	3.25690121864643e-41	84.9902303548879
PHKG2	0.790762536570696	2.4460392573076	14.3054984571501	2.50370269707007e-42	3.25762294156074e-41	84.9893530632593
ABHD12	0.967266457836862	4.58866785062265	14.2991782788042	2.6993722105144e-42	3.50989610908047e-41	84.9144942965098
FTSJ1	0.524363426491188	3.8341279497788	14.2918877254195	2.94407406811666e-42	3.82554963946708e-41	84.8281689921602
AMY2B	-0.658473869495368	0.682326685961846	-14.2905654757122	2.9907651028513e-42	3.88366019152865e-41	84.8125157188528
TIE1	-1.02409306003721	2.26370998618171	-14.2896427061131	3.02378609104551e-42	3.92395466930146e-41	84.8015922001156
PHKG1	-0.813102661152956	0.690446911637592	-14.2868852153456	3.12464189393624e-42	4.05216717192574e-41	84.7689524665872
KALRN	-0.584574060998145	0.734007987340347	-14.2865295630126	3.1378915958757e-42	4.06667449953332e-41	84.7647429995516
CPM	-1.40803007553006	2.25470188251763	-14.2835968570205	3.2493039445268e-42	4.20829693525048e-41	84.7300343965848
FIBP	0.71259305224189	4.16078457188524	14.2817673077908	3.32079481421047e-42	4.29806351790655e-41	84.7083840361722
ANKDD1B	-0.21143602100578	0.154903133854704	-14.2811665172768	3.34461118595325e-42	4.32604827411486e-41	84.701274851241
ATAD2	1.48351906349464	3.41960611277404	14.2798845475321	3.39600110411263e-42	4.38963762388644e-41	84.6861058948165
SAPCD2	1.40948889473237	2.40303071209754	14.277405922819	3.49760204982601e-42	4.5180033817936e-41	84.6567800108219
SUCLA2	-0.77970428128492	3.58890171351722	-14.2764694221674	3.53677331565238e-42	4.56561071369611e-41	84.645700660993
HSD17B11	-1.2390434120222	3.19989867651643	-14.2643090702859	4.08690197527911e-42	5.27231752203546e-41	84.5018799916293
TARS2	0.842030011226033	3.70479860084879	14.2631921631196	4.14151613043077e-42	5.33927834944743e-41	84.4886743558635
POP7	0.916417978825341	4.73672885295979	14.2623711977654	4.18212244960237e-42	5.38810442657267e-41	84.4789681912072
ZNF727	-0.721699861873909	0.505664133705062	-14.2556577573395	4.52941401657133e-42	5.83173148887355e-41	84.3996098716335
ARHGEF6	-1.46201007827836	3.21332657189374	-14.2555914130832	4.53298562684382e-42	5.83252040968311e-41	84.398825751349
PCDHGB6	-0.474612406891809	0.458803971888991	-14.2486191722855	4.9244060855705e-42	6.33202170637741e-41	84.3164344925049
ZNF668	0.513735308012024	1.28767499129724	14.2480863524632	4.95566779916221e-42	6.36806542745016e-41	84.3101392302285
KRT19	2.29967651875848	8.79275495295949	14.245282033263	5.1234910876303e-42	6.57943037911195e-41	84.2770087750937
GPR75	-0.625235144765135	0.717639223108799	-14.2440119108839	5.20135228812357e-42	6.67506876975858e-41	84.2620048593616
DEPDC1	1.26347418302646	1.46388231884058	14.2431704765839	5.25358195804343e-42	6.73771031600209e-41	84.2520655077449
PCYOX1	-0.993036205935992	4.67259398802963	-14.2430083427443	5.2637058319858e-42	6.74630489987673e-41	84.2501503637564
EVPL	1.24368944122881	2.79054642589604	14.2366798255674	5.67442598550314e-42	7.26798473204925e-41	84.1754083973144
CSN1S1	-1.45105274635474	0.300498431823133	-14.236452367013	5.68976794422041e-42	7.28290296860213e-41	84.1727224409965
CSTF2	0.697459703733408	3.32966627690567	14.2356055660567	5.7472483647578e-42	7.3517040730763e-41	84.1627231959549
ORMDL2	0.781179599199271	3.57998671970164	14.2349383599909	5.79294511432567e-42	7.40535240555043e-41	84.1548449300223
LYPLA2	0.830854882178184	4.8627509967017	14.2263381577864	6.41540515244993e-42	8.19575284284465e-41	84.0533168660638
NOD1	-0.585851229101071	1.49608742015163	-14.2197113162026	6.94011002402536e-42	8.86032699440337e-41	83.9751125411381
SIRPA	-1.25883421872045	3.56043278792486	-14.205845720645	8.18031533405435e-42	1.04369175317074e-40	83.8115604123756
CDC6	1.61187212267916	2.25961726252516	14.2053768960604	8.22590253919392e-42	1.04882917757174e-40	83.8060322161014
PLAUR	1.31649245208361	2.95113490392225	14.1888589846218	1.00042571484835e-41	1.2747505941235e-40	83.6113363870693
PPL	-1.34176452149803	3.28929327086734	-14.1868264140959	1.02480212093109e-41	1.30496766200218e-40	83.5873889188703
TSPAN17	0.727197876150692	3.25280357640098	14.1807145332307	1.10172327690621e-41	1.40201221655101e-40	83.5153932378007
COPE	0.936118625103275	5.24642310187419	14.1798267375727	1.11336507508511e-41	1.41591305548888e-40	83.5049370417504
RPE65	-0.203352056159512	0.0549336828773742	-14.1794536752296	1.11829358779736e-41	1.42126390732827e-40	83.5005433524148
KLF10	-1.03419910544896	4.3665610568818	-14.1766966710435	1.15539635110302e-41	1.46747247892673e-40	83.4680754931402
CLEC14A	-1.21331910814151	3.1819800259909	-14.1680589042682	1.27976577113204e-41	1.62438782231518e-40	83.3663798766479
PGAM5	0.7729200372704	3.78051386406863	14.1632712877421	1.35435338257484e-41	1.71795456095979e-40	83.3100311678132
TBCB	0.886904578826477	4.22073912638599	14.1593729269289	1.41827350882392e-41	1.79787828977088e-40	83.2641580251333
KANK2	-0.985082481783158	3.40041772802646	-14.153306267638	1.52377397102211e-41	1.93037484041053e-40	83.1927865174161
TUBG1	0.961923505567994	4.22725410756063	14.1432171248095	1.71681194812852e-41	2.17352582668654e-40	83.0741371760588
TTLL11	-0.399741665617147	1.04541739597771	-14.1402436239958	1.77821965484465e-41	2.2498245081064e-40	83.0391792032237
APBA1	-0.749284515645478	0.73707136973605	-14.1374574483632	1.83774250677278e-41	2.32364209708179e-40	83.0064279413115
APCDD1L	-1.44250113663347	0.980179908270538	-14.1353991762275	1.88298549348024e-41	2.3793211568899e-40	82.9822358723168
RCC1	0.998112891342108	3.83711933685503	14.135046714043	1.89084349054553e-41	2.38771985173821e-40	82.978093413569
RMI1	0.911565013747864	2.72285263733729	14.1303055265921	1.99977636857868e-41	2.5236614454176e-40	82.9223772897755
HRASLS5	-2.04768280996321	1.75126242034854	-14.122691685169	2.18793785880291e-41	2.75934939684728e-40	82.8329290806909
PINLYP	-0.419565526145023	0.472036627614074	-14.1206635945804	2.24096623046152e-41	2.82441984238219e-40	82.8091082546168
RAD54L	1.15522037400057	1.48542643781068	14.1195296142573	2.27117235892788e-41	2.86066131240808e-40	82.7957901409391
STIP1	0.891951189904587	5.29914012785812	14.1147050459143	2.4042848449482e-41	3.02638971032049e-40	82.7391355858739
VIM	-1.34354302113297	7.40660414884194	-14.1133587348406	2.44279792112251e-41	3.07290571928315e-40	82.723328246752
FANCF	0.78518636280163	2.89405137573461	14.1089288683728	2.57391035591921e-41	3.23577301886986e-40	82.671323261812
RND3	-1.57985639316856	3.60718976747609	-14.1030211102239	2.75973360246135e-41	3.46716818175387e-40	82.6019852510434
LIX1L	-0.980570020977131	2.86073747013872	-14.1016708857672	2.80404573197191e-41	3.52059550755607e-40	82.5861406827459
OLFML2A	-1.09733616135153	2.91223848188765	-14.0978673475239	2.93271827151176e-41	3.67980538307064e-40	82.5415124699646
CLDN7	1.4520675768613	5.16636455674803	14.0925858172695	3.12119952527649e-41	3.91380948105917e-40	82.4795557412226
TMEM54	1.13693468849551	4.97264805086822	14.0826402044753	3.5094850506423e-41	4.39790014737832e-40	82.3629273586064
FFAR3	-0.110058763558138	0.0447145393393791	-14.0820830943607	3.53260534489976e-41	4.42406077246913e-40	82.3563959618054
HNRNPF	0.72131830319753	6.57246138232212	14.0808879341636	3.58271808431163e-41	4.48397072240958e-40	82.3423848314594
SEPHS2	1.06790482479876	5.68038502937915	14.0794855219214	3.6424244327571e-41	4.55580396056522e-40	82.3259450477912
CENPL	0.752368119944526	1.64818319554213	14.0783699918623	3.69062391627822e-41	4.61316288127307e-40	82.3128690196658
MTX1	0.668201143758177	2.78507363337006	14.0761590946571	3.78803693068878e-41	4.73192547387435e-40	82.2869553462105
ZNF25	-0.69867058108225	2.26757514407832	-14.0741605085687	3.8782972978048e-41	4.84160838089476e-40	82.2635324776716
TENM1	-0.306604056391224	0.137669410082991	-14.0739172996134	3.88942631700225e-41	4.8524285797942e-40	82.26068228797
MEST	-1.61005110750478	3.33609499998612	-14.0723554877981	3.96165530524205e-41	4.93941488785144e-40	82.24238004261
CLIC2	-1.11908174380378	2.37384206220824	-14.0578552346775	4.6993806031127e-41	5.85551140635636e-40	82.0725219636501
ACVRL1	-0.904692813174399	2.47951263346201	-14.0535281199667	4.94495830624639e-41	6.15761327433537e-40	82.0218561076736
ADAMTS14	0.913326629946852	1.02527974287099	14.0475342147433	5.30638290178101e-41	6.60349872221636e-40	81.9516910993813
MIS18A	0.902261052265418	3.34642333962377	14.0464277602743	5.37592174213127e-41	6.68581510289537e-40	81.9387410593141
KLHDC1	-0.702309806200217	1.07411083207576	-14.0429628069073	5.59961434173831e-41	6.95962155765105e-40	81.8981913405768
SBK3	-0.123193028987224	0.0745087637355549	-14.0415368752904	5.69434128186648e-41	7.07289573712364e-40	81.8815058595483
SLC5A4	-0.277751312645898	0.253061437930887	-14.0354340640997	6.11812721171679e-41	7.59449141041319e-40	81.81010682831
IGIP	-0.82731443718066	2.25033635201226	-14.0345476910829	6.1822366285088e-41	7.66924156206202e-40	81.7997385463327
MRPL13	0.97388338918286	3.47974337277255	14.0343563403777	6.19616417873165e-41	7.68168479818606e-40	81.7975002931154
LIG1	0.873836044026268	2.86355356063302	14.031459299621	6.41088538878417e-41	7.94288955271613e-40	81.7636157311412
TMEM147	0.834987623980688	5.22662524605099	14.0281981999894	6.66146794640913e-41	8.24816935675985e-40	81.7254786234197
IFNGR1	-0.92577582763301	5.07358967653334	-14.0217540069476	7.18568203058391e-41	8.89166127977841e-40	81.6501340525238
TOR2A	0.811377623737443	2.37987332424112	14.0209325143206	7.25539493747784e-41	8.97229266044939e-40	81.6405309405165
KIF18A	1.01392751916507	1.37726193100865	14.0139313090553	7.87752957452395e-41	9.73553999830821e-40	81.5587032613496
MISP	2.28654818689409	3.15619978810252	13.9997270832707	9.3076879973175e-41	1.14958111405465e-39	81.3927730461629
KIF14	1.12226088624954	1.22841711896765	13.991588110374	1.02408172781229e-40	1.26403876134226e-39	81.2977462882821
NEDD9	-1.33776305904705	2.67341230244384	-13.9830638568729	1.13181263044691e-40	1.39613833362763e-39	81.1982608046515
OLFML1	-1.12664606329679	2.20239100659582	-13.9779359286357	1.20198276611729e-40	1.48176887340238e-39	81.1384329455404
CKAP4	0.89052547474767	5.32813505358749	13.9752345524411	1.24067371834237e-40	1.5285100209978e-39	81.1069217272736
VKORC1L1	-0.777991727518546	3.93252420797528	-13.9702761843731	1.31494699367784e-40	1.61900281944895e-39	81.0490935891563
LRWD1	0.705975873178616	2.00787199518439	13.9662595800836	1.37834713837116e-40	1.69600366988591e-39	81.002259067655
PARN	0.648142166293719	4.31007238099415	13.9584159350641	1.51106443444139e-40	1.85814735693754e-39	80.9108263884891
MRPL3	0.644056248697979	5.2114464750371	13.956506784555	1.54524864783747e-40	1.89899883704316e-39	80.8885767969567
PDIA3	0.83293796818665	7.15153161360323	13.9562831903693	1.54930225504141e-40	1.9027941465032e-39	80.8859711225644
PRDX1	0.945761379496911	7.7720283614823	13.9546482966049	1.57926533626424e-40	1.93838594697638e-39	80.8669195952989
ZFP36L2	-1.36218220636121	5.7576289293433	-13.9533411663368	1.60363603554478e-40	1.96707364857864e-39	80.8516885942543
STXBP1	-1.05537244838943	2.36649774335836	-13.9522486429308	1.62429261937858e-40	1.99117264385513e-39	80.8389589784603
TJP3	1.50303073437224	3.55705326617471	13.9504359207407	1.65915239227326e-40	2.03264213526977e-39	80.8178393882496
KIF24	0.720394351476857	1.33351341236193	13.9397558631524	1.88019853125521e-40	2.3020169843542e-39	80.6934459640132
TSEN34	0.802373507218301	4.09709958608729	13.9386079008378	1.90563826238265e-40	2.33171579317733e-39	80.6800791498861
KLF8	-0.831397020453654	1.24064958006168	-13.9338408713694	2.01499873748648e-40	2.46399845616213e-39	80.6245800055604
HMCN2	-0.503297415120078	0.272899406345486	-13.9273077474728	2.17509655588764e-40	2.65812171789567e-39	80.5485401708429
CAB39L	-1.22007249230884	2.93044379763057	-13.9249099956536	2.23698061855552e-40	2.73205464392605e-39	80.5206384468127
CD248	-1.43430682245204	4.16444049785984	-13.9240829215973	2.25873096315121e-40	2.75691051056574e-39	80.5110148494048
MAF	-1.00189232247574	2.54889398640805	-13.9227934745923	2.29306165651443e-40	2.79708114933245e-39	80.4960119781009
PFDN6	0.920091498781289	3.55684544560649	13.9218710064898	2.31794017126316e-40	2.82567944687318e-39	80.4852795230176
MAGI1	-0.896858007757067	2.24923910135384	-13.9185110056053	2.41085211101592e-40	2.93712712066415e-39	80.4461916305744
JUN	-1.5540790831514	5.7099853948947	-13.9157557132903	2.48980334187952e-40	3.031106130149e-39	80.4141432222129
BCL9	0.970521309794137	3.3673633405047	13.9157123128883	2.49106733504534e-40	3.031106130149e-39	80.4136384409758
RUVBL2	0.883784575882021	4.58342454578925	13.9120424086738	2.6002941743761e-40	3.1620603803394e-39	80.3709583584552
HAGHL	1.21330489625672	1.42633018714986	13.9104893648883	2.64794149150424e-40	3.21801619485399e-39	80.3528991192435
FIGN	-0.71891958941747	0.521107106614402	-13.9102542547433	2.65523004993191e-40	3.2248856897263e-39	80.3501653090155
KIF26B	1.17950111453315	1.53980628776169	13.909062019318	2.6924987698692e-40	3.2681364379102e-39	80.3363027297199
DNAH1	-0.488145048280106	0.721062219595597	-13.9082276877883	2.71888899042514e-40	3.29813783256987e-39	80.3266021114274
MYL9	-1.53052222731535	6.2341271009694	-13.9048542205976	2.82824547503116e-40	3.42868233725794e-39	80.2873834203314
GEMIN7	0.654208082534654	3.08377729561363	13.8969611625634	3.10152985135315e-40	3.75767402765047e-39	80.1956466151048
DFNB59	-0.480212717976653	0.724715162286016	-13.8938681623546	3.21565505033296e-40	3.89354989878153e-39	80.1597078753249
TPPP2	-0.149071482599861	0.0538895679772246	-13.8891104609285	3.39942062511207e-40	4.11352850596741e-39	80.1044368470819
SRPRB	0.733190901929844	4.45996171598893	13.88889414197	3.4080200729844e-40	4.12140439746433e-39	80.1019241355579
LPAR2	0.94602195075425	2.89857809326246	13.8880469922724	3.44190634919548e-40	4.15983187954269e-39	80.0920840919881
MID1	-1.20631554408737	1.22270892557278	-13.8877505209565	3.45384439569555e-40	4.17170225048717e-39	80.088640533123
CCL21	-2.76262470455244	2.87566716941097	-13.8819508771146	3.69585211638434e-40	4.4612759900899e-39	80.0212867483503
SLC12A6	-0.719044647306106	1.73521481353403	-13.8814603498493	3.7170793264848e-40	4.48415346901275e-39	80.0155909104755
ZNF660	-0.337182623491214	0.442006710315003	-13.8805339962986	3.75749831670395e-40	4.53014108983904e-39	80.0048347736439
CCL24	-0.700132799467786	0.271582400851905	-13.8798052704947	3.78960169372659e-40	4.56605309209894e-39	79.9963736845746
AVPI1	-1.01464250912939	2.85445507035338	-13.8793784293026	3.80853251591243e-40	4.58605943516591e-39	79.9914178560251
TONSL	1.11066355940989	1.9136566881771	13.8731120966301	4.09753943738136e-40	4.93105600669484e-39	79.9186745749667
KLF14	-0.290810686114177	0.12343015766297	-13.8724667743813	4.12851519755993e-40	4.96530149934724e-39	79.9111845504677
UACA	-0.79137045909695	2.96037995912833	-13.8693899427389	4.27944140596207e-40	5.14367981672709e-39	79.8754760929073
ARHGAP19	-0.732179598317213	2.04207166133964	-13.868245276945	4.33698175743479e-40	5.20966388802892e-39	79.8621929285526
FAM219B	-0.584243252237736	1.76935086819379	-13.8675370583351	4.37296783271753e-40	5.24969195606138e-39	79.8539748434798
LMX1A	-0.275175206528941	0.0928612651175535	-13.8674312569119	4.37836929546567e-40	5.25297720950818e-39	79.8527471605382
FLI1	-0.89528788368166	1.74422089096193	-13.8668724617955	4.40700778287885e-40	5.28412028078516e-39	79.8462632008987
STIL	1.02213061021829	1.62575305667143	13.863843956906	4.56549640005606e-40	5.47082462236505e-39	79.8111251124077
SIDT2	-0.786573095247864	2.98105503796045	-13.8625674103398	4.63398980124407e-40	5.54952654690906e-39	79.7963155889516
CYGB	-1.18312943965298	2.45987689036438	-13.861911758907	4.66956573223156e-40	5.58873586604423e-39	79.788709576323
RGS19	0.886733704669036	3.22121879080984	13.8580627016866	4.88397085401615e-40	5.84179814771641e-39	79.7440627250281
PRDM16	-0.312072971173122	0.198426839146779	-13.8578487755274	4.89617074833761e-40	5.85283916259739e-39	79.741581549684
HOGA1	-0.435599281569992	0.266213436975763	-13.8556846892376	5.02130469990455e-40	5.99878534815264e-39	79.7164833241116
SAE1	0.670470226447717	4.99626802080291	13.8553352565203	5.04180647967062e-40	6.01962988051286e-39	79.7124309880276
B4GALT6	-0.586017004548769	0.781216770277391	-13.850685129472	5.32270639211152e-40	6.35116152550256e-39	79.6585104919942
C14orf28	-0.459008879105654	1.17868952210373	-13.8500504014138	5.3622382467952e-40	6.39446099944507e-39	79.6511514565387
NDUFAB1	0.712902548417936	5.08131666990326	13.8411463187813	5.94862644178388e-40	7.08943920317072e-39	79.5479415234386
CACYBP	0.822708084325435	4.33298461013078	13.8396965124405	6.04997370535404e-40	7.20586596253407e-39	79.53114061573
TMEM133	-0.797442180874013	1.43371316993177	-13.8387129738638	6.11970409880646e-40	7.28451734273388e-39	79.5197436724037
CFI	-1.28222627817953	2.29565899043904	-13.8362124831659	6.30060763417237e-40	7.49532756094181e-39	79.490771214473
KDELR1	0.622101873410909	6.62720053634697	13.8356992601798	6.33839147114179e-40	7.53572814711381e-39	79.4848250861324
MAL2	1.50865062260992	6.18476968500939	13.822616879969	7.38154041656272e-40	8.7706404274433e-39	79.3333047716145
RP11-507M3.1	-0.030628880600634	0.0159395735908337	-13.8221339312533	7.42316062830919e-40	8.81477965694162e-39	79.327713105301
CACNB3	1.00774269207048	2.66598780080092	13.8212081508438	7.50359827187948e-40	8.90493251868081e-39	79.3169946236495
ACSL4	-1.17205535334881	2.7225234495329	-13.8188929554663	7.70857701187603e-40	9.14268772912758e-39	79.2901919244689
LRRC59	1.11065530813244	5.30707200056022	13.8172815881275	7.8545232813102e-40	9.31018418046823e-39	79.2715391362412
KIAA0355	-0.69131846770124	2.60120538130103	-13.8114457464614	8.40650109605511e-40	9.95847052917298e-39	79.2039971830468
DUSP22	-0.707237225127274	2.73015159798226	-13.8056591733469	8.99194223707282e-40	1.06455955181489e-38	79.1370444886787
IER5L	1.22832041712462	2.60970998473846	13.7939696776428	1.03013218064612e-39	1.21884547088213e-38	79.0018507734177
MRVI1	-0.92576990460979	1.77504600001691	-13.7908553961589	1.06811114663411e-39	1.26302381058498e-38	78.9658459257362
CILP2	1.45797442648445	1.77770581626551	13.7876924805225	1.10811048058523e-39	1.30953679815924e-38	78.9292844395957
SRL	-0.444813764585798	0.235944478847458	-13.7865384842956	1.12307279310328e-39	1.32642366073408e-38	78.915946319909
C20orf24	0.868106117574025	3.70963956150307	13.7832903319931	1.16627601458827e-39	1.37662471853676e-38	78.8784075815935
MBNL2	-1.17598010523699	3.93546143443535	-13.7799896523824	1.21187338374271e-39	1.42958995453838e-38	78.8402679220232
C22orf39	-0.59801683923019	2.11294219960948	-13.7788546720666	1.2279593055137e-39	1.44769939176352e-38	78.8271545480301
LIMK1	0.79628644675335	3.10862743013854	13.778625194964	1.23123740319017e-39	1.45069645497219e-38	78.8245032966017
EPHA2	-1.07552761005865	2.2482881982655	-13.7747248040004	1.28830661615947e-39	1.51703106438085e-38	78.7794449117767
LAMP5	1.78826840148553	2.5126548161535	13.7722777139883	1.32544858413497e-39	1.55983537256528e-38	78.7511798686088
CD276	0.820149430408183	4.48453304261015	13.7648387758207	1.44503211239102e-39	1.69955089495535e-38	78.6652775180589
SLC25A34	-0.411193353209705	0.37924945080467	-13.7639523890251	1.45997913816967e-39	1.7161066649732e-38	78.6550439191061
STRA13	1.21570540690592	4.53731043330478	13.7616751508644	1.4990895500961e-39	1.76102820092338e-38	78.6287545756538
SNRK	-0.727827655656672	2.94226984426699	-13.7595945213482	1.53573460939474e-39	1.80300182372776e-38	78.6047375382988
CCDC8	-1.62061508029506	2.32217264111942	-13.7544843959726	1.6295667856572e-39	1.91202502850445e-38	78.5457609975542
ACVR2A	-0.703303227968919	1.74880102048862	-13.7478738115428	1.75946757018304e-39	2.06321384553528e-38	78.4694895282303
CYB561	1.16740387470088	5.0934663743333	13.7453492021006	1.81175440270549e-39	2.12326413710646e-38	78.4403677028679
ISG15	2.54622190443632	5.66660973745327	13.7427209762511	1.86783154868557e-39	2.1876824413363e-38	78.4100544987669
PLD1	-0.821560768197867	1.18243808947599	-13.7343138870785	2.05907833361244e-39	2.41024656248031e-38	78.3131159602202
HAP1	-0.481157734280808	0.253701860401064	-13.7272111578852	2.23576535575179e-39	2.61551375030144e-38	78.2312488236127
HTR4	-0.0214160414338564	0.00984225220779469	-13.725921543434	2.26942842189593e-39	2.65331987262234e-38	78.2163876163545
FILIP1	-0.633876697215636	0.758198901319963	-13.7247543144508	2.30033174773594e-39	2.68785651519685e-38	78.2029375674685
PGM1	-1.05250636094307	4.04657173027372	-13.7237859012476	2.3262890649934e-39	2.71657642471267e-38	78.1917790743502
C6orf1	0.950721631466768	3.55438904391972	13.7218256830491	2.3797267783867e-39	2.77733417735693e-38	78.1691941944637
IRF7	1.44063556035272	3.70801436706639	13.7216268140727	2.38521599531182e-39	2.78209335500513e-38	78.1669030250902
GTF3C1	0.753294721953752	3.78430315492223	13.7161455258265	2.54157636600446e-39	2.96271752375399e-38	78.1037619874257
CBX8	0.849165288933164	1.83157633769211	13.7113361372545	2.68715253984619e-39	3.13056447195319e-38	78.0483749388034
DPP4	-1.20616076219473	1.54637755678309	-13.7105672568303	2.71118361766944e-39	3.15669530251034e-38	78.03952139553
MYDGF	0.888721853675477	5.50474677294352	13.7071562874245	2.82039900286444e-39	3.28191883969681e-38	78.0002486625273
MGAT3	-1.08556154284719	0.965545722130537	-13.704179133534	2.91929814048512e-39	3.39346324422228e-38	77.965976163405
PDE1A	-0.584237335211704	0.746827204745857	-13.7041672270797	2.91970051856787e-39	3.39346324422228e-38	77.9658391084527
BIN1	-1.12473790465546	1.84917605935406	-13.7032725092502	2.95009600663666e-39	3.42677032898184e-38	77.955540261487
PAICS	0.896333314756388	4.54758527902655	13.7007538853442	3.03736151531305e-39	3.52605831506777e-38	77.9265515411144
MICAL3	-0.636935731882483	0.90468755045661	-13.7005701394645	3.04382765175732e-39	3.53148503069101e-38	77.9244368146429
GFRAL	-0.0441446161249059	0.0113818275334147	-13.6943871588111	3.26958834593888e-39	3.79118385147925e-38	77.853288302425
EGR3	-1.96742581296613	2.34114208443493	-13.6933470772508	3.30917060697281e-39	3.83482486799812e-38	77.8413220706082
ECHDC1	-1.10628341983168	2.85755710518194	-13.6841247847596	3.68168492907359e-39	4.26400548307278e-38	77.7352458283389
SAC3D1	1.05386804910761	2.88692995633212	13.6778728770111	3.95768000816926e-39	4.58096232067131e-38	77.6633630878278
PRG4	-1.50541486043306	0.930939793505622	-13.6773000929828	3.98397349153402e-39	4.608690461568e-38	77.6567784910634
ARHGAP26	-0.920879953664684	1.41646772123277	-13.6758297280474	4.0522692660869e-39	4.68494614505015e-38	77.6398763653836
NFAT5	-0.952640479301684	1.84755613865081	-13.671933036379	4.23895458896488e-39	4.89790579470549e-38	77.5950891381492
ECHDC3	-1.27781464101503	3.16124316077002	-13.6709907273476	4.28537044539244e-39	4.94863633389431e-38	77.5842598695126
RILP	-0.857448930012322	1.64919045115069	-13.6699521415966	4.33711513706424e-39	5.00545746966102e-38	77.5723247521375
DONSON	0.951615845605057	2.44661872926767	13.6663710042094	4.52035312865872e-39	5.21387951270454e-38	77.5311761291517
EPN3	1.57665566545637	3.02441061760595	13.6605966479013	4.83218397271545e-39	5.57029300995129e-38	77.464842069257
PDZD11	0.72791786808924	4.91384750528063	13.6596654562957	4.88443871031393e-39	5.62723879939849e-38	77.4541466110803
IFFO2	-1.244496403584	2.39185537370517	-13.6593685623974	4.90121721058451e-39	5.64327065742067e-38	77.4507366587892
SDF2L1	1.24555564696608	3.93782619071037	13.6563944913115	5.07249172722962e-39	5.83706695429949e-38	77.4165809803338
SMIM3	-1.10341243151791	3.32017524909394	-13.6508334898196	5.40889385072355e-39	6.22054349973528e-38	77.3527293452559
ILF2	0.893186716595872	6.77604468010345	13.6479397620732	5.59263917874063e-39	6.42811099074841e-38	77.3195104685157
COMMD5	0.839052716824649	3.50301897541603	13.6455365318968	5.74995377729849e-39	6.60507510828134e-38	77.2919259668329
NDEL1	-0.531705073751266	2.51445809818358	-13.6418164616413	6.0022005156971e-39	6.89081983491096e-38	77.2492331883823
VTI1B	-0.550766882632387	3.78296237995498	-13.6385526241364	6.23256835326842e-39	7.15112848542649e-38	77.2117828339123
C7	-2.08719784853259	1.74242012449977	-13.6334208136401	6.61271072698392e-39	7.58288271380494e-38	77.1529111095604
NYAP1	-0.37666081056414	0.228178135057553	-13.6330696340721	6.63955297773079e-39	7.60923652889705e-38	77.148882958366
CPA2	-0.2274983103166	0.0880378193403844	-13.6318204630015	6.73591512207643e-39	7.71518645475716e-38	77.1345551081207
ESCO2	0.736862996117079	0.87757315944572	13.6251574207353	7.27392513804027e-39	8.32657446695992e-38	77.0581459186763
H6PD	-0.84874031479209	3.61834603659051	-13.6211990551615	7.61358713901207e-39	8.71033254116111e-38	77.0127649990724
PSME2	1.07510452065595	5.09204051569937	13.6195626992625	7.75857245866737e-39	8.87105454206793e-38	76.9940075309632
SLC26A10	-0.169499148830536	0.115213035880097	-13.6137662468555	8.29462425246528e-39	9.47847149359974e-38	76.9275754703031
ACADS	-1.30153768659918	2.81038552932004	-13.6086868768732	8.79458447911089e-39	1.00439657735941e-37	76.8693776513481
MRC1	-1.48294067338827	1.52204476169805	-13.6072257377081	8.94388272857727e-39	1.02085591398793e-37	76.8526391301386
MDFIC	-1.01261165402707	2.92162412046773	-13.6070316142965	8.96390711534889e-39	1.02254940426943e-37	76.8504153832352
NLRP1	-0.791464725160663	1.24099957774166	-13.5969577947148	1.00666867488286e-38	1.14768380100006e-37	76.7350462834392
DCAF13	0.937602182194916	2.9827597364351	13.5968469629363	1.00795419072693e-38	1.14848514494851e-37	76.7337773221257
SRSF9	0.630387378375573	4.39884008445222	13.594641224395	1.03388080574077e-38	1.17734595278811e-37	76.7085243329328
MCTP1	-0.659346874397486	0.964586824824805	-13.5935859736708	1.04651816445262e-38	1.19104884859642e-37	76.696444003599
U2AF2	0.671711767921279	5.28462533501327	13.5852657768487	1.15169751777255e-38	1.30999777670701e-37	76.6012183012882
EBP	0.964930455660679	4.04642130319338	13.5822380798283	1.19252985348046e-38	1.35566023482162e-37	76.5665758334665
FANCD2	0.870402376246982	1.8617604797002	13.5770708356898	1.26557287466398e-38	1.43786585045397e-37	76.5074651944524
CHD9	-0.826602855838507	2.07893026524101	-13.5768520219188	1.26876241394763e-38	1.44065925712763e-37	76.5049624164896
PPP1R3G	-0.334985353713855	0.34490619034069	-13.5755524531902	1.28787118373751e-38	1.46151507045675e-37	76.4900986016578
RASSF7	1.30789447760089	3.35722909859701	13.574824469301	1.29870034708047e-38	1.47295634301785e-37	76.4817727132986
RRAGD	-1.15294845635949	1.89481549621751	-13.5712482368313	1.35322982081873e-38	1.53391985209769e-37	76.440876096882
KPNA5	-0.69391547291916	1.54953473145723	-13.5711481081895	1.3547889242685e-38	1.53480455604486e-37	76.4397311649818
MTFR2	0.992294290145789	1.21169929705708	13.5660770600674	1.43613407645876e-38	1.62602383200201e-37	76.381753282615
CNOT11	0.611444321483331	4.43106807907046	13.5654741854526	1.44612270163172e-38	1.63639326604847e-37	76.3748615349322
KCTD14	-1.42491696852456	1.17189325892669	-13.558627933801	1.56452382230523e-38	1.76935706169137e-37	76.296613494737
RNPS1	0.65335310432934	4.03061104129399	13.5534999503308	1.65948697784956e-38	1.87567702450519e-37	76.2380218456085
MARS	0.602709096234047	3.87165839605867	13.5528985784755	1.67099296397432e-38	1.88759961638176e-37	76.2311516477092
CCDC141	-0.162815391774888	0.0612919062171286	-13.5507088003338	1.71356501713851e-38	1.93458153595843e-37	76.2061369312546
PRR36	1.54109695114031	2.84197106787421	13.5499720928081	1.72812894414321e-38	1.9499071406383e-37	76.1977218483067
LCAT	-0.778586088264637	1.30375418431408	-13.5494190961986	1.73914201794122e-38	1.96121095295522e-37	76.1914054198325
HIST1H4I	1.49645676120989	3.34287812836558	13.5486816386104	1.75393748572378e-38	1.97676476378428e-37	76.1829823195282
SCARF1	-0.69916884636064	1.47041977348884	-13.5482001285224	1.76366548825378e-38	1.98659280596906e-37	76.1774827726453
YIF1A	0.838376441335007	4.70761596339868	13.5438867408222	1.85324063528788e-38	2.08629808125613e-37	76.1282235820447
SNRPC	0.768067214060486	5.74409191206279	13.543455358374	1.8624444881224e-38	2.09546265695598e-37	76.1232977563257
GOLGA8T	-0.0310941532841629	0.0165059641051634	-13.5421038270626	1.891576057927e-38	2.12702494317496e-37	76.1078657262407
CHCHD1	0.777883364036521	4.37798618180407	13.5398346413622	1.94151102172033e-38	2.18193074459242e-37	76.0819581291849
ACTL6A	0.807338966664446	4.28078187197594	13.5370189386996	2.00530075949491e-38	2.25233553112043e-37	76.0498150187148
ADAM8	1.33407388918111	2.1977081333062	13.5297754811315	2.17915324464786e-38	2.44621120492589e-37	75.9671472496917
KDR	-1.04517120177126	2.95863627222066	-13.5289621461072	2.19958823346766e-38	2.46774520535654e-37	75.9578667583225
SH3RF2	-0.879662376028499	0.863902803566045	-13.5273391663846	2.24093744571704e-38	2.51270528611913e-37	75.9393490291806
CDC42EP2	-0.882887083721443	2.71516728192333	-13.5213127503849	2.40136109882047e-38	2.69105343831434e-37	75.8706027229754
PSMG3	0.942991171079216	3.87423048034954	13.5183768800835	2.4836060470451e-38	2.78163877269052e-37	75.837119425324
NMNAT2	-1.03957722749709	0.603621546460038	-13.5118068840038	2.67795823102834e-38	2.99761003123399e-37	75.7622074069292
EIF4A3	0.783834373954	4.52246772931916	13.509626289464	2.7457539133573e-38	3.07175375369461e-37	75.7373494960509
A2M	-1.40147094122458	6.61865141592262	-13.5038927881245	2.93227509144717e-38	3.27855964847457e-37	75.6720030259717
F11R	0.86332578461779	5.06509305347792	13.5022312204774	2.98864933935327e-38	3.33969703953127e-37	75.6530691969614
ACOT7	1.04402539336923	2.88656781474624	13.4969312438442	3.17577950070763e-38	3.54679691319823e-37	75.5926858276892
PTPN4	-0.535516608304393	1.55085905480185	-13.4932055897807	3.31426238938767e-38	3.69936241334143e-37	75.5502486993247
CYB5R3	-0.774879769141351	5.00947281005487	-13.4922629993112	3.35024127529442e-38	3.7374055471762e-37	75.5395133841546
RP1L1	-0.0786894135037483	0.045909026861742	-13.4884918394688	3.49811931047085e-38	3.90016560226253e-37	75.4965682002541
MAN2A2	-0.773229045931608	2.49393636759544	-13.4866733276308	3.57173313497422e-38	3.97998889522961e-37	75.4758623196174
ZNF658	-0.39231895345063	0.665149189168408	-13.4815348389407	3.78818212727902e-38	4.21879356457198e-37	75.4173650175156
KATNAL1	-0.673385818012117	1.72694802329738	-13.4786982827925	3.91321031404412e-38	4.35557321910998e-37	75.3850798275224
PPP2R2B	-0.219799732528675	0.137570871119303	-13.4748403620444	4.08987612474892e-38	4.5496409803076e-37	75.3411771545926
CENPK	0.746638764153459	1.12170900051944	13.4744121201848	4.10996979728802e-38	4.56941481354436e-37	75.3363043478307
ADPRM	-0.597362147329922	2.24208839231165	-13.472748935168	4.18894509404042e-38	4.65459333110061e-37	75.317380588723
RP11-434D12.1	-0.250567278168293	0.30019938785407	-13.4694800055326	4.34859783419784e-38	4.82927101451876e-37	75.2801913203583
FAM43A	-0.914389085732594	1.99410535676123	-13.4689213924382	4.37647994081359e-38	4.85749845683094e-37	75.27383683114
ANKRD35	-1.045521381617	0.95840062096994	-13.4664188051258	4.50359272264246e-38	4.99576925991718e-37	75.245370942033
GPRC5A	2.01074786964124	4.73840668820504	13.4631174286421	4.67691716902024e-38	5.18511761730748e-37	75.2078247370046
PLK4	0.943581853563777	1.71497214057673	13.4626447801299	4.70226907588741e-38	5.21029387430537e-37	75.2024498749527
LHX4-AS1	0.594971087747821	2.76764368146734	13.4528665867948	5.25855443705659e-38	5.82340590243031e-37	75.0912834606764
SNX21	-0.761686467664253	2.32796850114654	-13.4511368494815	5.36356839191186e-38	5.93636497144113e-37	75.0716242073355
TSHB	-0.101906570594245	0.0480412432951479	-13.4447999237723	5.76643887776776e-38	6.37867806725915e-37	74.9996170587326
THSD7A	-0.563691008941347	0.631000942003118	-13.4422096396819	5.93966412483118e-38	6.56661016425531e-37	74.9701901330797
CTNNAL1	-0.97505545948524	2.98341117413363	-13.4307639495901	6.76925004503251e-38	7.47956596904041e-37	74.8402082277799
BRINP1	-1.15534070683215	0.655746231066	-13.4306800302591	6.77574001684044e-38	7.48254270095006e-37	74.8392554881718
SOSTDC1	-1.91554842194727	1.22349941672045	-13.4275753028813	7.0202507596112e-38	7.74821853154849e-37	74.8040102814224
PLA2G5	-0.548129652416373	0.476115125541547	-13.4261610306783	7.13452381899085e-38	7.86993472411571e-37	74.7879571740884
STAC2	-3.02715247027619	2.16228420562603	-13.4203634009824	7.62265119609333e-38	8.40367451775122e-37	74.7221617077084
NECAB1	-0.79280384368952	0.443148097904321	-13.4200468646032	7.65023886306719e-38	8.4249933040448e-37	74.7185700018415
PROL1	-2.02927276224801	0.80684651339407	-13.4200434530614	7.65053673612022e-38	8.4249933040448e-37	74.7185312917444
TRIOBP	-0.531908508904521	1.62237493169219	-13.4196901309151	7.68144907152258e-38	8.45431178659147e-37	74.7145222514088
SLC16A3	1.36328561767321	2.20848658423114	13.4175377462379	7.87246664685095e-38	8.65971331153605e-37	74.6901013646125
MMP13	2.39154196666803	2.32961845576887	13.4158482315901	8.02571262816128e-38	8.82336014089878e-37	74.6709340831987
SLC13A2	-1.57996054247364	0.963205675677531	-13.4112729891172	8.4557796927895e-38	9.29098825553326e-37	74.6190370463525
VAMP2	-0.95059757370453	4.41088122381849	-13.4101534831692	8.56445915778034e-38	9.40515982831008e-37	74.6063403393539
ATP6V0C	0.87852480772886	4.58872516662392	13.4076912314081	8.80840713211113e-38	9.66766822874023e-37	74.5784176633773
TCEB2	0.987766822587135	6.76529872336615	13.4002233546407	9.59140468419201e-38	1.0521189156082e-36	74.4937513864308
COL4A3BP	-0.790457718958885	2.700058034403	-13.3982655904324	9.80789403966832e-38	1.07526811629556e-36	74.471560837904
MND1	1.19302145803894	1.58595842569615	13.3929988946649	1.04147334059716e-37	1.14116300666211e-36	74.4118758863355
FAM184A	-0.64226724149892	0.682574674013547	-13.391971887584	1.05373514833375e-37	1.1539570691086e-36	74.4002391973933
HIST1H2BK	1.74522131234206	5.96409206971007	13.3913652751164	1.06104511787982e-37	1.16131712180161e-36	74.3933661556386
SCN7A	-0.646117957246428	0.41789202811771	-13.3902859590616	1.0741764316892e-37	1.17503694902649e-36	74.3811378197109
FAM69A	-0.907749856632472	2.51708475284546	-13.3897451065722	1.08081734231891e-37	1.18164567120301e-36	74.3750103754917
SMG7	0.63336153772099	4.16298816948492	13.3812087646048	1.19121181417465e-37	1.30161681158596e-36	74.2783228637775
LAMA4	-1.17143942033865	3.28520117116271	-13.3787169481679	1.22550391820962e-37	1.33834533162039e-36	74.2501071729641
TMEM14A	0.835123639579968	4.90173763708046	13.3784861734637	1.22872910791813e-37	1.34112448368118e-36	74.2474942161467
FAM150B	-0.914655576970669	0.347512710752083	-13.3783274765136	1.23095187751998e-37	1.34280705089506e-36	74.2456973810145
SEC61G	0.904475264878324	4.81169352571591	13.376364246928	1.25878294037754e-37	1.37240759517269e-36	74.2234700725214
LPHN2	-1.27920786281112	2.37355603757976	-13.3712998467481	1.33350286307591e-37	1.45306845975413e-36	74.1661423425119
TXN	0.919872326288836	7.0841938086422	13.3702896980663	1.3489265185516e-37	1.46906295766238e-36	74.1547095145101
MICAL2	1.08097585418953	2.73606102153677	13.3646282609854	1.43871441264686e-37	1.56598224749282e-36	74.0906446462177
F12	1.22828973213689	1.64384215575411	13.3637188575666	1.45368166555953e-37	1.58140027546962e-36	74.0803555832285
RPS6KA3	-1.04416253866531	2.43532945653723	-13.3636485908993	1.45484456744364e-37	1.58179239456421e-36	74.0795606007411
SEMA5A	-1.2881521104117	2.05292354788916	-13.3610306492593	1.49883745884166e-37	1.62872568846123e-36	74.0499438182119
CENPI	0.842666192671615	1.17877404037856	13.3608762950994	1.50147223948685e-37	1.63068985040027e-36	74.0481977347
GARS	0.772090169160657	4.86203758476048	13.3604188838195	1.50930722496328e-37	1.63829647678834e-36	74.0430234937607
RIC3	-0.884441870093107	0.58847955622803	-13.3581859767165	1.54814283772244e-37	1.67952623099531e-36	74.0177665901605
CAPZA1	0.642274426867461	5.44213989426108	13.3520513542056	1.66003526251225e-37	1.79992382258754e-36	73.948391599447
KNSTRN	0.879034336883585	2.49694108213848	13.3509775141324	1.68043347373964e-37	1.82103928721032e-36	73.9362500705661
PRICKLE2	-0.979530104521533	1.91094914013592	-13.3440100923649	1.81898189637274e-37	1.97009731545602e-36	73.8574883670856
RAN	0.679085640665491	5.61528760507477	13.3408472982241	1.88557180552917e-37	2.04109782705058e-36	73.8217446665226
MAPKBP1	-0.580177050969712	1.74044111914848	-13.3393262107912	1.91845570147983e-37	2.07555426935074e-36	73.8045564886592
DNAJC27	-0.470199691307784	1.24930346047341	-13.3355650560107	2.0022386270458e-37	2.16500975404975e-36	73.7620615547811
BAK1	0.811248469254012	3.43593435873516	13.3313158372592	2.1012829739968e-37	2.2708601964597e-36	73.7140623043309
FAM124A	-0.576091912334835	0.599882211271797	-13.3180226701168	2.4437291731269e-37	2.63949531291384e-36	73.5639710884207
PRAF2	0.907572256930073	4.13411787239514	13.3140404778695	2.55673970413448e-37	2.7600467167524e-36	73.5190289947817
HDAC4	-0.546533244872127	1.20659412209397	-13.3097160151456	2.68536239934764e-37	2.89581806895208e-36	73.4702347011815
THOC6	0.905917522044537	4.02433982747074	13.3097132008271	2.68544816865077e-37	2.89581806895208e-36	73.4702029499166
ACSM3	-0.698232989528405	0.612184803498435	-13.3068652540159	2.77365502039262e-37	2.98929949491412e-36	73.438074682256
GRHL2	1.06065501836896	3.97065542071295	13.3059085538819	2.80392848079057e-37	3.02027531220458e-36	73.4272830264062
NOV	-1.35190505621382	1.8564520890006	-13.3042328036934	2.85775005352356e-37	3.07656849017239e-36	73.4083817277682
PPM1L	-0.737272451597635	1.30099188614434	-13.3012486629609	2.95615308742993e-37	3.18076908621281e-36	73.3747267930184
APITD1	0.630535467679289	1.60639708512728	13.2988594337668	3.03736425628609e-37	3.26636793343762e-36	73.3477850165204
FAM102A	1.06931997441548	4.93960387652901	13.2977325682537	3.07643401232194e-37	3.30657945751855e-36	73.3350792592778
RASGRF2	-0.810415927708554	1.17912840196557	-13.2966764270074	3.11350568797037e-37	3.34352796526926e-36	73.3231716202516
SMIM22	2.04128934013609	4.17181099907899	13.2966566757241	3.11420319817084e-37	3.34352796526926e-36	73.3229489374144
GSK3A	0.562790630693643	4.25729558553148	13.2939271816979	3.21210575645467e-37	3.44676258417172e-36	73.2921778867341
STON1	-0.762025109697447	1.18729642756253	-13.2932346421087	3.23742954338077e-37	3.47204630898377e-36	73.2843712157443
ATF7	-0.556329208174085	2.99389160080089	-13.291996576247	3.28319757297474e-37	3.51921645233704e-36	73.2704157907667
ALPL	-1.63805720593808	2.57382948985056	-13.2871346151146	3.46924794240462e-37	3.71662040438478e-36	73.2156207297388
PPP1R37	0.895539094604663	3.02643069920015	13.2867397415973	3.48481134926303e-37	3.7312656880322e-36	73.2111710564272
PDXDC1	0.820312547744577	4.64767462150027	13.2856041706047	3.5299567442681e-37	3.77755197301916e-36	73.1983752697651
PTGDR2	-0.332722931299581	0.211800848683923	-13.28291645914	3.63914164632937e-37	3.892282155857e-36	73.1680927629935
MYO9A	-0.680988944808439	1.74049740370803	-13.2729860023938	4.07251958626174e-37	4.35344393082383e-36	73.0562430986539
ZMYND19	0.801333157096323	3.24024475151705	13.2727144468541	4.0850658064549e-37	4.36448873587203e-36	73.0531853072523
ADCK3	-0.924664450458485	3.06315979614298	-13.2684425590252	4.28757250464072e-37	4.57836561275612e-36	73.005088392652
MECOM	-0.797867458749408	1.25581567146561	-13.265894767677	4.41307449256504e-37	4.7098280669974e-36	72.9764081090936
DSN1	0.886438857795689	3.38063691247922	13.2646880195336	4.47378745799868e-37	4.77203995519859e-36	72.9628251817597
GPR68	1.05532239836891	2.08777589742936	13.2554010789813	4.96970653531995e-37	5.29815333824915e-36	72.858321980822
SH3TC2	-0.230158768949643	0.156488578890855	-13.2535739103827	5.0735351780121e-37	5.40592029345808e-36	72.8377674021251
VPS72	0.755400968215026	3.70802510183753	13.2489474525571	5.34618999886463e-37	5.69336019760235e-36	72.7857312962507
ACTA2	-1.63537962219533	6.4415388443413	-13.24456003828	5.61821609411347e-37	5.97982049930695e-36	72.7363955465857
FKBPL	0.752920774244083	2.98172241449049	13.2396094566767	5.9417348792461e-37	6.32074894439823e-36	72.6807407697183
CCND2	-1.06465963337829	2.57715854389934	-13.2393765703447	5.95740244390865e-37	6.33399767930568e-36	72.6781230033947
SPG20	-1.00157131394078	3.01208397681581	-13.2342291795096	6.31439093522591e-37	6.70993391456459e-36	72.6202718002219
AAED1	-0.678677167554483	2.45694578944957	-13.233732322165	6.34995663029118e-37	6.7440918694127e-36	72.6146884830829
TMEM237	-0.702798481851507	2.17931248592049	-13.2310353419038	6.54651746497837e-37	6.94910889981979e-36	72.5843843582791
RASL12	-1.07518247458274	1.98010788867283	-13.2274718362015	6.81554924502157e-37	7.23079153486895e-36	72.5443502958292
TIPARP	-1.09211828097473	3.14504466199119	-13.2258916191459	6.93834517959216e-37	7.35710920818293e-36	72.5265998217124
MYH1	-0.448980382523947	0.115953728362876	-13.2253650344887	6.97975240170212e-37	7.39703652378237e-36	72.5206850600968
MRGBP	0.807320221611119	3.08963969499213	13.2252019994819	6.99262222169995e-37	7.40669367190485e-36	72.5188538338736
ATXN1L	-0.782638900495715	2.86003692737155	-13.2198613872258	7.42752102837218e-37	7.86312000597596e-36	72.4588762419321
ETFDH	-0.692446121358267	2.59623937363708	-13.21803375942	7.58244922185939e-37	8.02282549980098e-36	72.4383550091467
WASF2	-0.801761279337502	5.0284141968365	-13.2119761880662	8.11931635330436e-37	8.58626416074762e-36	72.3703526997208
TRAF7	0.705324269522549	4.6120356197975	13.2043019310639	8.85411467565762e-37	9.35830072314011e-36	72.284232776323
COL14A1	-2.03667309170235	3.27453146892558	-13.2029975877044	8.98542526735648e-37	9.49199908200058e-36	72.2695990152641
GFER	0.886225012361105	3.08087409926513	13.1993712785141	9.36076652690557e-37	9.88320459444899e-36	72.2289198418542
GIMAP7	-1.46649759621224	3.19990674534685	-13.1989984633724	9.40022857289057e-37	9.91955597584684e-36	72.2247381232955
LRP4	-0.8061050948542	0.807751134440365	-13.1947458625405	9.8622497296292e-37	1.04015337972419e-35	72.1770442471499
MFSD12	0.795168312918245	3.28750586206205	13.1937584751319	9.97271697682139e-37	1.05124169543905e-35	72.165972013707
DNAJA3	0.655254697771938	3.51478591594368	13.1918171103376	1.0193517626794e-36	1.07394238086244e-35	72.1442038869727
CYP46A1	-0.192630746518846	0.174648119498602	-13.1867251949162	1.07960369782051e-36	1.13681346642296e-35	72.0871199349298
ITIH2	-0.841374042043531	0.315757539238096	-13.1755018572764	1.22521698091538e-36	1.28945419796071e-35	71.9613529341562
KDF1	0.959534799200076	3.62272635088887	13.1751453343284	1.23014976728606e-36	1.29395476055191e-35	71.9573590220912
YKT6	0.619306063554834	4.93323766306904	13.1749497716269	1.2328639272111e-36	1.29611806576988e-35	71.9551682829786
CISD2	0.605763296299082	3.7119409048771	13.1748761341576	1.23388746505733e-36	1.29650264985128e-35	71.9543433847331
NRP1	-1.04225881297641	3.27112619804594	-13.1734674413849	1.25363152258445e-36	1.31654686058523e-35	71.9385636139098
EMX2	-0.49237061813105	0.468826781565309	-13.1732592987709	1.25657536644729e-36	1.31893576269483e-35	71.936232160537
KIF26A	-0.730211825867839	0.844926729229015	-13.1655396722144	1.37075581151659e-36	1.43801695351863e-35	71.8497810815106
ZNF423	-0.810723327210671	1.06654833911991	-13.1654117316677	1.37273267285101e-36	1.43932481102335e-35	71.8483485914586
RNPC3	-0.573045982314364	1.41706447663717	-13.1635161464568	1.4023568096285e-36	1.46960432915454e-35	71.8271257600523
FRMD4A	-0.724885915284929	1.63385261289112	-13.1600585393168	1.45804050787455e-36	1.52714635978869e-35	71.7884201658107
RAB11FIP2	-0.637590904001874	2.05978243648414	-13.1579031323007	1.4938606056232e-36	1.563833258526e-35	71.7642954370736
GCOM1	-0.180709334292793	0.115506819348819	-13.1550663349681	1.54234280932936e-36	1.61372937672508e-35	71.7325483654185
PPM1G	0.695851076226156	5.08832284808039	13.1531558838384	1.57587263433081e-36	1.64793641209172e-35	71.7111708942595
UFC1	0.757272229223533	5.9441594733237	13.1477999822316	1.67379064239961e-36	1.74940409029592e-35	71.6512513063677
CHMP4B	0.652216625748765	6.85840892027222	13.1464443442485	1.69952055101441e-36	1.77535501333312e-35	71.6360877111592
RP11-176H8.1	-0.156602143483395	0.20367078423801	-13.1448957251669	1.72939526963248e-36	1.80560590863324e-35	71.6187668534638
MXRA7	-0.970689242934793	2.87785226546348	-13.1446559819833	1.73406669480519e-36	1.80952475849656e-35	71.616085523128
IGFBP1	-0.621668269841081	0.161235935886115	-13.1442755459151	1.74150532902674e-36	1.81632555797752e-35	71.6118307290373
EIF4E3	-0.82597179776736	2.21041433466431	-13.1433408081521	1.75991733890143e-36	1.83455793677552e-35	71.601376996098
SCNM1	0.782207068744123	3.30111097804208	13.1430340205534	1.76600242172149e-36	1.83992810449123e-35	71.5979461201483
EBNA1BP2	0.683950651697031	4.20333940225251	13.1425727244093	1.77519159627121e-36	1.84852492053344e-35	71.5927874455723
ESAM	-1.00489064553236	3.45846043408362	-13.1407135786272	1.81271132845024e-36	1.8865979781632e-35	71.5719979074991
PPP6R1	0.683040420088395	3.86650851194561	13.137573254463	1.87788775138299e-36	1.95339964935417e-35	71.5368865294531
ACTG1	0.715930661039475	10.202990546274	13.1368829746766	1.89252408588005e-36	1.96758622261959e-35	71.5291694299806
VSTM4	-0.967177317176975	1.65786575181033	-13.1361807022621	1.90753122532794e-36	1.98214314779464e-35	71.5213185490812
TIMM23	0.636743236380939	5.53324741523854	13.1343572854705	1.94705186136844e-36	2.02214364021573e-35	71.5009354877656
SERINC2	1.47145694742023	5.4680355827217	13.1292577220088	2.06195924221891e-36	2.14035495432434e-35	71.443940577639
SLC39A7	0.844894985312817	6.10462263324461	13.1281773355189	2.08715661873913e-36	2.16537006676767e-35	71.4318677102838
TOMM34	0.780467986648517	4.55042992752242	13.1159867104198	2.39361711439195e-36	2.48200844602284e-35	71.2956909536008
MGRN1	0.664846197600599	3.31652692305395	13.1037387517058	2.74660131447845e-36	2.84653023717136e-35	71.1589633195414
GRID1	-0.448463397479535	0.606528333466203	-13.1016864017919	2.81062195796549e-36	2.91134945010067e-35	71.1360611112854
C18orf42	-0.120499586994952	0.0227449041898835	-13.0978250286761	2.93512570894527e-36	3.03871838102569e-35	71.0929788232051
PCDHGA9	-0.470414503173284	0.478322657799526	-13.0959880510935	2.99626802561901e-36	3.10039030556441e-35	71.0724863499951
PSMD4	0.752955868172983	5.80375251434927	13.0953008592207	3.01946503969137e-36	3.12275419005227e-35	71.0648208748273
MCM10	1.23650232560593	1.5104502440753	13.0949519000137	3.0313129316742e-36	3.13336342470697e-35	71.0609284195074
SLC51B	-0.515706890143136	0.451737356806303	-13.0880099243151	3.27686259208608e-36	3.38540437186587e-35	70.9835095272645
RBPMS2	-0.988412389878363	1.41991323630886	-13.0839888516247	3.42804705058207e-36	3.53974140707563e-35	70.9386785979423
LATS2	-0.816056729087039	2.43511632809465	-13.0836945675522	3.43938035906297e-36	3.54958458836907e-35	70.9353980065007
EPS8	-1.06261676610352	3.31592803752115	-13.0799671158215	3.58619890593964e-36	3.6991707396066e-35	70.8938499793411
PFKFB4	0.693980026117456	1.55364568468235	13.0787957525009	3.63361271459836e-36	3.7461178781466e-35	70.8807951042486
C16orf13	1.00442152100904	4.47732906914725	13.0780660219286	3.66346522202303e-36	3.77492035841704e-35	70.8726626541261
GMPPA	0.641285980308968	3.23752802976799	13.0760249191019	3.74826709862247e-36	3.86028427628245e-35	70.8499173713445
PDRG1	0.9164023247282	3.9065798318118	13.0714938210316	3.94356796612401e-36	4.05930087458154e-35	70.7994334572127
TMEM125	1.15783382971672	3.47573983731773	13.0708000754179	3.97435111323817e-36	4.0888522517824e-35	70.7917050739337
PDGFA	-0.970407294554567	2.37257229200202	-13.063181785367	4.3285368885945e-36	4.45091910005085e-35	70.7068557149723
ABCB8	0.641030317693128	2.2647617460939	13.0607926356119	4.44595417080986e-36	4.56927260766444e-35	70.680253537946
KCNJ8	-1.10513615769437	2.28146737046907	-13.0571118773262	4.63308188713539e-36	4.75910944029248e-35	70.6392765582891
TCEAL2	-0.953230104963023	0.519766969891223	-13.0538553101903	4.80516801676543e-36	4.93330583054584e-35	70.6030287862502
CTSG	-1.3073235164137	1.0485930125521	-13.0498831161229	5.02370327586656e-36	5.15498380915573e-35	70.5588242418533
HELLS	0.797321436280286	1.37863777481325	13.0460772472307	5.24235914632553e-36	5.37655481229807e-35	70.5164795504717
MAPKAPK2	0.960960841239907	5.82338568008346	13.0456797861542	5.26573342870905e-36	5.3977190507911e-35	70.512057839113
RASD1	-2.00463718167278	3.18298184742068	-13.0400957777657	5.60530160499499e-36	5.74281212253956e-35	70.4499464026992
ATPIF1	0.881856965204442	4.95364896108943	13.0381744574306	5.72710792141558e-36	5.86455851152956e-35	70.4285797210496
FOLR2	-1.57745910072778	2.66050426766529	-13.0357528162228	5.88439237566316e-36	6.02248922684694e-35	70.4016522211033
FXYD2	-0.0947931435959885	0.0657340740468104	-13.0349544915302	5.93717960366384e-36	6.07336192773335e-35	70.392776003741
STK32A	-0.336271509553996	0.227885069279665	-13.0339104060026	6.00692900736886e-36	6.14152409716052e-35	70.3811678601877
C17orf62	0.737817287551194	3.39301068483993	13.031765350549	6.15279705280798e-36	6.28739945593317e-35	70.3573211925646
CLSPN	0.957088840180726	1.15758839184596	13.0221762068346	6.84919355113559e-36	6.99540431502512e-35	70.2507521957114
CYTL1	-0.893155208237118	0.993443584695389	-13.0213413603011	6.91341292158606e-36	7.05733793424673e-35	70.2414767471749
BANF1	0.810227804783156	6.11842786659137	13.0175085496621	7.21602306498598e-36	7.3624351271741e-35	70.1988982208326
BST1	-0.731001949755651	1.43293466287848	-13.017397113947	7.22501565347282e-36	7.36779661465371e-35	70.1976604188538
ARFGAP1	0.861256427973694	3.76471429305508	13.0125072579137	7.63079340100184e-36	7.77756977872535e-35	70.1433524118304
DBF4	0.782763530014588	2.03661681497881	13.0110130569389	7.75925361306958e-36	7.90441380986189e-35	70.1267603062502
HMGA1	1.32824872984435	5.55861133846724	13.0102753082613	7.82347108649328e-36	7.96571601533861e-35	70.1185685958346
MYOM3	-0.364420900645041	0.250738752722054	-13.0019949339772	8.58155361592871e-36	8.73307097972053e-35	70.0266486698323
CDH12	-0.352715551715986	0.0926301478844782	-12.9987507806626	8.89811069696892e-36	9.05054479146808e-35	69.9906468090917
CREB3L4	1.51158053965285	5.08848531517192	12.997821572573	8.99090300930867e-36	9.14021042390369e-35	69.9803361307143
ATP6V1G1	0.793530316482871	6.75808095415264	12.9952737764557	9.25029999639773e-36	9.39906770768e-35	69.9520679520248
ABHD11	1.1454578517491	4.42750515481504	12.9941646450182	9.36553742037843e-36	9.51125572542502e-35	69.9397631980677
TPPP	-1.14174869957885	1.2939180825344	-12.9919169132589	9.60347378165454e-36	9.74787204860836e-35	69.9148290404073
DPY19L2	-0.530431750017373	0.427960014211448	-12.9900619789667	9.80435373244335e-36	9.9466505802328e-35	69.894254496427
GSTM2	-1.12919879354388	1.40215414191708	-12.9880496148387	1.00270139304117e-35	1.01673095985739e-34	69.8719361252512
LSM14B	0.732824747597322	4.19729889417594	12.9820418457317	1.07221328109389e-35	1.08665646256672e-34	69.8053207887274
AKAP7	-0.627479286068887	1.36234562133712	-12.9802886556308	1.09338769021464e-35	1.10754666749799e-34	69.7858851824913
HES6	1.41238882123355	1.98390611489361	12.9776733094426	1.12575074704365e-35	1.13974312921029e-34	69.7568952964679
LGR4	-1.35654241063631	2.47914236005502	-12.9760314756449	1.14655252427477e-35	1.15983518389468e-34	69.7386984528149
PNRC1	-0.897452155416282	4.71869356653571	-12.976014239773	1.14677291670593e-35	1.15983518389468e-34	69.7385074321013
TMEM141	1.06254374925192	5.13556937738353	12.9740048886022	1.17275726253022e-35	1.18550723892286e-34	69.7162395442327
NCAM1	-0.783081992203396	0.459681140744057	-12.9723045738296	1.19520235517252e-35	1.20757707971095e-34	69.6973983457905
IRX1	-2.08587142151226	1.77803849594811	-12.9665210258904	1.27479706596172e-35	1.28733605349577e-34	69.6333239139878
FAM195A	1.03038356213689	2.47249084877045	12.9664536349231	1.27575494557466e-35	1.28764370133987e-34	69.6325774262369
RBBP8NL	0.927585327406086	1.85460268279816	12.9645137636381	1.30363701244382e-35	1.31511222053698e-34	69.6110907082405
SEC13	0.633922119529731	4.39006477441561	12.9621410836756	1.33856561519317e-35	1.34965756555948e-34	69.5848131424139
EXOSC4	1.15781490475677	3.92242149597611	12.9586827047758	1.39115154524834e-35	1.40196212985354e-34	69.5465175059284
DYNLT1	0.795264118624613	4.85417168896158	12.9581330355562	1.39969675041714e-35	1.40985295575998e-34	69.5404315259025
TCEB1	0.815928541533665	3.48142092470605	12.9571019898791	1.41586660642183e-35	1.42541177455502e-34	69.5290162022851
KLF2	-1.39420667275493	3.77938375812889	-12.9564487900989	1.426206770201e-35	1.43508871129158e-34	69.5217845699541
ZDHHC15	-0.492807337044183	0.531882312414843	-12.9561035252375	1.43170264262495e-35	1.43988380058281e-34	69.5179622166862
NAB1	-0.900399374511647	3.25207847616498	-12.9515832512857	1.50563006855461e-35	1.51346149471435e-34	69.4679258967565
ZBTB47	-0.77078157470092	2.55219066524487	-12.946840406631	1.58728394467008e-35	1.59472686632705e-34	69.4154391874502
ZDHHC16	0.678705174730102	3.8379907482538	12.9454380041784	1.61226157050109e-35	1.61899643798867e-34	69.3999221077307
HSD17B7	0.808118872703561	2.07375499068638	12.9441793215514	1.63501233026438e-35	1.64100626548734e-34	69.3859962518873
TRPM6	-0.310620297353301	0.160490928736257	-12.9404583607521	1.70415411501039e-35	1.7095310898262e-34	69.344833777845
CENPO	0.711800753797633	1.72559321448739	12.9395277480609	1.72189657592102e-35	1.7264509310557e-34	69.3345403516738
MPV17L2	0.691621390636288	2.9896810315317	12.9365533907709	1.77984569891898e-35	1.78364608119425e-34	69.3016447674868
PXDC1	-1.21917262365511	3.54467548044655	-12.936419101101	1.78250735680594e-35	1.78540574275197e-34	69.300159686849
C16orf91	0.819109057263838	3.66511982450096	12.9335738143684	1.83984210562489e-35	1.84189779512838e-34	69.268696844053
DZIP1L	-0.538253151189319	0.763722976414164	-12.9316005257425	1.88067952352533e-35	1.88182511511327e-34	69.2468793384047
FAM124B	-0.544017657509554	0.69387153203246	-12.9306600280092	1.90045939670793e-35	1.90065223885879e-34	69.2364816332825
PC	-1.1336713004902	2.87930999894306	-12.9262091921641	1.99691075295055e-35	1.99610064716842e-34	69.1872825488785
CXCL10	2.47355571424519	4.22791296875206	12.9253712289766	2.01560726030493e-35	2.01376838900815e-34	69.1780211351115
HSD17B10	0.777443969202373	6.05266256784262	12.925077322924	2.02220602702489e-35	2.01933764968159e-34	69.1747729006429
TLL1	-0.681504281747121	0.711533638494604	-12.9247552449895	2.02946199783105e-35	2.02555721018965e-34	69.1712133722441
DNAJB11	0.711960673869972	3.7050756559099	12.9225498476309	2.07984747896645e-35	2.07479521788394e-34	69.146841540323
PSMB4	0.82494741153296	6.7326871929854	12.9203818612119	2.1305912777757e-35	2.12434068120964e-34	69.1228860163814
RNF157	-0.9483151049413	0.916444111882396	-12.9184968850786	2.17571105442726e-35	2.16823136020577e-34	69.1020599822207
AUNIP	0.90110325705884	1.30834629240088	12.9183461147782	2.17936077447705e-35	2.17077107561857e-34	69.1003942997794
GAS1	-1.48806053053452	3.2494460100611	-12.9166338492234	2.22123980221185e-35	2.21136762531313e-34	69.0814784753768
PLEK2	1.00974099506271	2.4263059007869	12.9150298057817	2.26119805929557e-35	2.25001192048633e-34	69.063759824128
CD99L2	-0.855253934935374	3.24427810948272	-12.9133311993441	2.30429198552613e-35	2.29173580316303e-34	69.0449983121466
CASP3	0.640594798425064	3.86097134365578	12.9060742797374	2.49779630017129e-35	2.48293296363976e-34	68.9648636665059
TMEM79	1.07394583357734	3.07300066917204	12.9028056693541	2.59015502215653e-35	2.57344434459423e-34	68.9287804484691
GFOD1	-0.755312575048634	1.30008851671997	-12.9013943372516	2.63107710467144e-35	2.61278548550546e-34	68.9132023186568
RPS6KA2	-0.91414209239545	2.49929032596054	-12.8951932032555	2.81864057052211e-35	2.79763559547491e-34	68.8447692414177
COX6C	2.02491055532277	6.64798566697812	12.8947103493585	2.83379173368513e-35	2.81125831174642e-34	68.8394416533915
MTL5	1.28939029256285	2.50516517087701	12.8927647695347	2.8956664170288e-35	2.87119599660321e-34	68.8179764578231
C12orf54	-0.21537997113284	0.138939220758455	-12.8904588200564	2.97074493841929e-35	2.9441590862806e-34	68.7925383601234
BPNT1	0.736520051480847	4.0735034515341	12.8868735327161	3.09134191930705e-35	3.06213728207942e-34	68.7529936694605
SIPA1L3	0.874594312070253	3.22555757259122	12.8836474622509	3.20401364695408e-35	3.1721505278131e-34	68.717417730443
SGOL2	0.767343636753482	1.63371288199572	12.8831883789955	3.22037601265175e-35	3.18674959645539e-34	68.7123556416017
POLQ	0.689116360198904	0.844059575296747	12.8810697380768	3.29697119994669e-35	3.2609079926417e-34	68.688996077595
S100A14	2.52131224088858	6.48767301908019	12.8805776988961	3.3150177068646e-35	3.27711279025652e-34	68.6835713775417
SLC39A1	0.701337050104057	5.67978081505681	12.8797603098011	3.34521459568386e-35	3.30530677243711e-34	68.6745600419304
LPPR4	-0.531247593642807	0.635733327370594	-12.8789189452567	3.37658310304018e-35	3.33462956548738e-34	68.6652848134076
CANT1	1.10313134375778	5.04456987417731	12.8765428052838	3.46676194649629e-35	3.4219735347689e-34	68.6390925035538
KCTD10	-0.498804060951075	3.20452752529487	-12.8745373801259	3.54473360546908e-35	3.4971866281785e-34	68.6169892799864
ZNF367	0.965569384926738	1.85146718740178	12.8726448202983	3.61991669118764e-35	3.56957467817363e-34	68.5961322748513
[truncated: 11,879 more rows]
