# Supplementary material for: Integrated Analysis of ceRNA Network Reveals Prognostic and Metastasis Associated Biomarkers in Breast Cancer
Source: Front Oncol. 2021 May 13;11:670138. doi: 10.3389/fonc.2021.670138 (PMC8158160; doi:10.3389/fonc.2021.670138)
Supplement: Supplementary Table 1 — Differentially expressed mRNAs between breast cancer patients and noncancerous tissue samples. [file DataSheet_1.zip › Supplementary Table S2.csv]

	logFC	AveExpr	t	P.Value	adj.P.Val	B
hsa-miR-139-5p	-3.34809954692827	6.6450975697254	-22.0138490439144	1.05052536930237e-87	2.33321684522055e-84	189.117978864041
hsa-miR-183-5p	2.85609815746108	14.9899895360156	20.5962237489802	1.06323159915945e-78	1.18071869086657e-75	168.501547482458
hsa-miR-141-3p	2.97491979289661	11.1056692332245	19.8146479478812	7.78008365614349e-74	5.7598552667649e-71	157.366234568767
hsa-miR-486-5p	-4.36182950061857	6.67239923370606	-19.2774400956152	1.54126536059352e-70	8.5578759146955e-68	149.819723901851
hsa-miR-139-3p	-3.71574995326222	4.11384776528284	-19.2536750780175	2.15178932760676e-70	9.55824819322923e-68	149.488013603413
hsa-miR-145-5p	-2.5186509568518	11.7757423736761	-18.5360973729606	4.67544758577863e-66	1.73069484800239e-63	139.561681588489
hsa-miR-4732-3p	-1.76328864344783	0.495580382278345	-18.5160373373222	6.16527185037455e-66	1.9561526828117e-63	139.286755303643
hsa-miR-96-5p	2.91373178237259	6.11509387976466	18.4682989231981	1.19009512384219e-65	3.30400158756687e-63	138.633070493787
hsa-miR-204-5p	-3.43378546839191	2.63903754532092	-17.7761014943495	1.50072890422733e-61	3.703465440321e-59	129.248978178677
hsa-miR-6507-5p	-1.43801294656711	0.475486347136382	-16.980566529333	6.15728532090385e-57	1.36753306977274e-54	118.694270185655
hsa-miR-592	2.77829471687358	2.94693197478113	16.952734974353	8.88666014798562e-57	1.79429747169782e-54	118.329721580736
hsa-miR-1307-5p	3.00468205305869	8.81682404829218	16.8675902930595	2.72490356131212e-56	5.04334234139519e-54	117.216500719801
hsa-miR-429	2.82152824469203	7.78913594416118	16.70237014893	2.3756065359752e-55	4.05863239723147e-53	115.065181266638
hsa-miR-21-5p	2.09962504780215	19.0210398067829	16.6893777773791	2.81520496156263e-55	4.46612158545044e-53	114.896508054959
hsa-miR-21-3p	2.11571580270482	12.2977792789021	16.1346078536636	3.696945013115e-52	5.47394324941895e-50	107.76385335325
hsa-miR-451a	-3.32537132404539	8.52966700989162	-15.9963400290663	2.16597836061635e-51	3.00664871183057e-49	106.007831018162
hsa-miR-335-5p	-2.53241383445086	5.00818790361255	-15.7871224360763	3.09119337745683e-50	4.03855323019507e-48	103.367669813237
hsa-miR-144-5p	-2.99213954351732	6.63412861958426	-15.5538312875194	5.84574446989682e-49	7.21299914868935e-47	100.448211705795
hsa-miR-200a-5p	2.47465620798342	10.2926561257107	15.1698699469521	6.96877058284556e-47	8.14612603394736e-45	95.700928852782
hsa-miR-182-5p	2.16498896530772	16.4429395889287	15.0495993654144	3.06904326173302e-46	3.40817254215452e-44	94.2290082591987
hsa-miR-200a-3p	2.51553965927936	9.14271358521303	14.9422151519873	1.14599846319566e-45	1.21202980321788e-43	92.9209964550718
hsa-miR-10b-5p	-2.25531599988019	17.4040148675276	-14.8316846052081	4.4204034904864e-45	4.4625982510774e-43	91.5808307824783
hsa-miR-378a-5p	-2.58958524957459	6.56826437573945	-14.7670808219289	9.70221034036591e-45	9.36896050693595e-43	90.8004428589107
hsa-miR-1258	-2.09703243097043	1.77283024079417	-14.5097129790139	2.17570292540733e-43	2.01343174888736e-41	87.7132220997675
hsa-miR-99a-5p	-2.51756944247254	10.6301144671228	-14.3102500095178	2.36575168589187e-42	2.10173379774633e-40	85.3447943335772
hsa-miR-200c-3p	2.04899575963463	14.5561098681528	14.2527997790443	4.68543366763212e-42	4.00244160608113e-40	84.6666075144139
hsa-miR-383-5p	-2.15077060151788	1.00130695685822	-14.2157999947649	7.26901526946984e-42	5.97943811610834e-40	84.2307833909801
hsa-miR-4732-5p	-0.625462929616393	0.11421450540432	-14.0917798175165	3.15074161880871e-41	2.49921326263363e-39	82.7753988257172
hsa-miR-145-3p	-1.7775347207991	6.36212762639214	-13.8625117414217	4.63663350618606e-40	3.5510217300825e-38	80.1073181405298
hsa-miR-6715a-3p	-1.39183263978524	0.587799269305127	-13.6937992561701	3.29165472362742e-39	2.4369217137255e-37	78.1627803152311
hsa-miR-141-5p	2.20163822741815	10.4247323499571	13.5183113273473	2.48529445107955e-38	1.78059321801538e-36	76.1573607549107
hsa-miR-125b-5p	-2.20086109858874	10.6942623925549	-13.4671332399999	4.46661595527052e-38	3.10011063645494e-36	75.5758546764056
hsa-let-7c-5p	-2.16941839165871	12.4189789128806	-13.4456108415017	5.71284450337481e-38	3.84491746727135e-36	75.3317620943952
hsa-miR-378c	-1.98017399553723	3.47504365879876	-13.303829527152	2.87065922927413e-37	1.87521592594642e-35	73.7305241058559
hsa-miR-337-3p	-2.27471901944507	6.29073008581646	-13.2293297185144	6.67349401802003e-37	4.23480863257785e-35	72.8938717341215
hsa-miR-585-5p	-1.10081226404735	0.550826436673766	-13.0300563766123	6.27113190800808e-36	3.86893999102387e-34	70.6721612472739
hsa-miR-133a-3p	-2.20802352533673	2.75780346474745	-13.0040971822649	8.38190412329775e-36	5.03140785347143e-34	70.3844883716895
hsa-miR-3199	-1.51059158216709	1.57119556404425	-12.8891477955927	3.01410678912776e-35	1.76166609964546e-33	69.1155342317571
hsa-miR-200c-5p	1.9278514224872	6.39713134810892	12.8771496108324	3.44329799875771e-35	1.96091406544638e-33	68.9835444688024
hsa-miR-100-5p	-2.20410741337094	12.7517266984688	-12.8368838670832	5.37932972715076e-35	2.98687283100046e-33	68.5412284409336
hsa-miR-5683	-2.97500663812317	3.8352774502967	-12.7830622393317	9.75090262638343e-35	5.2821353007799e-33	67.9515458226887
hsa-miR-378d	-1.33072567952682	0.90659639354749	-12.767910461409	1.15246534222311e-34	6.09434648827982e-33	67.7858587920291
hsa-miR-511-5p	-2.14598366887363	4.03304627909224	-12.7058145890106	2.28274362338051e-34	1.17906362500654e-32	67.1083020354845
hsa-miR-224-3p	-2.06959835133686	2.08252409025502	-12.5580325866713	1.15014944292064e-33	5.80564071074258e-32	65.5053511157924
hsa-miR-378a-3p	-1.90384656525442	9.13523085303395	-12.477076484753	2.77329665517547e-33	1.36877597136549e-31	64.6329957741223
hsa-miR-125b-2-3p	-2.16787868123036	5.27821040472684	-12.4695919912587	3.00777860200123e-33	1.45223397283581e-31	64.5525522909028
hsa-miR-452-5p	-2.57409994531865	6.17613919261805	-12.3898444488093	7.12671563380619e-33	3.36775221759225e-31	63.6976072144048
hsa-miR-200b-3p	2.03692306227561	10.4285321599668	12.3064891510321	1.74837321073859e-32	8.08986854385504e-31	62.80826906524
hsa-miR-6809-3p	-0.449175706850558	0.105118922362807	-12.2317019623054	3.89673094579953e-32	1.76625294502464e-30	62.0140949770621
hsa-miR-181b-3p	1.81613557577694	5.56382073088875	11.9942544620079	4.84811951975233e-31	2.15353469067399e-29	59.5163375583033
hsa-miR-495-3p	-1.65364870758795	4.03983517255408	-11.9240983656789	1.01405018603574e-30	4.41608914350073e-29	58.7853212678539
hsa-miR-584-5p	-1.90888560619449	6.46652977282232	-11.9113584609524	1.15906977677185e-30	4.95056533501976e-29	58.6529169980554
hsa-miR-204-3p	-0.470705457842579	0.117174720545768	-11.8751938267543	1.69296169644114e-30	7.09446778829391e-29	58.277639556186
hsa-miR-210-3p	2.43389428128811	9.75844848577595	11.8268673714957	2.80505583457179e-30	1.15370907566369e-28	57.7774954483754
hsa-miR-4524a-3p	-0.741662311599118	0.307081293375724	-11.6841043249234	1.2356679806329e-29	4.98985197270123e-28	56.3089711628689
hsa-miR-99a-3p	-1.7803927241016	3.07290420523404	-11.6575561775473	1.62559453367094e-29	6.44722403443422e-28	56.0373706646829
hsa-miR-7-2-3p	-0.642068878792989	0.207123611215862	-11.6302822817167	2.15361872131927e-29	8.39155645622824e-28	55.7588327718666
hsa-miR-1301-3p	1.60814757996657	4.96224952174344	11.6017412096296	2.88916698767656e-29	1.10635170338442e-27	55.4678835900534
hsa-miR-1247-3p	-2.66278036081434	5.32626320860656	-11.5429430210276	5.28341441087392e-29	1.98889210280525e-27	54.8702045086619
hsa-miR-6892-5p	-1.43810261532328	2.8465259242267	-11.5231257330622	6.47205803864123e-29	2.39574015063703e-27	54.6692841695697
hsa-miR-891a-5p	-1.78046937598493	1.83245145025175	-11.4052210634628	2.15286571609973e-28	7.83854877943853e-27	53.4793445423366
hsa-miR-190b-5p	2.69610131720037	4.62819629610934	11.3774014743848	2.85488188611818e-28	1.02269236597879e-26	53.1999450608193
hsa-let-7c-3p	-1.79952519217486	5.9494264439907	-11.3510816661499	3.72686565179632e-28	1.31386803375232e-26	52.9360904888238
hsa-miR-497-5p	-1.61567643200578	6.0565223076115	-11.3179065160745	5.21148128580429e-28	1.80854686496427e-26	52.6041807592488
hsa-miR-483-5p	-1.78491802868171	2.26086059536942	-11.2555045314578	9.77219799373393e-28	3.33908488370509e-26	51.9818911379646
hsa-miR-335-3p	-1.96014222192555	7.39379466386231	-11.247387630139	1.06028499301076e-27	3.56801965072259e-26	51.9011422506537
hsa-miR-195-5p	-1.67106840349081	6.74753745449496	-11.2193280625052	1.4052501080324e-27	4.65829923871637e-26	51.6223456184072
hsa-miR-377-5p	-1.62842092994159	2.18868821226766	-11.159883595364	2.54768949247378e-27	8.32120347468274e-26	51.0334925930091
hsa-miR-1-3p	-1.98445237977598	3.40876119410235	-11.1394827847797	3.12308644671637e-27	1.00527173886334e-25	50.8319623483373
hsa-miR-183-3p	1.45536312531966	1.83132933828563	11.10604884965	4.35766239358261e-27	1.38262402516385e-25	50.5023029204336
hsa-miR-503-5p	1.82840875819442	4.61504274962061	11.0988487630378	4.68128602655587e-27	1.46438538943389e-25	50.4314106516117
hsa-miR-148b-5p	1.29308962581386	2.65284308650704	11.0937574833915	4.9244227013626e-27	1.51904761385088e-25	50.3813033338667
hsa-miR-483-3p	-2.17386255408759	2.73867845225183	-11.0772264427021	5.803670699751e-27	1.76574693481465e-25	50.218731569372
hsa-miR-381-5p	-1.19188649541445	1.02809326216289	-10.9724768499883	1.63646537226578e-26	4.91160755648959e-25	49.1929838996761
hsa-miR-10b-3p	-1.76060726393309	5.31889000670909	-10.970549095391	1.66786704163932e-26	4.93911026597457e-25	49.1741779284188
hsa-miR-551b-3p	-1.70092752714165	2.08762815244946	-10.9187647415153	2.77641456763409e-26	8.11370625620437e-25	48.6699701883284
hsa-miR-7705	1.35918328576221	1.59568140578991	10.8406782705801	5.9661922238259e-26	1.72089778300225e-24	47.9132069420354
hsa-miR-6746-3p	-0.586991647981463	0.219263736273896	-10.7641012046633	1.25806059778629e-25	3.58224690728633e-24	47.1752243874215
hsa-miR-126-5p	-1.42570564130659	9.05347267965531	-10.5336568371112	1.15870065117446e-24	3.25756221045376e-23	44.979414741066
hsa-miR-433-3p	-1.37067394781865	1.74632168483854	-10.4513584244415	2.53743005992346e-24	7.04454020386251e-23	44.2044006314612
hsa-miR-365b-3p	-1.3764239809889	7.92322152186197	-10.4192855954011	3.43949927524529e-24	9.42755301663882e-23	43.9036837893365
hsa-miR-365a-3p	-1.37662061391199	7.92309709677633	-10.4180290272879	3.48068143793059e-24	9.42755301663882e-23	43.8919171994862
hsa-miR-6883-3p	-0.396762509004628	0.122785224982743	-10.3892734182604	4.56899267972691e-24	1.22261840261126e-22	43.622958668865
hsa-miR-33b-5p	1.90976223597209	3.48467793044035	10.2197619484969	2.24445665692768e-23	5.93445027980522e-22	42.0496343060349
hsa-miR-6715b-3p	-0.513053394514199	0.16108788448509	-10.1994718096029	2.71178632909544e-23	7.0857381610835e-22	41.862710509797
hsa-miR-585-3p	-1.00814013597298	0.774952022349154	-10.1745371908359	3.41999812179766e-23	8.83234398664257e-22	41.6334108441999
hsa-miR-676-3p	-1.10875729578647	1.23720842891669	-10.1703749014058	3.55490714963259e-23	9.07522848199309e-22	41.5951785286351
hsa-miR-142-3p	1.59651319672245	12.176146345948	10.1435854100814	4.55871168392884e-23	1.1505566647734e-21	41.3494094942873
hsa-miR-211-5p	-0.765561206092546	0.283145318589236	-10.1121117669524	6.10173843921014e-23	1.52269225544783e-21	41.0613392624163
hsa-miR-671-5p	1.37082211059858	3.301120871285	10.0599883872853	9.87295010562491e-23	2.43642468717699e-21	40.5858666597922
hsa-miR-130b-3p	1.3137175967746	4.72357337069335	9.98423622387881	1.97992682155788e-22	4.8323268908572e-21	39.8984178550687
hsa-miR-342-5p	1.56464902517279	5.87712941571603	9.94459238490941	2.8449601304578e-22	6.86810483668127e-21	39.5403412822843
hsa-miR-140-3p	-1.52246769440019	10.5609662229297	-9.90035228680029	4.25759341034875e-22	1.01678655531017e-20	39.1421251539478
hsa-miR-195-3p	-1.49965897633504	3.48824722995211	-9.86051081456675	6.11377064712914e-22	1.44454091566743e-20	38.784746759993
hsa-miR-4678	-0.414881613006645	0.106969352088345	-9.8253697905734	8.40413064317951e-22	1.96479727984228e-20	38.4705126987384
hsa-miR-1247-5p	-1.99458871814677	3.46310096419377	-9.82197480058923	8.66606253044218e-22	2.00492967501168e-20	38.4402032020097
hsa-miR-1262	-1.1272743868946	1.350217130215	-9.81412243263959	9.30329366142329e-22	2.13016651773414e-20	38.3701324836827
hsa-miR-452-3p	-1.84635020300108	2.56808991303817	-9.79090578439067	1.1471750111254e-21	2.59987316296889e-20	38.1632278466149
hsa-miR-605-5p	-0.970138684280061	0.95735889869239	-9.66399660615158	3.58062060365407e-21	8.03288723304615e-20	37.039364014441
hsa-miR-381-3p	-1.69108283569754	5.89264300047614	-9.65107798528946	4.01778330374004e-21	8.92349671760664e-20	36.9256401778988
hsa-miR-202-3p	-0.453725211366282	0.16367118616433	-9.57979975127244	7.56908814218452e-21	1.66444997661305e-19	36.3004362186933
hsa-miR-487a-5p	-1.19073585204151	1.57272932736365	-9.57708035286402	7.75362589387874e-21	1.68831403042203e-19	36.2766595883451
hsa-miR-654-5p	-1.29563329976961	2.03699199938858	-9.57269206835439	8.06085496517782e-21	1.73817076482135e-19	36.238303125169
hsa-miR-299-5p	-1.416074603126	2.82148869735843	-9.57046098476924	8.22164850370854e-21	1.75579628141699e-19	36.2188075947901
hsa-miR-3610	1.22611509256765	1.65607730933413	9.56239103481714	8.83022455598859e-21	1.8678027370334e-19	36.1483226953896
hsa-miR-1468-5p	-1.54280185133928	3.77389166104393	-9.55309500444487	9.58672256061225e-21	2.00868969878489e-19	36.0671900842826
hsa-miR-199b-5p	-1.54442854769949	9.13949115482079	-9.53541781377084	1.12066575363686e-20	2.32616695217521e-19	35.913090335515
hsa-miR-193a-5p	-1.26938995748257	10.0848294932038	-9.46175283624186	2.14260416391199e-20	4.40622578523012e-19	35.2734769897124
hsa-miR-488-5p	-0.655697050639263	0.314009469117643	-9.45382938197408	2.29673549668601e-20	4.67986196159599e-19	35.2049258037704
hsa-miR-192-5p	1.23690923468622	10.0576285494407	9.44436063823154	2.49538095132098e-20	5.03840099353081e-19	35.123068056877
hsa-miR-329-3p	-1.09772935956066	1.31181675194332	-9.37693323137494	4.49602946803249e-20	8.9961094130632e-19	34.5421348580597
hsa-miR-629-3p	1.31236736343533	3.80783429775452	9.28255082672649	1.01912418669626e-19	2.02095965951107e-18	33.7348166155906
hsa-miR-370-5p	-1.42841241091452	3.27802326915917	-9.26582305724089	1.17735972171868e-19	2.31408490436918e-18	33.5924467904282
hsa-miR-148b-3p	0.993733968811344	8.91394120449009	9.22776429324797	1.63372010851045e-19	3.18288803596641e-18	33.269332819271
hsa-miR-6716-3p	-1.04511210292691	1.51666734886361	-9.21799782054903	1.77667766231811e-19	3.43130529392046e-18	33.186596975297
hsa-miR-379-5p	-1.6008269423971	10.6010824146064	-9.13135646242407	3.7274598991553e-19	7.13680037588268e-18	32.4558533206857
hsa-miR-432-5p	-1.53814474813864	3.72249423057128	-9.12400404998221	3.96831840303814e-19	7.53302151551086e-18	32.3941100339282
hsa-miR-454-3p	1.17803738502466	4.45136976982739	9.11788105723894	4.1806054965713e-19	7.86874983719055e-18	32.3427230707794
hsa-miR-301a-3p	1.36082211778084	4.49252339412885	9.09829594518205	4.93797137427507e-19	9.21616338005457e-18	32.1785514441263
hsa-miR-296-5p	-1.52102941510294	3.03357739088897	-9.07459146237105	6.03803711357235e-19	1.11754003577035e-17	31.9802483473108
hsa-miR-3065-5p	1.61183475762086	2.86539122760856	9.02635101604493	9.07975996844791e-19	1.66662370991098e-17	31.578038129958
hsa-miR-7-5p	1.53795294876393	2.27935889938899	9.01562850742328	9.93917838770153e-19	1.80941927861353e-17	31.4888846175837
hsa-miR-144-3p	-1.72507150737134	2.58661890710389	-8.99748556039564	1.15802958762136e-18	2.09104367000572e-17	31.3382376030365
hsa-miR-200b-5p	1.36507342100745	5.46117408255897	8.99153974543508	1.21743613390331e-18	2.18058520435424e-17	31.2889234774799
hsa-miR-206	-1.51121737635117	0.739928952482588	-8.95485020832068	1.65672552735077e-18	2.94366991699685e-17	30.9852354125663
hsa-miR-6513-3p	-0.536587689373966	0.312861484261593	-8.88390415677028	2.99710998133019e-18	5.28300100677329e-17	30.4009921200262
hsa-miR-940	1.51896183239752	3.25811306712955	8.85836368090358	3.70655047524558e-18	6.48208551615783e-17	30.1916339015724
hsa-miR-143-3p	-1.62024845486046	16.4936955048544	-8.85382536428374	3.84894721291239e-18	6.67852481240501e-17	30.1544865440634
hsa-miR-4724-5p	1.44354563692905	1.53817985773266	8.82679882237158	4.8161106751945e-18	8.29192388341626e-17	29.9336031563398
hsa-miR-770-5p	-0.434096502486941	0.174562501741744	-8.76722796928766	7.87786934779853e-18	1.34590367857389e-16	29.4487769723609
hsa-miR-590-3p	1.06655309617116	3.63409182439493	8.70811960342144	1.28018373253659e-17	2.17044890836929e-16	28.9704910324028
hsa-miR-376c-3p	-1.32467492587059	3.32624712906078	-8.70361101775921	1.32833470797663e-17	2.23502377758796e-16	28.9341227597145
hsa-miR-4433b-5p	-0.394154438339644	0.109636116416571	-8.68758580378935	1.51442139969445e-17	2.52896987121908e-16	28.8049868897235
hsa-miR-129-2-3p	-0.778474073829712	0.495141682202844	-8.66878074450546	1.76584065607446e-17	2.9268149978667e-16	28.6537105218221
hsa-miR-154-5p	-1.25156497843921	3.55959192032162	-8.63918924852242	2.247364615622e-17	3.69733097133071e-16	28.4162330009871
hsa-miR-224-5p	-2.01798042668221	5.38882009996957	-8.62741631038899	2.47317005175543e-17	4.03890491540355e-16	28.3219468358025
hsa-miR-6730-3p	-0.422247652535784	0.189180608500524	-8.60494333605565	2.96820626363764e-17	4.81196066535708e-16	28.1422739365604
hsa-miR-431-3p	-1.36705694189558	4.29591071053991	-8.58647251683238	3.44741239624519e-17	5.5483354580149e-16	27.9949003422825
hsa-miR-369-5p	-1.36384520607439	3.21596908812987	-8.55500417881438	4.4459234798015e-17	7.10388204938067e-16	27.7444510539835
hsa-miR-301a-5p	1.48056599872844	3.55052846606046	8.52787834253182	5.5324074711099e-17	8.77676928095363e-16	27.5291986750447
hsa-miR-133b	-1.04696206263019	0.709496845466883	-8.5006494869438	6.88609494968367e-17	1.08468204845727e-15	27.3137218322804
hsa-miR-218-5p	-1.22505387359113	6.4918854454895	-8.49147862765862	7.41194389409907e-17	1.15929066118268e-15	27.2412817029246
hsa-miR-375-3p	2.27858623371157	14.4158085660511	8.47509293247701	8.45204719133757e-17	1.31272704978747e-15	27.1120200940486
hsa-miR-129-5p	-1.48646393858079	2.19648300845359	-8.42689767906594	1.24213271553994e-16	1.91581719528765e-15	26.7330740270817
hsa-miR-675-3p	-1.50799028299769	6.2749493886235	-8.37157469301649	1.92803620678574e-16	2.95321959673871e-15	26.3003913307586
hsa-miR-494-3p	-1.15885223887793	2.09601712546317	-8.3702506516183	1.94837324730211e-16	2.96392943990273e-15	26.2900662281062
hsa-miR-7706	1.08833112371294	2.26273696217984	8.35366130235014	2.22185941709365e-16	3.3569726295e-15	26.1608196844432
hsa-miR-1277-3p	1.03728839352261	1.81544215658638	8.34343658805273	2.40895132951455e-16	3.61505466408907e-15	26.0812704131899
hsa-miR-3613-5p	0.998680579020346	4.66824683042892	8.33259426604103	2.62434416831327e-16	3.91185798511662e-15	25.9970084743752
hsa-miR-126-3p	-1.06072987246072	12.8754621398474	-8.32677346110383	2.74771248871702e-16	4.06844629162701e-15	25.9518108868009
hsa-miR-16-1-3p	1.09272990626561	3.36135154657529	8.2474112967849	5.12635267518072e-16	7.54015184872607e-15	25.3383165308997
hsa-miR-328-3p	-1.17801065036411	6.69173839287174	-8.22940773842486	5.90125353318847e-16	8.62281848500762e-15	25.1998550086706
hsa-miR-301b-3p	1.04414944653745	1.31718062278911	8.22584262840416	6.0678824650795e-16	8.80834441499448e-15	25.1724677768582
hsa-miR-654-3p	-1.41799914510878	5.36739820253371	-8.21471182663838	6.61857464925429e-16	9.5453599324635e-15	25.0870273325697
hsa-miR-28-3p	-0.911914830349699	13.3369406298839	-8.18281486209322	8.48474170817517e-16	1.21578137637787e-14	24.84274387027
hsa-miR-760	1.39508347463737	2.39968879602359	8.1465952166584	1.1238326514519e-15	1.60002071722736e-14	24.5663609177941
hsa-miR-326	-1.57165622267938	4.272315400425	-8.10312414946225	1.57252426491819e-15	2.2245709505626e-14	24.2360591071108
hsa-miR-147b-3p	1.0201600992407	1.19517519804141	8.09153906940911	1.71936120275877e-15	2.41689951349824e-14	24.1482942620658
hsa-miR-6510-3p	-1.91360228567171	3.04560972368868	-8.0671047593678	2.07483241590435e-15	2.8982407520274e-14	23.9635482387574
hsa-miR-33a-5p	1.39973598117692	4.90972525772307	8.05833171358453	2.21940134419435e-15	3.08080649090978e-14	23.8973352883102
hsa-miR-6717-5p	-0.404226938029367	0.16865110760029	-8.04485771112965	2.46099624233042e-15	3.39495195914029e-14	23.7957656820585
hsa-miR-4638-3p	1.07864289950879	1.8368094956498	8.04358067637325	2.48519690625394e-15	3.40717427703086e-14	23.7861468794356
hsa-miR-3677-3p	1.4506097012737	4.19886307058978	8.02543198390777	2.85559158555804e-15	3.89096252240761e-14	23.6495931510742
hsa-miR-149-3p	1.13864450963147	1.25621438123063	8.00039192561643	3.45741699483115e-15	4.68227021068292e-14	23.4616319542517
hsa-miR-410-5p	-0.584713945771295	0.402245052841656	-7.999195573	3.48910823586047e-15	4.6965511465734e-14	23.452664533302
hsa-miR-133a-5p	-0.435238699956302	0.133885822067949	-7.99601439899341	3.57477735277027e-15	4.78287981957998e-14	23.4288253461944
hsa-miR-191-5p	0.95265353590993	11.2603833143228	7.99132661555411	3.70481264531633e-15	4.92717897320213e-14	23.3937110543077
hsa-miR-676-5p	-0.583815773186653	0.435093443604062	-7.98919830979281	3.76537906597703e-15	4.97792077710415e-14	23.3777747443715
hsa-miR-1271-5p	-1.05834209925934	3.08318747451286	-7.96657871731727	4.47257117057393e-15	5.8778583253519e-14	23.2086343792855
hsa-miR-203a-3p	1.70871094036447	13.1558714335395	7.95756955085112	4.78937371476336e-15	6.25717589440555e-14	23.1413847544418
hsa-miR-215-5p	-1.27342616492468	3.70761111375008	-7.9543850301471	4.90656662362311e-15	6.31159055252693e-14	23.1176296533148
hsa-miR-196a-5p	2.20785185460075	9.58577581499907	7.95433836600359	4.90830475014415e-15	6.31159055252693e-14	23.1172816218073
hsa-miR-130a-3p	-1.14419029543151	7.41616098023578	-7.95412453520942	4.91627719760089e-15	6.31159055252693e-14	23.1156868473909
hsa-miR-155-5p	1.16323324434129	9.68016936593768	7.92670891645611	6.05162374061109e-15	7.72451513097542e-14	22.9115304013996
hsa-miR-655-3p	-1.12980725397656	2.63391792522913	-7.89236911926947	7.84374636601648e-15	9.90198262382279e-14	22.6566868931746
hsa-miR-342-3p	1.17233634306248	9.73533603110395	7.89231942285411	7.84668591532108e-15	9.90198262382279e-14	22.6563187908178
hsa-miR-301b-5p	0.945939651628692	1.05524665909998	7.83796075845088	1.18074671423481e-14	1.481603645376e-13	22.2549067722946
hsa-miR-758-5p	-1.27999938790062	4.22824473225459	-7.81528249006208	1.39922530667963e-14	1.74588730681767e-13	22.0881626412898
hsa-miR-15b-3p	1.13441662459257	6.22579109494393	7.79385868010933	1.64199799854837e-14	2.03736176244466e-13	21.9310340438909
hsa-miR-6499-5p	-0.657681112945463	0.377143267386423	-7.77938122562308	1.82909350504528e-14	2.25689815261421e-13	21.8250679277027
hsa-miR-3677-5p	1.21625424054909	1.91959412193511	7.76387102875222	2.05286120841541e-14	2.51900814579593e-13	21.7117360738114
hsa-miR-4668-3p	1.07941980654345	3.29459864119816	7.74746161380681	2.31897562979976e-14	2.82991476581608e-13	21.5920515452711
hsa-miR-32-3p	0.887285977335405	1.60093215955036	7.73819946819148	2.48389653164913e-14	3.01460885070641e-13	21.5245956523471
hsa-miR-493-3p	1.15858434071456	3.04376249695617	7.70077945112385	3.27618579491096e-14	3.9545699187485e-13	21.2527946353025
hsa-miR-486-3p	-0.964667812104858	0.849616359477716	-7.68817479585359	3.59547704213395e-14	4.31651595166459e-13	21.1615033899562
hsa-miR-1295a	-1.08584164447643	1.63327931827163	-7.6852812263774	3.67299333986504e-14	4.38587000421519e-13	21.1405649610203
hsa-miR-3662	0.872006572906789	0.945485176424328	7.64757027061577	4.84704271416428e-14	5.75683522361436e-13	20.8683206912064
hsa-miR-127-3p	-1.33517154984108	10.2024781580952	-7.63501789505429	5.31446033199693e-14	6.27841297732191e-13	20.7779658508359
hsa-let-7a-2-3p	-1.20095717481191	3.89887203217716	-7.61682058069972	6.07186372759086e-14	7.13524303649699e-13	20.6472115946799
hsa-miR-4746-5p	1.08488093628547	2.70920855632072	7.60428521443819	6.6544542232291e-14	7.77870675252201e-13	20.5573017747627
hsa-miR-379-3p	-0.891077692736502	1.15197213579058	-7.58353815346509	7.74186066730243e-14	9.00244635710926e-13	20.4087829773555
hsa-miR-130b-5p	1.02385719732077	4.71836971381522	7.540235416412	1.06058325212715e-13	1.2268517723825e-12	20.0999618528599
hsa-miR-485-5p	-0.689121335845736	0.696715487341641	-7.50160675915721	1.40255976803237e-13	1.60844830140153e-12	19.8258045250183
hsa-miR-487b-3p	-1.14634806202499	3.48268236004546	-7.50137107735937	1.40494808857225e-13	1.60844830140153e-12	19.8241356851156
hsa-miR-30e-3p	-0.951114295224117	13.8506319121048	-7.48370132705141	1.59588270516067e-13	1.81766948110864e-12	19.6991511109664
hsa-miR-944	-1.25159779000513	1.9908618119502	-7.47716478408437	1.67280233793737e-13	1.89555815946882e-12	19.6529824073796
hsa-miR-539-5p	-1.05715695899429	4.4686516097217	-7.45269529903229	1.9945219516015e-13	2.24864632208473e-12	19.4804701072445
hsa-miR-106b-5p	0.989970997464403	9.09670603043344	7.45026329988779	2.02964366024558e-13	2.27668614616436e-12	19.4633518618795
hsa-miR-6854-5p	0.800859360789393	1.45673833476894	7.42350682075777	2.4585775338977e-13	2.74397020240542e-12	19.275349180707
hsa-miR-27a-5p	-1.16718159576131	4.99692622460766	-7.41499169714707	2.61293265542101e-13	2.90166171384503e-12	19.2156450417857
hsa-miR-32-5p	1.06743031477468	5.8438684376333	7.38029707319511	3.34660508913420e-13	3.69791537461048e-12	18.9730159853502
hsa-miR-758-3p	-1.30017700879616	4.39000598105954	-7.33282176594097	4.68779035884774e-13	5.15424870643605e-12	18.6426593671512
hsa-miR-411-5p	-1.26732619563411	3.57116142148142	-7.32963532320533	4.79471314562129e-13	5.24584132828812e-12	18.6205549441265
hsa-miR-155-3p	0.912658189536291	1.09712554477999	7.30703982362348	5.62485076557498e-13	6.12391840703041e-12	18.4640566352448
hsa-miR-134-3p	-1.04430721114547	2.04490940465969	-7.2702104916461	7.29035202331656e-13	7.89847407013955e-12	18.2099030387092
hsa-miR-4326	1.43430448899926	3.54368710876775	7.25942499161608	7.86396209997257e-13	8.47857273011605e-12	18.1356922616493
hsa-miR-184	2.25582975506768	4.27685338908971	7.22340237417226	1.01203357398116e-12	1.08585824531988e-11	17.8885524820744
hsa-miR-656-3p	-0.848380798661439	1.32601817733505	-7.18346746765137	1.33689005565293e-12	1.42751577577171e-11	17.6158644077477
hsa-miR-3622a-3p	-0.547596817371104	0.400311768149371	-7.16308051595052	1.5402543422796e-12	1.63679660009712e-11	17.4771807099735
hsa-let-7i-3p	-1.04530598804921	7.55961866411738	-7.12297994348393	2.03288667609942e-12	2.15001967029372e-11	17.205430304956
hsa-miR-491-5p	-0.887164166647935	3.04067334781607	-7.10959212586575	2.22956029099348e-12	2.34684995559077e-11	17.115011151906
hsa-miR-101-5p	-0.96039592811443	4.25510643431951	-7.10457358899077	2.30800351085872e-12	2.41796028189491e-11	17.0811563178921
hsa-miR-494-5p	-0.41876642611382	0.269269310942033	-7.08040016620739	2.72548090908012e-12	2.84192164275443e-11	16.9183857791904
hsa-miR-4524a-5p	-0.214557904650693	0.0707983316568795	-7.06929351411139	2.94135518939812e-12	3.05268685778188e-11	16.8437676651331
hsa-miR-665	-0.596304235894014	0.594220611796199	-7.06382853912156	3.05365347888316e-12	3.15449505888349e-11	16.8070910244055
hsa-miR-6730-5p	-0.369425634791669	0.213465666041471	-7.04578889723646	3.45506594094784e-12	3.55263956242831e-11	16.6862050078948
hsa-miR-584-3p	-0.497292271451955	0.314660760716177	-6.99617514580816	4.84570545164115e-12	4.95959069497465e-11	16.3551786232093
hsa-miR-937-3p	1.26546918243265	2.55433395856238	6.95185517580603	6.54366042422533e-12	6.66672926706627e-11	16.061263928796
hsa-miR-4501	1.1007175096867	1.20160374229014	6.89291153711905	9.73228325673375e-12	9.87004617041354e-11	15.6729945761595
hsa-miR-4759	-0.345633765524142	0.183113874425701	-6.85995026341863	1.21355794569519e-11	1.22514190790409e-10	15.4571830455982
hsa-miR-92b-3p	1.09596639425466	7.91121798909669	6.84683786159909	1.32457924291637e-11	1.33117217127477e-10	15.3715919131171
hsa-miR-639	0.720719316799407	1.02915288687717	6.83525764112564	1.43087063606651e-11	1.43151517238906e-10	15.2961258894928
hsa-miR-495-5p	-0.549869600619686	0.515938039735088	-6.78644533204518	1.97860346716183e-11	1.97061807200288e-10	14.9793032625132
hsa-miR-543	-0.776465082402712	1.21930654691477	-6.77916718847891	2.07620950521729e-11	2.05859879959268e-10	14.9322406180851
hsa-miR-134-5p	-0.968942737188902	9.81606642116156	-6.77680675031712	2.10886733417398e-11	2.08168637742241e-10	14.9169871990663
hsa-miR-191-3p	1.00494494841897	3.2634407984201	6.77604408540418	2.11952644799364e-11	2.08295054911233e-10	14.9120598061534
hsa-miR-4780	-0.497128668965692	0.291435566521642	-6.77509080539795	2.13292393022564e-11	2.08688284098288e-10	14.9059016056826
hsa-miR-493-5p	1.05015898575046	4.24573713560151	6.73971908986484	2.69325544595656e-11	2.62356155503049e-10	14.6779581024784
hsa-miR-376a-3p	-0.780744023840748	1.08400336527074	-6.73541959177343	2.77050850366086e-11	2.68703029983876e-10	14.6503252866544
hsa-miR-3664-5p	0.852198058619528	1.13503147925236	6.73150762307037	2.84268325659224e-11	2.74504326647451e-10	14.6251970885886
hsa-miR-6766-3p	-0.361111280039938	0.233570995181116	-6.72414412900526	2.98357170031667e-11	2.86862023653824e-10	14.577934430516
hsa-miR-561-5p	-0.585431503948137	0.525838168402132	-6.71983524699398	3.06916608588703e-11	2.9381973606703e-10	14.5502997140991
hsa-miR-520g-3p	-0.559343064704772	0.385945074200295	-6.71782476147663	3.10992275556767e-11	2.96443709876214e-10	14.5374111337278
hsa-miR-3065-3p	1.33824396471817	6.11800275757529	6.69999104579763	3.49545911401262e-11	3.31769858641967e-10	14.4232389471828
hsa-miR-3613-3p	-0.695892863663558	1.11712293011863	-6.69502431857599	3.61092551231899e-11	3.41270875015339e-10	14.3914910704463
hsa-miR-4286	-0.474411485251806	0.378350201185978	-6.67155951975465	4.20897687697098e-11	3.9610752727765e-10	14.2417921627842
hsa-miR-411-3p	-0.920931227382396	1.6983792508687	-6.65912223525942	4.5642791735654e-11	4.27732660105011e-10	14.1626404229122
hsa-miR-223-3p	-1.11436148157347	7.89245384281805	-6.64741676303126	4.92543437638895e-11	4.59638224788229e-10	14.0882692804802
hsa-miR-188-5p	0.944887820676598	2.02015772625037	6.59750196396686	6.80615258211894e-11	6.32488070497329e-10	13.7724770100091
hsa-miR-3127-5p	0.850771734960974	4.28073530725066	6.59009626219583	7.13940502594086e-11	6.60692440108944e-10	13.7258094566504
hsa-miR-3940-5p	0.754673853641088	1.06482818661491	6.57310890035691	7.96536195294274e-11	7.34069248858333e-10	13.6189437002809
hsa-miR-215-3p	-0.203174143375125	0.070035048034874	-6.56502107787788	8.39080541249419e-11	7.70081769468991e-10	13.568152808957
hsa-miR-5591-3p	-0.0791300625052925	0.00942560980271725	-6.54419475526195	9.59140672609157e-11	8.76646680602855e-10	13.4376288837896
hsa-miR-30a-3p	-1.24015185351561	14.8063404448249	-6.54280733063558	9.67711054105178e-11	8.80855020970328e-10	13.4289470407781
hsa-miR-4664-3p	0.721893449703487	0.756200415857881	6.47256992482642	1.51492119803282e-10	1.37332244115547e-09	12.9916417640604
hsa-miR-140-5p	-0.83835212449083	6.55726973867833	-6.46903092205235	1.54934724247173e-10	1.39882122989013e-09	12.9697222251415
hsa-miR-196a-3p	0.923614334793105	1.03684102424167	6.44290575735738	1.82828395870511e-10	1.64397517096521e-09	12.8082514235611
hsa-miR-877-5p	0.925719757920634	1.97209280651383	6.43716740564351	1.89583746858458e-10	1.69784476521224e-09	12.7728650471387
hsa-miR-574-3p	-0.812623133938033	7.95341741276005	-6.38606830604034	2.61562702201537e-10	2.33305526742817e-09	12.4590340496313
hsa-miR-181b-5p	0.962895171498173	9.52763163522951	6.38401985186771	2.64946827306976e-10	2.35378761379517e-09	12.4465012127093
hsa-miR-182-3p	0.555437731398784	0.610357370629661	6.36060446176131	3.06806103891623e-10	2.71480620216452e-09	12.3035043772844
hsa-miR-485-3p	-0.954746466010707	3.25502896030124	-6.35858749383146	3.10700441756685e-10	2.73835587754602e-09	12.2912094729575
hsa-miR-346	-0.456069915611476	0.409127788054496	-6.35724264963301	3.13323869150151e-10	2.75056250348809e-09	12.2830136533895
hsa-miR-449a	1.67473680993332	1.9089728155753	6.3556477514347	3.16463171401968e-10	2.76718387277075e-09	12.2732960116042
hsa-miR-526b-5p	-0.98207400372863	1.37503101577256	-6.35303129620009	3.21679988019981e-10	2.80176962114658e-09	12.2573589343885
hsa-miR-5684	0.731149588344358	1.29544498438309	6.33649116749487	3.56659153870115e-10	3.09429679978721e-09	12.1567513695243
hsa-miR-6514-3p	-0.505942529946269	0.518360373207956	-6.32467424335979	3.83900273830763e-10	3.31767512909776e-09	12.0850213769938
hsa-miR-203a-5p	0.706303374502079	0.785438948770039	6.29168461783285	4.71171353662631e-10	4.05609138172366e-09	11.8854243759254
hsa-miR-425-5p	0.86171921948016	9.74905720260276	6.27300788144247	5.28885699676183e-10	4.53534802695291e-09	11.7728515829187
hsa-miR-7156-5p	0.971616502733944	1.23603050191942	6.2436297121462	6.33918627980221e-10	5.41512797209258e-09	11.5964019518586
hsa-miR-29a-3p	-0.875033469197823	13.4660098249927	-6.23242409505454	6.79134072625166e-10	5.77914473295208e-09	11.529300946516
hsa-miR-93-5p	0.803807029345755	13.424211022932	6.20353157141547	8.10752709825689e-10	6.87283117756815e-09	11.3568019535258
hsa-miR-136-3p	-1.05084962334924	4.1420822752904	-6.19638425854424	8.46976334606522e-10	7.15260243027028e-09	11.3142442172471
hsa-miR-143-5p	-0.927895035220583	7.2024853850397	-6.19555373917043	8.51286687686208e-10	7.16177171723889e-09	11.3093019413584
hsa-miR-377-3p	-0.801708651897133	1.72492926091966	-6.19337097599376	8.62717531651522e-10	7.23054957659634e-09	11.2963156200798
hsa-miR-6761-3p	-0.215801835964842	0.0954668004043837	-6.18626302685095	9.00989647917922e-10	7.5229248422019e-09	11.2540563055414
hsa-miR-4677-3p	0.755322546436542	4.53028817640261	6.17838747283573	9.45332395245829e-10	7.84154329913031e-09	11.207285737355
hsa-miR-6511b-3p	-0.835883838393346	2.92428871700844	-6.17823518010409	9.46210537670834e-10	7.84154329913031e-09	11.2063818595515
hsa-miR-190a-5p	-0.821112042098438	3.36521361324459	-6.16819642044207	1.0058866820105e-09	8.28449506201426e-09	11.1468459505367
hsa-miR-4444	0.725133428901848	1.71722640615435	6.16799513361894	1.00712006607107e-09	8.28449506201426e-09	11.1456531144421
hsa-miR-92b-5p	0.677637095941935	1.12541171289514	6.15055168104214	1.11980587428178e-09	9.17744961911374e-09	11.0424191966028
hsa-miR-888-5p	-0.13048538771596	0.0323329422886753	-6.13972096758367	1.19587224997812e-09	9.76482451176988e-09	10.9784570583107
hsa-miR-6827-5p	-0.208909704872438	0.0887325739158949	-6.13566520752359	1.22563596893784e-09	9.97119958612068e-09	10.954532129282
hsa-miR-4664-5p	0.598265295046398	0.677155881611128	6.1172908825724	1.36978941494297e-09	1.11032930313443e-08	10.8463254879685
hsa-miR-520a-3p	-0.652784382808667	0.647608500913114	-6.10144763841446	1.50727153923385e-09	1.21732730495941e-08	10.7532659051436
hsa-miR-7976	-0.331898357837257	0.210870407400253	-6.08648230943372	1.64945484267677e-09	1.32733304550185e-08	10.6655685017518
hsa-miR-519d-3p	-0.463950895343582	0.298384257760097	-6.08446355459258	1.66960973226979e-09	1.33870152179465e-08	10.6537538093917
hsa-miR-7855-5p	-0.0663300281336839	0.00826079373249981	-6.079058175031	1.72476681390559e-09	1.37795219197277e-08	10.6221369131001
hsa-miR-4491	-0.649325419351256	0.841404923684893	-6.07527546682038	1.76441951813726e-09	1.40457912178597e-08	10.6000267752893
hsa-miR-7-1-3p	0.850015040510255	6.00042195776551	6.07204077896265	1.79903204950208e-09	1.4270179221229e-08	10.5811299739773
hsa-miR-520h	-0.411461418773626	0.275909555227989	-6.06281398162684	1.90144363913122e-09	1.50288481228129e-08	10.5272790323477
hsa-miR-4421	-0.232880353373558	0.111586855421171	-6.03188693906521	2.28793110935627e-09	1.80194857939017e-08	10.3473320332995
hsa-miR-548e-3p	0.589456535891194	0.948633519491326	6.02656034718326	2.36182003751485e-09	1.8535697184878e-08	10.3164258694812
hsa-miR-378i	-0.167314432568525	0.0562989888834876	-5.99897729516603	2.78327717028638e-09	2.17664035042467e-08	10.1567882156989
hsa-miR-370-3p	-0.928458953355859	3.72542659482999	-5.99520686171484	2.84630650857256e-09	2.21812166861041e-08	10.1350196057226
hsa-miR-1249-3p	-0.797758318703204	2.57503564531596	-5.99235097972947	2.89497192445719e-09	2.24815826720959e-08	10.1185396293104
hsa-miR-203b-3p	1.5572594889643	5.92134108540869	5.97887757239173	3.13572661467018e-09	2.42663721643988e-08	10.040889285346
hsa-miR-607	-0.393414768550819	0.305227069782782	-5.96923471417022	3.31990900870074e-09	2.56024927372373e-08	9.9854150730228
hsa-miR-142-5p	1.01491809244816	7.11232787120738	5.96455617061742	3.41303053276805e-09	2.62295529871206e-08	9.95852997813052
hsa-miR-4521	-0.648795700002505	1.16599974714307	-5.95464675427149	3.61875412110675e-09	2.7714665182683e-08	9.90165060653753
hsa-miR-6507-3p	-0.201676824541638	0.0760076371103124	-5.95048273335523	3.70876403423236e-09	2.83064086598972e-08	9.87777567019296
hsa-miR-345-3p	0.709585670108069	1.35374891160824	5.92992816610616	4.18603679315025e-09	3.1839683964338e-08	9.76015123734619
hsa-miR-96-3p	0.440598050353243	0.444947626717011	5.90052478059498	4.97429291281466e-09	3.77061589056702e-08	9.59254794983722
hsa-miR-4446-3p	0.689024076254905	0.772654688644094	5.89945928838926	5.00541825577879e-09	3.78130406329411e-08	9.58648907073122
hsa-miR-4701-5p	-0.296762960043615	0.204081483722128	-5.88433953752285	5.46809328747121e-09	4.1168254886351e-08	9.50062110429911
hsa-miR-7849-3p	-0.110924252727079	0.0278917719926402	-5.88001266759224	5.60799620479239e-09	4.20789174690672e-08	9.47608577542794
hsa-miR-6756-3p	-0.19820933739946	0.0837711071862604	-5.87495845961406	5.77583574081071e-09	4.30686332556999e-08	9.44744741137411
hsa-miR-4784	0.64003237672404	0.953085067734846	5.87487398911365	5.77868199468644e-09	4.30686332556999e-08	9.44696897615581
hsa-miR-517a-3p	-0.684498045476461	0.646367084759032	-5.86767730854832	6.02625985723233e-09	4.46808395317013e-08	9.40623101293157
hsa-miR-517b-3p	-0.684489440750355	0.646374906446373	-5.86731637135496	6.03894510907727e-09	4.46808395317013e-08	9.4041890962059
hsa-miR-205-5p	-1.67036436878952	11.4877571654417	-5.86685068740925	6.05535015715538e-09	4.46808395317013e-08	9.40155477256343
hsa-miR-20b-3p	1.00245792798275	2.05600224306442	5.82461684566117	7.73834125203948e-09	5.69101189429791e-08	9.16345355225338
hsa-miR-1296-5p	-0.813643733661642	3.91907731819249	-5.81925233453269	7.98229813138682e-09	5.85105087452479e-08	9.13332501528273
hsa-miR-151b	-0.728659659514735	2.42746040071043	-5.7941948138114	9.22460828379612e-09	6.73942598628657e-08	8.99293856517391
hsa-miR-4433b-3p	-0.227676360440898	0.0900665010752367	-5.78421913294539	9.76991354276551e-09	7.11441900933843e-08	8.93720661283315
hsa-miR-125b-1-3p	-0.734193245200874	1.61545062418065	-5.74558038258792	1.21939247600157e-08	8.85055780784143e-08	8.72218746212757
hsa-miR-323a-3p	-0.854713014693122	3.02574055812021	-5.71429469322423	1.45767910257037e-08	1.05456198267387e-07	8.54907453771387
hsa-miR-6874-3p	-0.496748160999564	0.706612343802598	-5.69611844589704	1.61631763367622e-08	1.16309849171172e-07	8.44890624473508
hsa-miR-590-5p	0.714766524436075	4.96037094216733	5.69591571124772	1.61817845087313e-08	1.16309849171172e-07	8.44779066989884
hsa-miR-4740-5p	-0.291686922883608	0.199653583132356	-5.67647022378163	1.80668679010025e-08	1.29035905204149e-07	8.34096205726265
hsa-miR-3176	0.471196836328907	0.501483697793358	5.67645413559794	1.8068512615259e-08	1.29035905204149e-07	8.34087381448193
hsa-miR-6503-5p	-0.491449875827899	0.675954645467106	-5.67303019797686	1.84218791510121e-08	1.31137799982044e-07	8.32209903967864
hsa-miR-125a-5p	-0.747097757631938	11.0306331153519	-5.6580140073859	2.00526149970187e-08	1.4229028085744e-07	8.23988478805777
hsa-miR-6820-3p	-0.577750791031724	1.02262046896919	-5.64057996604001	2.21223532035439e-08	1.5647689957029e-07	8.1446888768149
hsa-miR-202-5p	-0.800948022736885	1.37959469407131	-5.60995652560316	2.62714473326732e-08	1.85234554050372e-07	7.97814114188428
hsa-miR-98-3p	0.713611205716312	2.17526895321251	5.60662648627527	2.67657987977729e-08	1.88122908638777e-07	7.96008175268598
hsa-miR-1294	-0.390734229522768	0.384169096537003	-5.52471339250699	4.22080458479611e-08	2.95722617754958e-07	7.51902262014499
hsa-miR-10a-5p	-1.05414135403129	15.7455705554337	-5.51891728536788	4.35807837840401e-08	3.0430433452837e-07	7.48804464758419
hsa-miR-23a-5p	-0.795725196611737	2.82983088176011	-5.51839360076197	4.37069260308645e-08	3.0430433452837e-07	7.48524725947694
hsa-miR-4726-5p	0.47103021086252	0.592109179873346	5.51665185333918	4.41290240784224e-08	3.06283007744301e-07	7.47594508904438
hsa-miR-345-5p	0.838773448055625	5.53550193737482	5.49191266802565	5.0569136866506e-08	3.49888015515607e-07	7.34411836620389
hsa-miR-33b-3p	0.71603980295634	1.33056338024015	5.48339245821417	5.29915175071488e-08	3.65509814855209e-07	7.29884606766523
hsa-miR-30c-2-3p	-1.03338145677516	7.01272680849231	-5.48163115258849	5.35061394971006e-08	3.67916829173562e-07	7.28949558368958
hsa-miR-376b-5p	-0.647650054320264	1.25070374174143	-5.44472636505505	6.54749414593697e-08	4.48826682040926e-07	7.09422431093822
hsa-miR-376c-5p	-0.655819000005773	1.29795628738213	-5.43818516484631	6.78515664694004e-08	4.63687166549348e-07	7.05974295471946
hsa-miR-4683	-0.431046487465825	0.461833210155708	-5.39626592125401	8.51928807807712e-08	5.80409166300898e-07	6.83969636027986
hsa-miR-210-5p	0.594079506121234	0.920736142671463	5.38974753797219	8.82495677948984e-08	5.99395382484616e-07	6.80562358719831
hsa-miR-4788	-0.481204120369158	0.482444469832045	-5.37047365447699	9.79228795930098e-08	6.63069254805106e-07	6.70510264513279
hsa-miR-3174	0.385716807631492	0.434893549249258	5.35389907462667	1.07057009694859e-07	7.22716165751614e-07	6.61893126063142
hsa-miR-376b-3p	-0.665598232803555	1.35204895592802	-5.35143382424121	1.08484273708137e-07	7.30132036078099e-07	6.60613586848189
hsa-miR-541-3p	-0.604323438845159	1.06744254621545	-5.34618007884821	1.11587742532898e-07	7.48750381164854e-07	6.57888589835969
hsa-miR-25-5p	0.521716997500881	0.811349667685074	5.34019393250829	1.15228766675508e-07	7.70852683091277e-07	6.54786791606339
hsa-miR-340-3p	0.631311950473957	4.55870467805431	5.32129229722845	1.27497207336362e-07	8.50364256738922e-07	6.45014197086658
hsa-miR-382-5p	-0.785133906955636	5.62402161516498	-5.31602736550664	1.31133996218314e-07	8.72001813176272e-07	6.42297927271365
hsa-miR-410-3p	-0.970430388887981	4.12856690863714	-5.30524353471664	1.38899405530257e-07	9.20882327411047e-07	6.36742287642807
hsa-miR-874-5p	-0.627651650057834	1.39339947937892	-5.28531394757298	1.54439108776194e-07	1.02086089461883e-06	6.26502959626421
hsa-let-7b-3p	-0.706806098416887	6.82242883211424	-5.28114195568612	1.5789896691633e-07	1.04063384427647e-06	6.24364102149907
hsa-miR-4640-5p	0.387878678654911	0.432247160053882	5.2303857857872	2.06491376858718e-07	1.3568560591811e-06	5.98470788610857
hsa-miR-3129-3p	-0.516417126840478	0.895709120023305	-5.2243661160694	2.13135354484299e-07	1.39638236669507e-06	5.95415534741695
hsa-miR-4632-3p	-0.3496435443055	0.325539617682304	-5.21989331052366	2.18205540794137e-07	1.42539560618758e-06	5.93147539672052
hsa-miR-4670-3p	-0.189239631980401	0.098424143684066	-5.19961581362719	2.42692968383297e-07	1.58070698762259e-06	5.82888625176223
hsa-miR-4680-5p	0.425440058938581	0.486724583403221	5.17575770194007	2.74917024666107e-07	1.78535295843106e-06	5.70866587105739
hsa-miR-331-3p	0.748017957370484	6.09132334674493	5.17466577200495	2.76486819583298e-07	1.79031261310351e-06	5.7031761946105
hsa-miR-548au-3p	0.464657857088117	0.677748035518953	5.16973325056133	2.83686673838565e-07	1.83159332149841e-06	5.67839161907132
hsa-miR-3926	-0.65302308881609	1.39543918550197	-5.1622811932446	2.94909272742631e-07	1.89853186887358e-06	5.64098952507626
hsa-miR-22-3p	-0.625682900018309	17.4276894433922	-5.15484488163401	3.0653559143894e-07	1.96767499591297e-06	5.60371740894312
hsa-miR-1179	-0.399777354890274	0.449840932043115	-5.1512717449125	3.1227848195167e-07	1.9961656279247e-06	5.58582631885226
hsa-miR-4670-5p	-0.111835224793212	0.0381748104167477	-5.15096792679991	3.12771561691938e-07	1.9961656279247e-06	5.5843056102369
hsa-miR-15a-5p	0.642850255596367	8.39312209922327	5.14307936876353	3.25841031240543e-07	2.07361871170558e-06	5.54485056081717
hsa-miR-3193	-0.37039116293504	0.422664564108841	-5.12727110033765	3.53639302166497e-07	2.24409397174797e-06	5.46595715884018
hsa-miR-433-5p	-0.287902573351002	0.214204664142145	-5.12170905871168	3.63954624878256e-07	2.30297214203592e-06	5.43825375565967
hsa-miR-181c-3p	0.822654204242132	6.68347821773373	5.11288624233649	3.80916508066966e-07	2.40345330800208e-06	5.39436757430267
hsa-miR-432-3p	-0.202005128883708	0.122041708811348	-5.10855421562284	3.89522051502928e-07	2.45078888495185e-06	5.37284560444493
hsa-miR-181a-3p	0.736494726234422	9.09734570201736	5.0852934634629	4.39039783888622e-07	2.75454056501873e-06	5.25757962526297
hsa-miR-892a	-0.210537198841869	0.109222960471051	-5.06067441752363	4.98060645583984e-07	3.11603575730149e-06	5.13612653107159
hsa-miR-4703-3p	-0.155019026490428	0.0756640071781742	-5.05976793847254	5.00373954237823e-07	3.1217150347253e-06	5.13166527856107
hsa-miR-105-5p	1.49017512455173	1.95358999812472	5.05002768452743	5.25894793822406e-07	3.27174324111922e-06	5.08377632659158
hsa-miR-15b-5p	0.694220754583849	8.73346775401273	5.03291928078963	5.73795031382005e-07	3.55977308575261e-06	4.99987324673603
hsa-miR-340-5p	0.75237763159348	5.19964545060726	5.03208254091604	5.76242692937751e-07	3.56500005853689e-06	4.99577664118243
hsa-miR-3117-3p	0.561528433688747	0.94839172955952	5.01774389661592	6.19786716528621e-07	3.82373971502796e-06	4.92567643839272
hsa-miR-4433a-5p	-0.167635762158676	0.0708941228652194	-5.00457234906078	6.62572991858369e-07	4.07638397484055e-06	4.86144954713044
hsa-miR-376a-2-5p	-0.416589896585005	0.531298804834486	-4.99827028618288	6.84039507975865e-07	4.196828030979e-06	4.83077627482395
hsa-miR-2114-3p	0.575472448249536	0.733180435759202	4.99468667872778	6.96543967606302e-07	4.26177452356363e-06	4.81335059820715
hsa-miR-150-3p	-0.875590924133659	2.30358604466744	-4.96705723649098	8.00641417012667e-07	4.88523238237674e-06	4.67939847520192
hsa-miR-4756-3p	0.427734303115715	0.411032271262699	4.94082478159954	9.1326078635989e-07	5.55712933289127e-06	4.55287328361238
hsa-miR-1292-5p	0.497705554829359	1.0068815397332	4.9368292598696	9.31701988681509e-07	5.65385277831047e-06	4.53365790395321
hsa-miR-939-5p	0.609336859097699	1.80361353457149	4.92972388707782	9.65387285008714e-07	5.84230288829524e-06	4.49952308759722
hsa-miR-3690	0.601553325437528	1.14488808603108	4.92462170274009	9.90296958849567e-07	5.9767650695785e-06	4.4750406257913
hsa-miR-6802-3p	-0.495305146383374	1.02913256963553	-4.91834460754245	1.02179360892086e-06	6.15014527212259e-06	4.44495354963837
hsa-miR-194-3p	0.627070335933553	2.01616238047575	4.90670748146896	1.08275838526245e-06	6.4994766855889e-06	4.38927168344315
hsa-miR-488-3p	-0.396082348838465	0.373530191052554	-4.89806673898062	1.13027832597984e-06	6.7664370943429e-06	4.34800831369215
hsa-miR-5695	0.452081239084557	0.699830278107311	4.88958946259149	1.1788488924716e-06	7.03823491983715e-06	4.30759288564407
hsa-miR-556-3p	0.530992546130364	0.827969638612418	4.88804932325631	1.18788638686011e-06	7.07317872712146e-06	4.30025742752223
hsa-miR-1-5p	-0.111408818327956	0.0212617856385944	-4.87625641707573	1.25933401481725e-06	7.47855841419548e-06	4.24416251316993
hsa-miR-19a-3p	0.726243930274	5.78983452827358	4.84193233105713	1.49163539202052e-06	8.83445921514019e-06	4.08162926303934
hsa-miR-4677-5p	0.462605065735539	0.835394759257558	4.8410305640542	1.49826306180837e-06	8.85011239435208e-06	4.0773739233049
hsa-miR-6737-5p	0.348057399372347	0.404238164052063	4.82704325569666	1.60476823747754e-06	9.45408555818997e-06	4.01146613317228
hsa-miR-505-5p	-0.639497157512508	4.34099979539576	-4.80727886073438	1.76776625253028e-06	1.03867958911898e-05	3.91864700459095
hsa-miR-3156-5p	0.69001253837878	0.692852817428205	4.80585143143176	1.78013602338774e-06	1.04318789127815e-05	3.91195746512714
hsa-miR-3170	0.673868017752023	2.36699911187186	4.80444036983585	1.79244580775624e-06	1.047637405007e-05	3.90534649478016
hsa-miR-2114-5p	0.564517509548883	0.805810845415717	4.79175744953077	1.90682815128438e-06	1.11156570183795e-05	3.84600885508166
hsa-miR-658	0.396628261268045	0.611478716238754	4.78395189161199	1.9806807785744e-06	1.15159476680988e-05	3.80956460206555
hsa-miR-26a-5p	-0.633983995694739	12.1467685774301	-4.75974691852355	2.22760927742489e-06	1.29178073241793e-05	3.69691196141488
hsa-miR-3619-3p	0.453236168277452	0.697122086440023	4.74817699481986	2.35585189114589e-06	1.36259037766537e-05	3.6432570170987
hsa-miR-374b-5p	-0.539768848331365	7.19801960035174	-4.74569967690526	2.38421911591592e-06	1.37541575492188e-05	3.63178479169953
hsa-miR-3127-3p	0.421961010150677	0.525283103819019	4.72624389432796	2.61870912774546e-06	1.50677538153437e-05	3.54188577245401
hsa-miR-299-3p	-0.513230981337989	0.99889286341707	-4.7187599436729	2.71468607090973e-06	1.55796324637997e-05	3.5073987912432
hsa-miR-518c-3p	-0.347490657461848	0.288579919196011	-4.71013089700234	2.82954571001035e-06	1.61969613967345e-05	3.46769990323129
hsa-miR-767-5p	1.14652220429762	1.305949676597	4.70597935893451	2.88645630967202e-06	1.64802556909552e-05	3.44862503906512
hsa-miR-1284	0.423319124316841	0.737628739333967	4.70387244328768	2.91575773774794e-06	1.65967595368344e-05	3.4389506503456
hsa-miR-3664-3p	0.379786142272415	0.445225219315366	4.70344001837356	2.92180683426487e-06	1.65967595368344e-05	3.43696558397512
hsa-miR-6513-5p	-0.155663184867492	0.0872241279135393	-4.68743657085688	3.15435313419654e-06	1.78719854873737e-05	3.36362375569739
hsa-miR-7974	0.409684066088681	0.490013096286358	4.68528633188774	3.18692163037998e-06	1.80105672800863e-05	3.3537876922939
hsa-miR-3157-3p	-0.370287415005054	0.487356439663581	-4.68454254704718	3.19826234198125e-06	1.80287834049248e-05	3.35038632409919
hsa-miR-5694	0.684950931783949	1.21426824552409	4.67901862622641	3.28370864667896e-06	1.84635870994278e-05	3.32514129806142
hsa-miR-6761-5p	-0.597911601614938	1.56003690272247	-4.67064184581381	3.41748109368376e-06	1.91672361340193e-05	3.28691270171639
hsa-miR-3917	0.632769579515624	1.91646255968293	4.65345822164528	3.70846113508057e-06	2.07468316902114e-05	3.2086979736839
hsa-miR-16-5p	0.504569441401548	10.6826331386954	4.64871296350676	3.79291689951883e-06	2.11660010900285e-05	3.18714758464573
hsa-miR-449b-5p	0.704935979353943	0.691730120242022	4.64387834601811	3.88086062005922e-06	2.1602484804891e-05	3.16521301486843
hsa-miR-128-3p	0.637628173121197	8.11417664520548	4.64171545848544	3.92083515991521e-06	2.17704372254292e-05	3.1554071069024
hsa-let-7b-5p	-0.625558866869597	15.9996039206493	-4.63333737262372	4.07944230042094e-06	2.25946168310098e-05	3.1174645584562
hsa-miR-4699-3p	-0.224352758608954	0.179505513765053	-4.61570657245359	4.43357024200757e-06	2.4494924148007e-05	3.03783283203202
hsa-miR-4802-3p	0.272981914779028	0.281473617849346	4.60807860002488	4.59576158437049e-06	2.5328006151084e-05	3.00347023772709
hsa-miR-6783-3p	0.445534769591897	0.654042713244516	4.60082223625365	4.7553241326798e-06	2.61425121254501e-05	2.97083219494109
hsa-miR-4758-3p	0.363980972744944	0.392913475092767	4.59929520281232	4.78957290917678e-06	2.62657813118065e-05	2.96397010126027
hsa-miR-889-3p	-0.780586545950634	4.7096612831046	-4.59806731176466	4.81728393191561e-06	2.63526788492231e-05	2.95845385898457
hsa-miR-1276	0.351373305570166	0.437008673934342	4.59674282880189	4.84734723785486e-06	2.64477607057797e-05	2.95250526394719
hsa-miR-5586-5p	0.660400601620085	3.09907497402723	4.59625431185959	4.85848103014774e-06	2.64477607057797e-05	2.95031162263664
hsa-miR-518b	-0.484297305063241	0.566391747886759	-4.59297878231587	4.93376975973112e-06	2.67919379862172e-05	2.935608921887
hsa-miR-93-3p	0.588389095282696	4.98591181548599	4.58632647802116	5.09013308168044e-06	2.7573623352225e-05	2.90577997428467
hsa-miR-874-3p	-0.63796058990153	6.07097405619828	-4.57977638955627	5.24873074316373e-06	2.83635790281427e-05	2.87644983994595
hsa-miR-187-3p	1.29289851100884	4.59791089068635	4.57178377372607	5.44868050171845e-06	2.93726198891181e-05	2.84071474040603
hsa-miR-4652-5p	0.56400426619889	0.546012641030823	4.55643176153935	5.85341094096201e-06	3.14780283289991e-05	2.77224350417054
hsa-miR-4523	0.337153319571776	0.379638276595508	4.54894039583232	6.06122141939431e-06	3.25168424455912e-05	2.73891155792068
hsa-miR-625-5p	0.597906880468209	3.08387669479064	4.545105401532	6.17032239954776e-06	3.30223760226399e-05	2.72186855578668
hsa-miR-659-5p	0.544056455930686	2.21904078850042	4.53407801383885	6.49462484772294e-06	3.46744273720977e-05	2.6729388244558
hsa-miR-217-5p	-0.844387714447504	4.95254855619294	-4.53269386804186	6.53646638091893e-06	3.48141290935754e-05	2.66680526946783
hsa-miR-3200-3p	0.802642011073419	2.98444616859812	4.52954174077467	6.63271846829612e-06	3.52422672681476e-05	2.65284397425129
hsa-miR-98-5p	0.541815336730594	7.17414827365137	4.5287226402187	6.65795161231818e-06	3.52919105750804e-05	2.64921756675322
hsa-miR-454-5p	0.52390937107978	1.26410551853355	4.52791984784577	6.68277159572352e-06	3.53391326526237e-05	2.64566397096349
hsa-let-7e-3p	-0.577648477733488	5.33726597113556	-4.52002962949686	6.93147796377992e-06	3.65672507305349e-05	2.61076973071573
hsa-miR-106a-5p	0.627071932695687	5.36098105299716	4.51654187402884	7.04421896380747e-06	3.70739581009867e-05	2.59536385080383
hsa-miR-551b-5p	-0.0912138913759918	0.030085831650317	-4.51496405291663	7.09579682627881e-06	3.72571270713126e-05	2.58839815326442
hsa-miR-664b-3p	-0.568783942921575	3.43266300532393	-4.50415502477743	7.4589882978382e-06	3.90552103657906e-05	2.54074171408023
hsa-miR-3150b-3p	0.761074306325976	2.25088131741146	4.50373602759452	7.47341936310715e-06	3.90552103657906e-05	2.538896584257
hsa-miR-449b-3p	0.661902180925008	0.698339965620532	4.49987728480974	7.60758484814424e-06	3.96630186566393e-05	2.52191165711155
hsa-miR-6748-3p	-0.194850080787137	0.144268279177377	-4.47447140539785	8.55024857173056e-06	4.44733069738023e-05	2.41043216673561
hsa-miR-6499-3p	-0.375988192174558	0.343376071243705	-4.47014432962065	8.72155905337011e-06	4.52583706951753e-05	2.39150560914717
hsa-miR-3619-5p	0.291726791291981	0.265179358312941	4.46284375924771	9.01806268091718e-06	4.6687918914492e-05	2.35961289721645
hsa-miR-18a-5p	0.757816153238122	4.20018525601446	4.45749706910504	9.2413055690576e-06	4.77324178345975e-05	2.33628751473555
hsa-miR-708-5p	0.643701748766399	6.54774762412632	4.4451398749271	9.7776726928116e-06	5.03856404889433e-05	2.28248099094897
hsa-let-7f-2-3p	0.508445325461915	1.30587089352169	4.44165673434476	9.93416015743448e-06	5.10735409945879e-05	2.26734038979266
hsa-miR-487b-5p	-0.230918833686755	0.213369874833132	-4.4283451531243	1.05545730705228e-05	5.41378909691248e-05	2.20958234887371
hsa-miR-148a-3p	0.606082975945765	16.7202081806328	4.4252139423428	1.07058026977952e-05	5.47870686447075e-05	2.19602044029011
hsa-miR-4777-3p	0.384945259217271	0.655579018116492	4.42430866646967	1.07499099778787e-05	5.48863219790081e-05	2.19210122488003
hsa-miR-30b-3p	-0.527357584136976	3.01705370215187	-4.4207510714264	1.09249339830753e-05	5.56520146247941e-05	2.17670677538536
hsa-miR-181b-2-3p	0.622125984843004	2.41729469329866	4.41528316563091	1.11992627821785e-05	5.69189076412319e-05	2.15306922068984
hsa-miR-504-5p	-0.670435144481364	1.96521526872997	-4.41259621291468	1.13364707367397e-05	5.74847066353853e-05	2.14146392728855
hsa-miR-146b-5p	0.554751776305551	10.3337026069431	4.4108802364261	1.14249356168009e-05	5.78013257515141e-05	2.13405595792204
hsa-miR-4529-3p	-0.248768000978964	0.235943367549209	-4.40967653845748	1.14873841066583e-05	5.79851820474729e-05	2.12886117730423
hsa-miR-3614-5p	0.760124904472194	2.53271209547449	4.38993371733202	1.25594173350635e-05	6.32527571455239e-05	2.04385192413179
hsa-miR-150-5p	-0.971794830880286	10.2898947952277	-4.36681466585955	1.39363847410246e-05	7.00287568095375e-05	1.94477151274589
hsa-miR-4434	0.296979739609731	0.358843171911288	4.35549934677007	1.46617857738293e-05	7.35075083604399e-05	1.89646134036731
hsa-miR-500b-3p	0.511202902213711	1.53627149538257	4.33889858752341	1.57916050892712e-05	7.89935921244851e-05	1.82580354037894
hsa-miR-6827-3p	-0.180620480478534	0.137704221446002	-4.3124796579871	1.77627522402733e-05	8.86540960126901e-05	1.71389226226077
hsa-miR-376a-5p	-0.552267536924602	1.67791107437758	-4.30010292232178	1.87649733552034e-05	9.34462013944098e-05	1.66169047282565
hsa-miR-651-5p	0.592996607602121	2.78543164123831	4.29785454958146	1.89527349757582e-05	9.41700769153444e-05	1.65222294180303
hsa-miR-383-3p	-0.09922197728711	0.0293060729956111	-4.29154914627209	1.94889074964185e-05	9.66179989945211e-05	1.62569735949562
hsa-miR-769-5p	0.502871283910793	5.76883512444006	4.2863834169804	1.99389203162059e-05	9.8628824103103e-05	1.60399411669336
hsa-miR-4442	0.368611525833353	0.64534319875567	4.28218916642527	2.03115753005926e-05	0.000100248908316925	1.58639095891564
hsa-miR-409-3p	-0.605561740376087	5.71320529893026	-4.28024584347706	2.0486480548669e-05	0.000100887967402647	1.57824051279026
hsa-miR-548q	-0.294045783120953	0.39349891513138	-4.26716097372855	2.17020972425264e-05	0.000106637960123122	1.5234543719776
hsa-miR-216b-5p	-0.209350405587346	0.174244948807918	-4.25504358143643	2.28889123853007e-05	0.000112221356308505	1.47286321303632
hsa-miR-5010-3p	-0.449210288159149	1.21881060969884	-4.2334540326479	2.51583092977426e-05	0.000123076222357459	1.38306866869727
hsa-miR-489-5p	-0.310386161714263	0.288117114307587	-4.22999092325363	2.55417199688787e-05	0.000124677274837098	1.3687060055395
hsa-miR-449c-5p	0.565559238660256	0.547426109425916	4.21409653435868	2.73739590821341e-05	0.000133327989301359	1.3029321095342
hsa-miR-99b-3p	0.551499787239482	7.46996930350202	4.21133459174339	2.77048469916136e-05	0.000134644343913291	1.29152704083057
hsa-miR-331-5p	0.504788204664985	3.0143873908835	4.20467757230685	2.85180987694278e-05	0.000138294099054365	1.26406742360874
hsa-miR-6125	0.331565204885312	0.505168547130924	4.20239956378972	2.88015731192171e-05	0.000139364474722835	1.25468046374623
hsa-let-7g-3p	0.625535552001074	6.31548635957523	4.20186611960004	2.88683412607373e-05	0.000139383882478473	1.25248301644983
hsa-miR-3187-3p	0.416349799193372	0.65520477532628	4.19153004042756	3.01915092521863e-05	0.000145456273425392	1.20995814387082
hsa-miR-4675	0.396522813482723	0.460438836522732	4.19098219738591	3.02632280265976e-05	0.000145486210924401	1.20770701888535
hsa-miR-4770	-0.147974906693645	0.100712348341127	-4.16813548110974	3.34027526122851e-05	0.000160232210695216	1.11408114908719
hsa-miR-5001-5p	0.374036677313944	0.637275489283353	4.16026828833614	3.45538101423083e-05	0.000165396578288937	1.08195573143306
hsa-miR-3150a-5p	0.270403501291383	0.330073870381976	4.15834046269876	3.48415741618392e-05	0.00016641534669558	1.07409245863115
hsa-miR-3655	0.260030181380341	0.325256060841301	4.13436071540317	3.86169547285654e-05	0.000184052052472411	0.976577310238195
hsa-miR-6844	0.303751433297654	0.382609329079054	4.11286327309251	4.23293076945094e-05	0.000201313474067463	0.889619702440703
hsa-miR-34b-3p	-0.574640558044613	1.99736585706332	-4.10246273051042	4.42447711604995e-05	0.000209973582793738	0.847706508270257
hsa-miR-4766-3p	0.406120536812815	0.778404302872134	4.10145478195332	4.44347192467904e-05	0.000210425397541837	0.843650022737735
hsa-miR-1185-5p	-0.328885475213902	0.501282412305895	-4.09465351687878	4.57368121495951e-05	0.000216130765498406	0.816303535453354
hsa-miR-1269a	1.48263942919445	2.61565343873178	4.08960957270115	4.67257855803439e-05	0.000220335392301367	0.796051202931402
hsa-miR-3614-3p	0.559012252576744	1.74597000334252	4.0886791680687	4.6910415955724e-05	0.000220737359825557	0.792318098827797
hsa-let-7a-3p	0.477477411283014	6.73226322478844	4.0870607846922	4.72332212252667e-05	0.000221786436239571	0.785826543025079
hsa-miR-4443	0.40217201697372	0.742516317935166	4.07795871037586	4.90883886605351e-05	0.000230011205095039	0.749363164582281
hsa-miR-573	0.241284241651397	0.241549353915462	4.06887873808541	5.10078398244827e-05	0.000238501920526687	0.71306664070608
hsa-miR-1193	-0.0919998362361937	0.0385944641066151	-4.04128575567075	5.7287562002481e-05	0.00026730183867124	0.603245905268066
hsa-miR-5010-5p	-0.134405686739043	0.0862130055677355	-4.00974892466412	6.5361851698194e-05	0.000304336839877754	0.478613948843332
hsa-miR-378g	-0.0555431961438588	0.0161779575328615	-4.00891229322291	6.55900806953767e-05	0.000304760605072033	0.475320489907744
hsa-miR-615-3p	0.713406937414607	4.26741631506975	3.98772340871801	7.16285314176999e-05	0.000332123107053677	0.392130736950542
hsa-miR-6500-5p	-0.03110863922877	0.00505561172901921	-3.98682564813203	7.18956625574929e-05	0.000332667221958733	0.388615461019492
hsa-miR-205-3p	-0.616814321690018	1.72280075669209	-3.98612899335496	7.21036041579724e-05	0.000332935768887436	0.385888164089195
hsa-miR-1224-5p	0.686774235335655	1.37012278494177	3.98332875658143	7.29451969192518e-05	0.000336122992443274	0.374930320766781
hsa-miR-3678-5p	0.45796264632182	1.16323923381303	3.98252232337939	7.31892855653547e-05	0.000336549489111082	0.371775981663446
hsa-miR-615-5p	0.336761497500134	0.581170166300134	3.93819380536582	8.78624033352488e-05	0.000403186772329726	0.199337947235739
hsa-miR-362-3p	0.547291575913747	2.06351819913915	3.93374241999893	8.94806498149641e-05	0.00040976602729698	0.182125366617693
hsa-miR-30c-1-3p	-0.421948292149306	1.52240048069051	-3.93215553133149	9.00643312967085e-05	0.000411590287674876	0.175993759627117
hsa-miR-7702	-0.611061448763216	1.56938383659347	-3.91972835307598	9.47613919618719e-05	0.000432166430281966	0.128059079168135
hsa-miR-26b-3p	-0.525380245591586	5.99766109606227	-3.89945371572481	0.000102925213515669	0.000468436268889962	0.0501705555861989
hsa-miR-455-3p	0.679996810701622	8.58334927010265	3.87451794216956	0.000113878474568917	0.000516837564317434	-0.0450874262538976
hsa-miR-218-1-3p	-0.488638807851426	1.530585796476	-3.87419912732594	0.000114025396900289	0.000516837564317434	-0.0463015041552195
hsa-miR-151a-5p	0.442462008260416	7.71870519938172	3.87199108298322	0.000115047875148605	0.000520410042169149	-0.0547072918459621
hsa-miR-421	0.526142121234534	2.3736561343546	3.86608942097916	0.000117823430395302	0.000531881786398304	-0.077151468621186
hsa-miR-4680-3p	0.213816759039199	0.227692551105062	3.85938976852742	0.000121050895418441	0.000545342877737032	-0.102590171795486
hsa-miR-17-5p	0.572559270976767	9.70745631616779	3.85572584579945	0.000122851069039952	0.000552332437930636	-0.116484047054422
hsa-miR-5581-3p	0.339003295727247	0.630976936603924	3.846990790028	0.000127245305586003	0.000570932977184873	-0.149556393802598
hsa-miR-6833-3p	-0.274194276793919	0.426431136564624	-3.8369722975551	0.000132467764623601	0.000593167147639147	-0.187398421357011
hsa-miR-1910-5p	0.363565922616226	0.552450832976294	3.82676647620698	0.000137995423507351	0.000616675725573092	-0.2258495530087
hsa-miR-3682-3p	0.484615490640601	1.56991939269792	3.82418003964525	0.000139430456847474	0.000621837439072772	-0.235578341519881
hsa-miR-769-3p	0.497818476727588	2.42117077367457	3.81849914362505	0.000142631958843779	0.000634840842869808	-0.256924413520146
hsa-miR-6728-5p	0.258522966293765	0.301663781629362	3.79413231321854	0.000157167043651604	0.000698136007900427	-0.348133707107098
hsa-miR-214-3p	-0.632913711993019	3.85746472069395	-3.79252719027994	0.000158171957716541	0.000701197441294285	-0.354122056067673
hsa-miR-6773-5p	0.201185339733356	0.193988381505745	3.7911681805498	0.00015902751980436	0.000703585899373474	-0.359190288671819
hsa-miR-4520-5p	-0.0772274048469486	0.0316884226520573	-3.78796156863986	0.000161063555437518	0.000711177249754924	-0.371141897166483
hsa-miR-4658	0.306612808094455	0.402821010328599	3.77966405840965	0.000166446675933058	0.000733488228665323	-0.402022586166364
hsa-miR-5691	0.42177437987188	0.729543942550288	3.77680859538483	0.00016833807913752	0.000740354205474123	-0.412634495737979
hsa-miR-6864-3p	-0.0658291269692668	0.0244387512653613	-3.7350900099328	0.000198386377272203	0.000870782893125618	-0.56678679123196
hsa-miR-92a-3p	-0.510020617461107	14.2182601514002	-3.72485627882408	0.000206492681719656	0.000904576422286698	-0.604346752912725
hsa-miR-1323	-0.242539541456085	0.231276023489896	-3.7228475845625	0.000208119953025752	0.000909910267067315	-0.611707324328615
hsa-miR-4742-3p	0.424884121307094	1.64478009891117	3.71392630640684	0.000215494049342911	0.000940299181906885	-0.644351419155734
hsa-miR-6891-5p	0.262514159731631	0.349736216873238	3.71002085856045	0.000218798913226256	0.000952847816226497	-0.658617984220604
hsa-miR-1250-5p	0.290446217258745	0.330681984478219	3.70545925753543	0.000222719357546964	0.000968022882801969	-0.675262989635772
hsa-miR-3922-3p	0.407963625405649	1.18116358543559	3.69072177061137	0.000235841549518311	0.00102305484664096	-0.728903067256468
hsa-let-7i-5p	-0.40592470463751	10.1193213478368	-3.68218494879672	0.000243771526744438	0.00105539290623664	-0.759879456070614
hsa-miR-3161	0.364105755777317	0.475416208290567	3.67093177114191	0.000254607927789947	0.00110016382805734	-0.800605681090549
hsa-miR-197-3p	-0.463913320527538	9.55423539323476	-3.65745869364364	0.000268177002480328	0.00115654586894914	-0.84920636832636
hsa-miR-3190-5p	0.338638476490458	0.712451650501965	3.65411891783094	0.00027164405193369	0.00116922759562931	-0.861226859230147
hsa-miR-6780a-3p	-0.091950364469786	0.047027072805184	-3.65252972296983	0.000273308542100865	0.00117411658028244	-0.866942922265803
hsa-miR-221-3p	-0.549322111503743	7.92368364135911	-3.65110381915295	0.000274810148605354	0.00117828830125964	-0.872069595439265
hsa-miR-188-3p	0.499699465588398	1.63679369981383	3.63659029866046	0.000290541087022164	0.00124333671344167	-0.924140438821712
hsa-miR-1307-3p	0.5243791278125	10.9867956281161	3.62479517411889	0.00030394383883588	0.00129819089625863	-0.966309640564815
hsa-miR-6837-3p	-0.436854181628522	1.87881839241748	-3.62284306342028	0.000306217172764382	0.00130539028927004	-0.973275841912661
hsa-miR-6784-3p	-0.136629708107166	0.114602101216927	-3.62130894348609	0.00030801491421383	0.00131053855262245	-0.978747858925101
hsa-miR-3163	-0.0599802249412915	0.0232558139534884	-3.6193218678495	0.0003103581607482	0.00131798369985039	-0.985832158584749
hsa-miR-146b-3p	-0.528109126662467	7.62724969074646	-3.61004197493381	0.000321524421132943	0.00136279721247379	-1.01886659480335
hsa-miR-6855-5p	-0.159218365940071	0.152547194151532	-3.60813943292396	0.000323859741120513	0.00137008092386411	-1.02562903579995
hsa-miR-374a-5p	-0.459571593301642	6.21797045465751	-3.60198954063801	0.000331517795076954	0.00139981183054356	-1.04746461032066
hsa-miR-891b	-0.111275754039658	0.0497944798771417	-3.59470734457915	0.00034080523552674	0.00143629682752351	-1.07327358292392
hsa-miR-198	-0.0609035564191106	0.0224165065737536	-3.59084771391133	0.000345825965213741	0.00145469596352219	-1.08693194594923
hsa-miR-15a-3p	0.287711594049131	0.552306492539514	3.58972634673529	0.000347297615119014	0.00145812476971518	-1.09089753198271
hsa-miR-6781-3p	0.301866993692748	0.546727625423656	3.58887089237009	0.00034842423149562	0.00146009475122976	-1.09392193661545
hsa-miR-27b-5p	0.435713339957095	4.67240425353757	3.5862280393047	0.000351926481397995	0.00147199381390762	-1.10326114006953
hsa-miR-425-3p	0.490106248772224	4.59087948868866	3.57770516289765	0.000363446753738944	0.00151732187980112	-1.13333326117438
hsa-miR-632	0.315261344819008	0.664951082789925	3.56769417464404	0.000377429313527016	0.00157274016011914	-1.16856699456397
hsa-miR-339-3p	0.429597420683916	4.64744957618124	3.56704887647962	0.000378347674511633	0.00157361457882086	-1.17083482483619
hsa-miR-320a-3p	-0.487689699428066	10.3140000644395	-3.56443905005787	0.000382083249041481	0.0015861811142451	-1.18000269829864
hsa-miR-103a-2-5p	0.455700707581734	2.3166362178589	3.55707178140739	0.000392815519931216	0.00162769266747618	-1.20584736620659
hsa-miR-3928-3p	0.472458531012631	2.34963376993408	3.54338686781149	0.000413503541725855	0.00171022600777118	-1.25371625558893
hsa-miR-4758-5p	0.235689072740817	0.242962934374484	3.53822444317326	0.00042156920972707	0.00174034426543462	-1.27172733815316
hsa-miR-548d-3p	0.32570829917144	0.568399347997312	3.53441097350822	0.000427621531070384	0.00176205458350153	-1.28501563763211
hsa-miR-511-3p	-0.364054363396565	0.743126974393954	-3.53367832884654	0.000428793569781987	0.00176361207126999	-1.2875669889113
hsa-miR-154-3p	-0.489733912848204	2.15609893152764	-3.5166467195326	0.000456901066971023	0.00187574356699195	-1.34673227155782
hsa-miR-548y	-0.202313645842225	0.154643022935813	-3.51509700044289	0.000459542285545185	0.00188310593394069	-1.35210192993879
hsa-miR-652-5p	0.375499780075381	0.947089257877611	3.51292496089058	0.000463268157927011	0.00189487767726683	-1.35962399658422
hsa-miR-1537-5p	0.282002622537594	0.515671765446238	3.50868477776123	0.000470623159138392	0.00192142286111465	-1.37429525774138
hsa-miR-4510	-0.0697899734256595	0.0254498736111651	-3.50674027706959	0.000474032441417401	0.00193170001505403	-1.38101755469333
hsa-miR-4693-3p	-0.0299962921764939	0.00606673407482305	-3.50625896545228	0.000474879877631473	0.00193170001505403	-1.38268092691397
hsa-miR-4786-3p	0.214864666157778	0.273089542060737	3.50565808632425	0.000475939820509377	0.00193247228766239	-1.38475720179299
hsa-miR-6822-5p	0.141836933375953	0.12892962902425	3.50072398852915	0.000484727466138259	0.00196456150053481	-1.40179333305743
hsa-miR-187-5p	0.290064581561857	0.308112855793389	3.49498080386506	0.000495146898277005	0.00200313526607146	-1.42159354977387
hsa-miR-4709-3p	-0.399583943738663	1.49206710011221	-3.49210989879269	0.000500433427193621	0.0020208411669037	-1.43147939990872
hsa-miR-3651	0.454881169552642	1.63003219508317	3.49073554201699	0.000502982800849394	0.00202744972901362	-1.43620913901669
hsa-miR-550a-3p	-0.482759743364937	2.29612115423983	-3.48637622107818	0.000511149618854683	0.00205663641934103	-1.45119937629756
hsa-miR-935	-0.671404834080688	2.20171439326295	-3.48122585341575	0.000520957888955463	0.00209231007481028	-1.4688862061801
hsa-miR-3612	-0.021109875169943	0.00303336703741153	-3.47672251650081	0.000529677641756193	0.00212349105115615	-1.48433016769268
hsa-miR-5681b	0.236719038790391	0.248510700241895	3.47400441798601	0.000535006381530148	0.00214098950158281	-1.49364230628678
hsa-miR-3194-5p	0.261687848007081	0.4259274615023	3.47152070953466	0.00053991930964227	0.00215676400488396	-1.50214521636445
hsa-miR-107	0.455917822347065	7.19982801491567	3.46665512769687	0.000549665973132666	0.00219175606162954	-1.51878520711293
hsa-miR-4665-5p	0.301508257741471	0.540556325788154	3.45680103039122	0.000569910468969975	0.00226840708168874	-1.55241583746657
hsa-miR-6803-3p	-0.299975985534276	0.615685984446595	-3.45277120377852	0.000578388062482088	0.0022980319978045	-1.56614214317138
hsa-miR-6750-3p	-0.205060516365355	0.247986170243476	-3.44295912606831	0.000599524080899255	0.00237775532799508	-1.59949846861394
hsa-miR-4640-3p	0.260587932923435	0.382172118619465	3.44140667424223	0.000602933428990488	0.00238701452012099	-1.60476756443324
hsa-miR-4791	0.330583380773599	0.830021958077071	3.43672202290581	0.000613331280067373	0.00242385902674312	-1.62065343230775
hsa-miR-518e-3p	-0.226881767351737	0.233416577253383	-3.43232749200536	0.000623236879337427	0.00245863074424232	-1.63553628364036
hsa-miR-4649-3p	0.3060453672914	0.594518629638912	3.43041871883514	0.000627585661875534	0.00247139672876872	-1.64199488778331
hsa-miR-30b-5p	-0.44575492728686	10.2167334020144	-3.40979570886684	0.000676408896391586	0.00265894541395701	-1.71155203638355
hsa-miR-23b-3p	-0.399108180897348	10.8961927116686	-3.39813523113191	0.000705556330380758	0.00276862298546937	-1.75069913069617
hsa-let-7d-5p	0.382404216911099	9.11660453032233	3.39334591212802	0.000717863340824934	0.00281194793645887	-1.7667401034959
hsa-miR-6777-5p	0.371905805620687	0.967655403471686	3.36981831523182	0.000781275517963051	0.00305495233344355	-1.84522059550189
hsa-miR-222-3p	-0.432604233988736	6.61564367898088	-3.36079916052031	0.000806936147926882	0.0031497454912928	-1.87516411732613
hsa-miR-219b-3p	0.288254960847575	0.620320585710451	3.35708207456388	0.000817737900752672	0.00318507982972082	-1.88748199075798
hsa-miR-548aw	-0.303251336993539	0.756759522075789	-3.35669970901954	0.000818856633395133	0.00318507982972082	-1.88874833793599
hsa-miR-5000-3p	-0.416384729105572	2.4795177917817	-3.35361096429572	0.000827946026343019	0.00321480441347526	-1.89897270747749
hsa-miR-103a-3p	0.450097180091582	15.4770624581434	3.34453998171534	0.00085518437595463	0.00331477224955538	-1.92894630857303
hsa-miR-2276-3p	0.200623618515831	0.277755138606105	3.33886542079111	0.000872644692839358	0.00337655725225821	-1.94765662986136
hsa-miR-4520-3p	-0.071503530024904	0.0322798913079937	-3.33564861264625	0.000882689074416962	0.00340948249440013	-1.95824938511214
hsa-miR-146a-3p	0.586739280689185	1.09742500007039	3.33459653068303	0.000885997391818435	0.00341631980421657	-1.96171166130891
hsa-miR-4736	0.179756797580129	0.181009441696687	3.32375836143511	0.000920755068322755	0.00354418891983508	-1.99731661898954
hsa-miR-3688-3p	-0.1505874221248	0.146558130043394	-3.32147870004268	0.000928225117322969	0.00356672361325454	-2.00479121058833
hsa-miR-942-3p	0.361260539065843	0.991895171602502	3.32086708161073	0.000930238829782043	0.00356672361325454	-2.00679574206423
hsa-let-7a-5p	-0.472409489485893	16.2617390201763	-3.32050673368593	0.000931427147990829	0.00356672361325454	-2.00797658515769
hsa-miR-1287-5p	-0.510158241387354	6.03969111837057	-3.3178040876085	0.000940384655347514	0.00359482671175014	-2.01682903423721
hsa-miR-185-3p	0.512378388542308	3.35801637504304	3.31112357905749	0.000962870259282018	0.00367189319871307	-2.03868062466482
hsa-miR-137-3p	0.362585388301223	0.536089334688979	3.31083541715282	0.000963851298896767	0.00367189319871307	-2.03962221799727
hsa-miR-4657	0.189414069189052	0.261066086260936	3.30997379684278	0.000966790195907371	0.00367678257724362	-2.04243715696097
hsa-miR-4666a-5p	0.163623038180596	0.182066509596586	3.30467162872855	0.00098505905388602	0.00373985668150573	-2.05974372432825
hsa-miR-6744-3p	0.194445376029785	0.205472455766583	3.29448037638666	0.00102107562839212	0.00386998117859878	-2.09293232019609
hsa-miR-545-5p	0.336740221720569	0.975745572629011	3.29050933459428	0.00103543713574435	0.00391772722059319	-2.10583717498092
hsa-miR-1343-3p	-0.442067721436423	1.40588662138663	-3.28361968245745	0.00106079896539968	0.00400686139821886	-2.12819063027459
hsa-miR-496	-0.484595158669246	2.18892501108238	-3.28096887500698	0.0010707093963316	0.00403742881027588	-2.13677895616355
hsa-miR-4705	-0.169126487872087	0.189873221349684	-3.26383088841992	0.00113688063326524	0.00427968116352897	-2.19214037953994
hsa-miR-6815-3p	0.266783610290606	0.556358705319888	3.26050223722002	0.00115016402524637	0.00432235922178036	-2.20286013078215
hsa-miR-4519	0.155231563221196	0.163327556232192	3.25732386021023	0.00116298168058072	0.00436314579825976	-2.21308594098193
hsa-miR-193b-5p	-0.444538935991376	4.37608685662835	-3.25357299154869	0.00117827809051041	0.00441307864928098	-2.22514107569817
hsa-miR-5003-3p	0.333988776594364	0.877633306869966	3.24269692927857	0.00122369068502642	0.00457544951421494	-2.26001942199887
hsa-miR-4695-3p	-0.0836877527627873	0.0480381951509878	-3.23033240473066	0.00127728202637395	0.00476780400096896	-2.29953224079952
hsa-miR-219a-5p	0.368614701677813	1.40267209921929	3.22552971843863	0.00129867714202823	0.00483953344369915	-2.31484014416492
hsa-miR-5699-3p	0.319870100246136	0.827636686885269	3.21803205535062	0.00133274103627199	0.00495815383845912	-2.33869333435658
hsa-miR-1269b	0.761289550504613	0.952981849598553	3.21537893459001	0.00134499133082567	0.00499243352622317	-2.34712099685168
hsa-miR-5703	0.24215244652829	0.468336884636083	3.21506429419726	0.00134645100504623	0.00499243352622317	-2.34812000348181
hsa-miR-4654	0.190357101678711	0.24158913518988	3.2139012276816	0.00135185939699474	0.00500413286787554	-2.35181199512453
hsa-miR-20b-5p	0.640877958778784	5.58340635954798	3.20725767472786	0.00138313934877926	0.00511140181969839	-2.37287594533288
hsa-miR-3654	0.221961917145782	0.352707186040652	3.19214231180067	0.00145681393789168	0.00537472384727148	-2.4206414374405
hsa-miR-29b-3p	0.418641171540341	10.4313712194554	3.19028930872966	0.00146609085641169	0.00539997975471039	-2.42648183516236
hsa-miR-1251-5p	0.558439117319881	0.970348196220527	3.18291683903837	0.00150354315663188	0.00552875720344272	-2.44968589154011
hsa-miR-423-3p	0.366868735753834	8.02399060043971	3.17530167208765	0.00154315357097786	0.00566503153907742	-2.47359859354514
hsa-miR-4728-5p	0.225799687587854	0.271918354372923	3.17049797964117	0.00156863280042559	0.00574906509858951	-2.48865400215399
hsa-miR-548f-3p	0.277155665672842	0.344400087579295	3.16660962860064	0.00158954046749543	0.00581609452768921	-2.50082425432176
hsa-miR-34b-5p	0.428801687925384	1.4621670004907	3.1617556351383	0.0016160009178947	0.00590318756355942	-2.51599635927867
hsa-miR-505-3p	-0.424610662228306	6.31570314157748	-3.16090568062269	0.00162067581552101	0.00591054349141569	-2.51865071177391
hsa-miR-6749-3p	-0.121338017734423	0.10895016929658	-3.15328098080993	0.00166317393762096	0.0060555890417314	-2.54243087555912
hsa-miR-101-3p	-0.499290852386835	14.5783318909626	-3.14933306210266	0.00168557990453631	0.00612712433383819	-2.55472165799906
hsa-miR-3913-5p	0.407978860018095	3.06909347922823	3.13944824430219	0.00174290542836146	0.00632515188952746	-2.5854291807089
hsa-miR-2861	-0.0111111111111105	0.00101112234580384	-3.13695674239359	0.00175763510667214	0.00636820158551194	-2.59315418607032
hsa-miR-320c	-0.380675351398194	1.64659638578557	-3.13276157695054	0.00178269601410357	0.00644848183603263	-2.60614788757124
hsa-miR-3194-3p	0.188899908648732	0.273597881532357	3.1270004685001	0.0018176477285074	0.00656422049595924	-2.6239640127507
hsa-miR-5089-5p	0.232631360361357	0.255906115794153	3.12467630224205	0.00183192576509777	0.00660169111185552	-2.63114235456385
hsa-miR-6766-5p	-0.0288839451242111	0.0070778564206269	-3.12434519715626	0.00183396821972754	0.00660169111185552	-2.63216456879212
hsa-miR-3615	0.563839411021887	2.70348361414394	3.11131422467673	0.00191603484581092	0.0068859440008836	-2.67231049300614
hsa-miR-5187-5p	-0.305687271887094	0.88783298862799	-3.10592298942883	0.00195096508572013	0.00700015097800389	-2.68887173980323
hsa-miR-6815-5p	-0.17056587742625	0.236586240976872	-3.10221032745434	0.00197535913916739	0.00707624620659803	-2.70026022878068
hsa-miR-1180-5p	0.133041173142486	0.143156514087841	3.09981063853042	0.00199127516373461	0.00712177478044214	-2.70761410171667
hsa-miR-616-5p	0.416178530432603	2.58466709546142	3.09868670188814	0.00199877017634495	0.00713708771971405	-2.71105649880377
hsa-miR-597-5p	0.136481356542564	0.157394748431171	3.09725701339173	0.00200834157669156	0.00715688655690791	-2.71543358459374
hsa-miR-4436b-3p	-0.0444320850327499	0.0151668351870576	-3.09689681274268	0.00201075966299439	0.00715688655690791	-2.71653605025517
hsa-miR-3934-5p	0.351131657677999	1.1332482174272	3.09115874644002	0.00204964284536555	0.00727816720682745	-2.7340815847197
hsa-miR-4741	0.223235952836366	0.382587088758762	3.09090356798574	0.00205138796554434	0.00727816720682745	-2.73486111378954
hsa-miR-106a-3p	0.237568557392032	0.39561541180785	3.08719312463942	0.00207691776063805	0.00735699257795392	-2.74618878908108
hsa-miR-767-3p	0.34754369978252	0.360361316137569	3.07987812107894	0.00212810573630613	0.00752631025531196	-2.76848179606401
hsa-miR-3177-3p	0.160628655554058	0.208066424380314	3.06647504025169	0.00222491310151646	0.00785617169867737	-2.80919404914735
hsa-miR-532-3p	-0.466936691441359	5.84608628074759	-3.06395280378782	0.00224357636502196	0.00790949699478377	-2.81683594203762
hsa-miR-484	0.362878254892568	7.69173122088441	3.05885856361891	0.00228170997576514	0.00803118519203548	-2.83225169874444
hsa-miR-520d-3p	-0.191165209607424	0.193950323369915	-3.05587726350402	0.00230430181405316	0.00809787077375328	-2.8412617807349
hsa-miR-19a-5p	0.116525601337953	0.10592165379456	3.03654429228742	0.00245585407017719	0.00861682763011618	-2.89948062903415
hsa-miR-33a-3p	0.417752044180438	2.16764153146001	3.03569995126472	0.00246267653242748	0.00862713655918207	-2.90201499327574
hsa-miR-4691-3p	0.181901292173315	0.238514340669095	3.03143575857517	0.00249739827162002	0.00873499458467411	-2.91480377612397
hsa-miR-579-5p	0.334075875072462	1.01648884298962	3.02976220544555	0.002511147528953	0.00876927462547895	-2.91981812473266
hsa-miR-548t-5p	0.236220450257025	0.467556233793236	3.02864935094891	0.00252032865874374	0.00878751954642049	-2.92315098723517
hsa-miR-6776-3p	-0.0596167103944917	0.030085831650317	-3.02571682257444	0.00254466971033763	0.00885848185996844	-2.93192779323344
hsa-miR-212-5p	-0.270083419972921	0.650068580310748	-3.02229893873392	0.00257331102534384	0.00894416868120294	-2.94214669443721
hsa-miR-4738-5p	0.147520846297902	0.185040327908968	3.01997235907318	0.0025929759479916	0.00899843684451459	-2.94909629307624
hsa-miR-2276-5p	0.163640470194222	0.217303744184262	3.01340285217189	0.00264924853607907	0.00917937753296664	-2.9686913448208
hsa-miR-548o-3p	0.320233993489511	1.17248331291067	3.01145601667205	0.0026661380553018	0.00922350875517958	-2.97449017866469
hsa-miR-5091	0.263554786560758	0.598451123590791	3.00865162102585	0.00269064050502082	0.00929379869619166	-2.9828368694032
hsa-miR-4446-5p	0.140531616805311	0.138854208692474	3.00667254774628	0.00270805583208134	0.00933058988565473	-2.98872256753123
hsa-miR-186-5p	-0.305283303787346	9.61358747745302	-3.0064869813482	0.00270969404603661	0.00933058988565473	-2.98927424085076
hsa-miR-4522	0.204584016345369	0.381355136228711	2.99099167937465	0.00284973257861182	0.00979760999550595	-3.03522251711512
hsa-miR-656-5p	-0.128031510900726	0.141063097173896	-2.98616346280112	0.00289470118308712	0.00993683358212751	-3.04949200387927
hsa-miR-4755-5p	-0.0987160887637636	0.0767527994906624	-2.98418313141454	0.00291333229050352	0.00998535650803753	-3.05533820008692
hsa-miR-4484	0.25710433953615	0.518838452427447	2.98313759133532	0.00292321296222755	0.0100037842667294	-3.05842323430484
hsa-miR-643	0.275267799042666	0.680765272545054	2.98130549444412	0.00294060072576124	0.0100478064798703	-3.0638265707185
hsa-miR-492	0.107626824919707	0.0978326750281295	2.97693598001511	0.00298245240448069	0.0101751563599871	-3.07670026012123
hsa-miR-548b-3p	-0.416091948930753	1.49186621753428	-2.97379413436951	0.00301288093873358	0.0102632033204406	-3.08594546678155
hsa-miR-431-5p	0.432718988634057	1.96104809654611	2.96872450931285	0.00306257840375817	0.0104165185830733	-3.10084314495753
hsa-miR-152-3p	-0.411617005121031	9.25363469356368	-2.96616878567344	0.00308791497077111	0.0104866347860591	-3.1083439676419
hsa-miR-3187-5p	0.177860881543084	0.279286055936016	2.96532916476362	0.00309628036547542	0.0104961210333966	-3.11080679589941
hsa-miR-208b-3p	-0.0943616370348952	0.0254612257400056	-2.9649404734453	0.00310016001706805	0.0104961210333966	-3.11194669751885
hsa-miR-4757-5p	-0.13560239485588	0.156403393535978	-2.95168279630178	0.00323517673850382	0.0109365715924155	-3.15073913725424
hsa-miR-5580-5p	-0.0469439459038828	0.0193831395363421	-2.94771267908142	0.00327664028797792	0.0110599058960471	-3.16232261164885
hsa-miR-4802-5p	0.156107992166646	0.215068257043212	2.94118976473722	0.00334581887721447	0.0112762727257866	-3.18132103468393
hsa-miR-3130-5p	-0.532518593510312	3.09648580075756	-2.94065228624003	0.00335157807807099	0.0112785680475692	-3.18288463251064
hsa-miR-548ao-3p	-0.17941403150671	0.180521854587785	-2.93598553454218	0.00340196470624261	0.0114308072807335	-3.19644904262255
hsa-miR-3191-3p	0.252237208951868	0.625724479069788	2.92419772822422	0.00353232744370156	0.0118509052151981	-3.23061728010871
hsa-miR-506-3p	0.216809798967704	0.297079888040415	2.91512796889266	0.00363571190920478	0.0121793607094175	-3.25681500212913
hsa-miR-135b-3p	0.323104990304934	0.479867526179219	2.91380409438837	0.00365103087964725	0.0122122584091815	-3.2606322832522
hsa-miR-4676-5p	-0.22204296029135	0.474102263772427	-2.90652263394675	0.00373634270756738	0.0124788227872288	-3.28159729666429
hsa-miR-4739	0.131590399923559	0.130726651587639	2.89739717888466	0.00384582032881891	0.0128251756010612	-3.30779879126921
hsa-miR-4803	-0.0371196808173914	0.0107026921139749	-2.89235465129274	0.00390755971069548	0.0130115294114763	-3.32224242033335
hsa-miR-628-5p	0.418468254667042	6.19097735379567	2.89104838430416	0.00392369965614448	0.0130457139764924	-3.32598000930972
hsa-miR-6798-3p	0.305344168160033	0.828068080304726	2.88939480693802	0.0039442178498985	0.0130943316063147	-3.3307089680876
hsa-miR-449c-3p	0.202029480593302	0.183644593582797	2.88208160668759	0.00403613795125253	0.0133794961040774	-3.35159161674239
hsa-miR-1180-3p	0.530161940423132	4.5055207830221	2.87002341824501	0.00419195913639953	0.0138681496463361	-3.38590981360038
hsa-miR-199a-5p	-0.460450403287394	11.5195389672849	-2.8697134123769	0.00419603627300219	0.0138681496463361	-3.38679023996441
hsa-miR-3157-5p	-0.188351008077329	0.326666713244894	-2.861392932839	0.00430682050967685	0.0142131476255457	-3.41038571826616
hsa-miR-208a-5p	-0.0393443749219415	0.0086804474223672	-2.85615434303788	0.00437792628370128	0.014426371329526	-3.42520690903177
hsa-miR-877-3p	0.25634750073536	0.589627813470299	2.85378641501061	0.00441041563489356	0.014511900926072	-3.43189756266345
hsa-miR-4681	-0.0199975281176621	0.00404448938321537	-2.85101818824842	0.00444867470050513	0.0145515559791195	-3.43971235235157
hsa-miR-4695-5p	-0.0199975281176621	0.00404448938321537	-2.85101818824842	0.00444867470050514	0.0145515559791195	-3.43971235235157
hsa-miR-3688-5p	-0.0199975281176621	0.00404448938321537	-2.85101818824842	0.00444867470050518	0.0145515559791195	-3.43971235235168
hsa-miR-4799-3p	-0.019997528117662	0.00404448938321537	-2.85101818824841	0.00444867470050524	0.0145515559791195	-3.43971235235168
hsa-miR-1227-3p	-0.166006844457905	0.249118036248293	-2.84859713521373	0.00448238219763894	0.0146402512661119	-3.44654094455991
hsa-miR-5008-3p	0.159270188173682	0.229053801127352	2.8425336680409	0.00456782121582453	0.0148974022325202	-3.46361794120424
hsa-miR-3150a-3p	0.118333283908518	0.129787057645641	2.82888899018368	0.00476551257271426	0.0155193598592351	-3.50191555090041
hsa-miR-6742-3p	0.116466685571352	0.128090321644516	2.81397383032728	0.00499045695998345	0.0162281184599169	-3.54357169905686
hsa-miR-2355-5p	-0.37330277468782	6.79705598686458	-2.81062589240011	0.00504225241394614	0.016372576917214	-3.5528922857967
hsa-miR-3683	-0.0277715980719277	0.00808897876643074	-2.80943050148162	0.00506086373409225	0.0164090194940422	-3.55621758285849
hsa-miR-889-5p	-0.0523043061791331	0.0256216885772342	-2.80004259604802	0.00520920218038282	0.0168653615781782	-3.58228413490393
hsa-miR-522-3p	0.318020246193693	0.408578832256728	2.79813978824404	0.00523974378795035	0.0169291783701908	-3.58755702392643
hsa-miR-3942-5p	0.226106477921727	0.479550316451448	2.79786560939009	0.00524415791026171	0.0169291783701908	-3.58831651279181
hsa-miR-4515	0.150162460799438	0.220774886153196	2.79081107186635	0.00535889514607173	0.0172744646145505	-3.60783273812871
hsa-miR-1266-3p	0.119816086139891	0.142246034485769	2.78650235390356	0.00543008549543907	0.0174785795440148	-3.61972885691023
hsa-miR-2277-5p	0.340731640002423	1.46458087034115	2.7859140658954	0.00543987148544346	0.0174847388844717	-3.62135168197703
hsa-miR-518f-3p	-0.162054547125436	0.181233343779731	-2.78467834240139	0.00546047930792554	0.0175256135013044	-3.62475939534861
hsa-miR-518f-5p	-0.248376021925105	0.389533688498557	-2.77978955104907	0.00554270207547481	0.0177638402736357	-3.63822646086844
hsa-miR-629-5p	0.334776647656595	8.20514343268467	2.77837589088408	0.00556668558504184	0.0178149981042909	-3.64211630313209
hsa-miR-6797-3p	0.181428862922053	0.346273409559226	2.76656286823126	0.00577079541030557	0.0184416354047319	-3.67454498846063
hsa-miR-1228-3p	-0.334340716669452	1.30456761325354	-2.76449329176631	0.00580724222772576	0.0185262588581144	-3.68021231105019
hsa-miR-4435	0.142183153052141	0.169077259034505	2.76411318374591	0.00581395876817007	0.0185262588581144	-3.68125274392146
hsa-miR-4793-3p	0.138630440426016	0.154736735738487	2.75241289295103	0.00602416552829383	0.019168584009084	-3.71320991059993
hsa-miR-4634	-0.0471060854645278	0.0238472826094248	-2.74540033856973	0.00615341563364383	0.0195518399460986	-3.7322994179921
hsa-miR-122b-5p	-0.0465519568013695	0.0110993730267947	-2.74484605850299	0.00616373759382881	0.0195566588512769	-3.73380622869421
hsa-miR-4687-3p	0.0920645145865116	0.0947976617817629	2.74393409064351	0.00618075450314432	0.0195826758223731	-3.73628476183112
hsa-miR-3074-5p	0.366801466062048	4.91742206186658	2.73708702941842	0.00630987675039992	0.0199621715571271	-3.75486769890496
hsa-miR-6848-5p	-0.0387082102107051	0.0157583038429941	-2.73663384310843	0.00631850815158053	0.0199621715571271	-3.75609603398335
hsa-miR-1181	0.15890396264971	0.262054235829693	2.73615786461283	0.00632758511139607	0.0199624524608106	-3.75738593026122
hsa-miR-4526	0.103295177106758	0.105006322657096	2.72819222385659	0.00648124504590138	0.0204182202084354	-3.77893992964775
hsa-miR-6878-5p	0.117967265993824	0.158176153294832	2.7267755469856	0.00650892269359969	0.0204763701168341	-3.78276679202264
hsa-miR-3934-3p	0.350226284677868	1.68075496921258	2.72593130877763	0.00652546718249708	0.0204993813469958	-3.78504639756175
hsa-miR-3183	0.112594892484339	0.135681976754395	2.72528709860359	0.00653811720433676	0.0205101106085197	-3.78678542121209
hsa-miR-8072	0.146210640888894	0.234793380302737	2.71881045386425	0.00666652847828563	0.0208834411146296	-3.80424640809346
hsa-miR-4745-3p	0.207061024168425	0.407717011629116	2.69850012472768	0.00708407540108802	0.0221601851631218	-3.85873747451528
hsa-miR-548k	0.224043798868937	0.509120621039842	2.6973768993759	0.00710783891393565	0.0222005838713292	-3.86173925521682
hsa-miR-23a-3p	-0.290943104646284	13.0063476039964	-2.69694566194118	0.00711698141215057	0.0222005838713292	-3.86289139513195
hsa-miR-6504-5p	-0.0727532978144415	0.0579776036429572	-2.68547778422233	0.00736401941721317	0.0229389721257089	-3.89346360219829
hsa-miR-6810-3p	0.147319172565467	0.233912978904299	2.68454243347555	0.00738450438506974	0.0229705661614004	-3.89595149066397
hsa-miR-636	0.253760950041474	0.71138691929867	2.68393967348309	0.00739773244682525	0.022979529740418	-3.89755428657267
hsa-miR-3617-3p	0.106670644861926	0.108074619433534	2.68205105467001	0.00743931768949401	0.0230764309893383	-3.90257400610858
hsa-miR-22-5p	0.340585367188772	6.13694958329222	2.68008682165712	0.00748279051674122	0.0231789089786363	-3.90779100482928
hsa-miR-1910-3p	0.153559674949097	0.223862950380245	2.67555905152831	0.00758387043889317	0.0234592983910609	-3.91980240356993
hsa-miR-4738-3p	0.188366586968028	0.397223370457652	2.67251529871508	0.00765250786931726	0.0236386925977102	-3.92786570787294
hsa-miR-30e-5p	0.265480545503357	14.0333465712287	2.66724361238995	0.00777270611926343	0.0239766392928946	-3.94180970132785
hsa-miR-5588-3p	-0.120881592423479	0.158673476951384	-2.66349561500126	0.00785919077098658	0.024209795703691	-3.95170692110684
hsa-miR-130a-5p	-0.342448562119756	1.63036037582738	-2.66280525693469	0.0078752145407379	0.0242255560872284	-3.95352843200909
hsa-miR-6850-5p	0.163273796280034	0.210470854625667	2.65854274473882	0.00797480167445703	0.0244979730552822	-3.96476476867263
hsa-miR-4787-3p	0.300137778561131	1.00034924156546	2.64670775977592	0.00825725605592965	0.0253306156080383	-3.99586973715705
hsa-miR-132-3p	-0.370754687013575	7.3777798116514	-2.64300186395492	0.00834752631676066	0.0255722151027937	-4.00558152614598
hsa-miR-3937	-0.0494558067750127	0.0235994438856265	-2.64183625577442	0.0083761010669945	0.0256220064398	-4.00863338269357
hsa-miR-7160-5p	-0.0356298612647244	0.00991643571492174	-2.64139862359181	0.00838685217547708	0.0256220064398	-4.00977887154172
hsa-miR-515-5p	-0.125983803596855	0.137278384335184	-2.63608697173522	0.00851833012251671	0.0259879274754253	-4.02366704071547
hsa-miR-4645-3p	0.2258813679985	0.64893496293478	2.63332646550398	0.00858738652723482	0.026162668692714	-4.03087394358212
hsa-miR-1908-3p	0.093009592458831	0.0956567366121082	2.63198202887681	0.00862119990392459	0.026210959647231	-4.03438119221654
hsa-miR-3913-3p	0.212388739937015	0.532058649899823	2.63175823785314	0.00862683993792251	0.026210959647231	-4.03496482720521
hsa-miR-5188	-0.0817109899992897	0.0720572927264817	-2.63099441160169	0.00864611495217613	0.0262336356677366	-4.03695647657198
hsa-miR-4776-5p	-0.0455320726733385	0.0252780586450961	-2.62998932962463	0.00867153674761905	0.0262748746472877	-4.03957632295468
hsa-miR-3133	0.0978294358470358	0.111149080489649	2.62708866149962	0.00874527968851468	0.0264622155152467	-4.04713166866826
hsa-miR-3140-3p	0.173594594699044	0.31985244995297	2.62284694120943	0.00885412638336268	0.0267551220373449	-4.05816523974718
hsa-miR-181d-5p	0.440927794676683	5.60548273108198	2.62144751966455	0.00889030190699999	0.0268279355101182	-4.06180156064893
hsa-miR-10a-3p	-0.458951187266824	2.47769450620577	-2.61925381858477	0.00894727596361506	0.0269632291929295	-4.06749792240104
hsa-miR-135b-5p	0.6678422614027	3.81029981590233	2.61773571287277	0.00898689466909834	0.0270169619593809	-4.07143721899825
hsa-miR-6779-5p	0.136323943406377	0.203584160065576	2.61763858131037	0.00898943488878096	0.0270169619593809	-4.07168918672871
hsa-miR-578	-0.124450909801088	0.17681577665978	-2.61703410351826	0.00900525784870684	0.0270279428134836	-4.0732570475165
hsa-miR-3156-3p	0.258079547822167	0.314259881369726	2.61168696029176	0.00914631429977376	0.0274142564909548	-4.08711061817974
hsa-miR-6746-5p	-0.0545435168858181	0.030085831650317	-2.60529384479263	0.00931755361146944	0.0278898740850049	-4.10363745157748
hsa-miR-412-5p	-0.521375871518584	3.38174336040206	-2.60259807250402	0.00939061440414614	0.028070732963134	-4.11059431385065
hsa-miR-450b-5p	0.401114858505443	5.31141726672064	2.59658798274974	0.00955534531598269	0.0285247606811795	-4.12607871712158
hsa-miR-4700-5p	0.140268268897903	0.207169547949176	2.59533859827736	0.00958991202936399	0.0285895229761308	-4.12929319963227
hsa-miR-1305	0.185619568111534	0.337282721967538	2.59077028166321	0.00971725615303477	0.0289303296459654	-4.14103381488292
hsa-miR-26b-5p	-0.321982920835492	10.7715356899637	-2.58588590170606	0.00985507849780183	0.0293013779700373	-4.15356414516885
hsa-miR-6501-5p	0.262497623251699	0.717842419869715	2.58506000276217	0.0098785544957452	0.0293319111431151	-4.15568059089092
hsa-miR-556-5p	0.273473572134304	0.767453330669575	2.58407990420891	0.00990647832009435	0.0293755518677297	-4.15819132261397
hsa-miR-6739-3p	0.151727341648271	0.271253333476704	2.57872875838092	0.0100601824773279	0.0297915537095271	-4.17188286111672
hsa-miR-6720-3p	-0.328957688953011	1.01135311265813	-2.57771836790107	0.0100894421009421	0.0298384166527197	-4.1744649217846
hsa-miR-5699-5p	0.24943481959586	0.782309644366358	2.5742986600716	0.0101890364391394	0.0300928855469795	-4.18319660397871
hsa-miR-4731-3p	-0.0638523642057632	0.0484578488408552	-2.56893085444433	0.0103471349124586	0.0305192385664948	-4.19687938007704
hsa-miR-3691-5p	0.214303203355067	0.491242506338218	2.56799432006837	0.0103749416657836	0.0305606703444368	-4.19926376077674
hsa-miR-653-5p	-0.437461363564718	5.1654898919979	-2.55792805099562	0.0106780520232193	0.031411858998106	-4.22483793097573
hsa-miR-4762-5p	0.134748374642671	0.240096830755554	2.55497210807693	0.0107685454020491	0.0316361631454378	-4.2323289165411
hsa-miR-652-3p	-0.390046781967945	6.06669109045153	-2.55161472509721	0.0108721561843737	0.031898360482819	-4.24082686859892
hsa-miR-329-5p	-0.106661055817958	0.129043541474246	-2.53924300682894	0.0112616560134736	0.0329551975811541	-4.27204602807542
hsa-miR-4685-3p	-0.199345172640696	0.48275672410774	-2.5392309412043	0.0112620418568645	0.0329551975811541	-4.27207640173168
hsa-miR-5571-3p	0.162932822308643	0.243494242963782	2.53440819551904	0.0114172119030121	0.0333652995218289	-4.28420563490178
hsa-miR-3927-3p	0.117805437302443	0.118196134503322	2.53354113550146	0.0114453099375519	0.0334034604090706	-4.28638388206298
hsa-miR-3929	0.0853798838741021	0.0776102281120527	2.53281850252805	0.0114687746021936	0.0334280162617743	-4.28819873436453
hsa-miR-6744-5p	0.086050500569012	0.0782198180096446	2.52905743119443	0.0115915924051015	0.0337417126235	-4.29763620333988
hsa-miR-504-3p	0.152798656521561	0.250004935391078	2.52738542250941	0.0116465661497636	0.0338573604955823	-4.30182724642535
hsa-miR-934	-0.518775481521476	1.18576563290424	-2.52622577940117	0.0116848298276186	0.0338985893368766	-4.30473239138368
hsa-miR-4700-3p	0.0711065767559523	0.0646358063737167	2.52603081196617	0.0116912739450912	0.0338985893368766	-4.30522069574859
hsa-miR-6757-5p	-0.0859294668373749	0.0877214515700911	-2.5218216701347	0.0118311677109063	0.0342594830324939	-4.31575360190134
hsa-miR-6874-5p	-0.099559413571543	0.124387815984483	-2.52088616131222	0.0118624612025277	0.0342704880497363	-4.31809225271981
hsa-miR-6516-3p	0.182514007415377	0.44181286041008	2.52078562484931	0.0118658285953387	0.0342704880497363	-4.31834352987377
hsa-miR-28-5p	-0.30691605680574	7.83493601063031	-2.51541963258813	0.0120467948528505	0.0347479628158195	-4.33174073877508
hsa-miR-7852-3p	-0.0164983474001762	0.00261371334754414	-2.50413634417635	0.0124353321539035	0.0357757418573561	-4.35981964501905
hsa-miR-7160-3p	-0.0164983474001712	0.00261371334754414	-2.50413634417558	0.0124353321539302	0.0357757418573561	-4.35981964502101
hsa-miR-1292-3p	0.0866081603095942	0.0898378412610835	2.50354167573355	0.0124561143395331	0.0357891719897841	-4.36129604335652
hsa-miR-3139	0.0854958132573135	0.0888267189152796	2.4970210938168	0.0126860212485934	0.0364026527042971	-4.3774621445639
hsa-miR-487a-3p	-0.264064482698023	0.919880785128941	-2.49540054390687	0.0127437400756656	0.0365176210418566	-4.38147342144349
hsa-miR-6793-5p	0.18037779800557	0.456628236035093	2.49497400431875	0.0127589707017023	0.0365176210418566	-4.38252878890304
hsa-miR-548az-5p	0.128375905468065	0.150026901600054	2.48497172564571	0.0131207816803934	0.0375048341211758	-4.40722589987931
hsa-miR-4745-5p	0.0954940235293972	0.109026193054309	2.48288756179156	0.0131973058766412	0.0376750852853728	-4.41235967596594
hsa-miR-1266-5p	0.376380633506558	5.04525565025649	2.48156455312407	0.0132460875781355	0.037765802966674	-4.41561634406891
hsa-miR-664a-3p	-0.327237650903976	6.50704833950111	-2.47183948034438	0.013609594964842	0.038752449252454	-4.43950260073096
hsa-miR-4646-5p	-0.0667931783266037	0.0558612139519648	-2.46112904705815	0.0140201208343818	0.0398702796071215	-4.46570185932038
hsa-miR-1915-5p	0.0994061802861565	0.0903601173683083	2.45828791949773	0.0141308407279614	0.0401337560828674	-4.47263280708995
hsa-miR-4517	0.116200629861721	0.150070699495701	2.45763773856124	0.0141562869383721	0.0401546785314489	-4.47421781546137
hsa-miR-525-5p	-0.212013837449372	0.354284600476578	-2.45203660656626	0.0143771815108771	0.0407292348669107	-4.48785507932151
hsa-miR-6895-3p	0.166448002346347	0.339354538095822	2.44739795640704	0.0145624174241593	0.0412014383427487	-4.49912568716985
hsa-miR-3910	0.161666864433788	0.326620849654698	2.44669519968426	0.0145906637673681	0.0412288348948149	-4.50083134822358
hsa-miR-132-5p	-0.290008748883351	2.71386876592115	-2.44582878683054	0.0146255546234178	0.0412749133654522	-4.5029335530348
hsa-miR-7155-3p	-0.129549130911737	0.218314866530066	-2.4424273998366	0.0147632433743998	0.0416106136225152	-4.51117933323651
hsa-let-7d-3p	-0.283526332559916	9.58469206914581	-2.44058731508831	0.0148382062014092	0.0417688922348921	-4.51563541571933
hsa-miR-320d	0.316357672289654	1.59038940422226	2.43796952462709	0.0149454306637614	0.0420174702584989	-4.52196912873235
hsa-miR-338-5p	-0.400830579776873	2.69631514484567	-2.43421063647903	0.0151005899108808	0.0424000128850395	-4.53105196919856
hsa-miR-4789-3p	0.127345050065994	0.193534299526343	2.42436336447801	0.0155138213726141	0.0435052995815354	-4.55478090173399
hsa-miR-361-5p	-0.292963837500576	8.91002133913781	-2.42325930758865	0.0155607678001613	0.0435819234352562	-4.55743541784733
hsa-miR-409-5p	-0.411627579384014	4.87286731417445	-2.41846323649792	0.015766161394927	0.0441015673276233	-4.5689528822738
hsa-miR-4644	-0.0188851810653771	0.00505561172901921	-2.40808754548498	0.0162186939957119	0.0453103388232404	-4.59379229633791
hsa-miR-5584-5p	-0.0625923941949655	0.0514912158782667	-2.40718602996637	0.0162585479101322	0.0453646167191001	-4.59594554179627
hsa-miR-30a-5p	-0.431164694704539	16.6198868904321	-2.40017372838399	0.0165714991155479	0.0461797986645317	-4.61266702965553
hsa-miR-186-3p	0.207408708658328	0.671723805652919	2.39400959864713	0.0168509606024909	0.0468997286944015	-4.62732615252541
hsa-miR-3116	0.0710030067844379	0.064541661374332	2.39339975915639	0.0168788326735226	0.0469185073440472	-4.62877440675065
hsa-miR-339-5p	-0.333084028287216	6.57341434970532	-2.38679290152706	0.0171833996473731	0.0477054132710197	-4.64444107361824
hsa-miR-5690	0.188577119305659	0.463046861868671	2.38336911518703	0.0173431227273733	0.0480887335549263	-4.65254296747343
hsa-miR-6837-5p	0.125781400871542	0.203224055100737	2.38200062749957	0.0174073279168466	0.048206577684933	-4.65577807911137
hsa-miR-92a-2-5p	0.0733059982503944	0.0666350782882767	2.38018080273282	0.0174930317472752	0.0483835909224137	-4.66007730845123
hsa-miR-378b	-0.0326702926082682	0.0147471814971902	-2.37952551274114	0.0175239829381894	0.0484089130668143	-4.66162459724426
hsa-miR-3074-3p	0.154311749425049	0.307789397499874	2.37895152531923	0.0175511334735705	0.0484236862668324	-4.66297956613617
hsa-miR-99b-5p	0.287940671203587	16.5427041740096	2.37451662183561	0.0177621595615256	0.0489451071788442	-4.6734378145343
hsa-miR-5571-5p	0.129595834164476	0.179857621115164	2.37315769612331	0.0178272655026419	0.049063639010369	-4.67663852849394
hsa-miR-3911	0.163239242128383	0.307715972738576	2.36996313120044	0.0179811420584282	0.0494258867719915	-4.68415563791588
hsa-miR-6777-3p	0.108288965680564	0.149378588096033	2.3664726740383	0.0181506021504934	0.0498300214786724	-4.69235756454899
hsa-miR-6812-5p	0.0633201473899973	0.0575579499530898	2.3640334364689	0.018269855899986	0.0500954937702084	-4.69808222556879
hsa-miR-30c-5p	-0.272911701238262	11.1308563238728	-2.35955941379488	0.0184903764212756	0.0506376399897078	-4.708567163608
hsa-miR-708-3p	0.33486880404616	7.59531855037352	2.3530867048486	0.0188135386005459	0.0514591985613453	-4.72370129364541
hsa-miR-550a-3-5p	-0.277064781608429	1.18812448013888	-2.34323945286786	0.0193146702801695	0.0527649233607092	-4.74664674921178
hsa-miR-664a-5p	-0.293604958594064	3.8241727033183	-2.34256206083619	0.0193495686586911	0.0527670468079219	-4.74822166809954
hsa-miR-4726-3p	0.10236371587236	0.137492958670185	2.34230233472478	0.0193629640470312	0.0527670468079219	-4.74882540513862
hsa-miR-4674	0.183354647785232	0.383444467268644	2.34029688194851	0.0194666689200363	0.0529846466561282	-4.75348487960785
hsa-miR-4763-3p	0.0648941601811864	0.058988725988761	2.33754432905164	0.0196097985541604	0.0533088893375646	-4.75987374209666
hsa-miR-6854-3p	0.0754846897867868	0.0797266178030451	2.33357815661938	0.0198176536774529	0.0538080792391478	-4.76906642171846
hsa-miR-3115	0.102069526922689	0.132614013442627	2.32576760929928	0.0202326198475116	0.0548677029075987	-4.78712434190408
hsa-miR-194-5p	0.288101906879788	8.77751818065292	2.32300623782331	0.0203811347869592	0.0552030492217517	-4.79349428232829
hsa-miR-6811-3p	0.0770387671964482	0.0811392725970608	2.32176066572551	0.0204484365307693	0.0553178776307413	-4.79636512237509
hsa-miR-7109-3p	-0.0758497285596157	0.0819967012184511	-2.31860575722906	0.0206197743293619	0.055713526503057	-4.80362985648399
hsa-miR-1538	0.18676493686045	0.523454728755228	2.31625851461637	0.0207480612245351	0.0559307189642825	-4.80902845807714
hsa-miR-1537-3p	0.0911677129450483	0.116204692218668	2.31621358907034	0.0207505233798148	0.0559307189642825	-4.8091317330014
hsa-miR-4632-5p	-0.0255469039673713	0.0101112234580384	-2.31165374290706	0.0210017574970461	0.0564528860537876	-4.81960360858199
hsa-miR-5702	0.0659228726434821	0.0599238245768356	2.31163229779766	0.0210029453037882	0.0564528860537876	-4.81965280993685
hsa-miR-4662a-5p	-0.377277047455234	5.83579093489923	-2.31131543116093	0.0210205028214689	0.0564528860537876	-4.82037974207894
hsa-miR-4763-5p	0.199910836741632	0.518828192940329	2.3088928133428	0.0211551634300775	0.0567459154326113	-4.82593427581574
hsa-miR-30d-5p	-0.263847134177992	14.1757391185672	-2.3083857523765	0.0211834433487088	0.0567532300090255	-4.82709612665466
hsa-miR-3620-5p	0.0988553557813474	0.145414974005939	2.30533646667061	0.0213542053342256	0.0571417952377289	-4.83407776389436
hsa-miR-3164	0.0666571885468396	0.0605913169905013	2.30203384712893	0.0215405073674311	0.0575709589206552	-4.84162913488642
hsa-miR-4804-3p	-0.0870342720394536	0.111662879178901	-2.30019809395636	0.0216446744754551	0.0577798341466176	-4.84582191533246
hsa-miR-365a-5p	0.29071733144189	2.16642376031774	2.29683873307628	0.0218364339445402	0.0582217524499685	-4.8534859809637
hsa-miR-382-3p	-0.344805090950847	2.14270204017883	-2.29628545901875	0.0218681576012642	0.0582364244992898	-4.85474716077968
hsa-miR-589-5p	0.268624209391482	7.20289840337108	2.28603675675324	0.0224631031843048	0.0597058813430374	-4.87805456322996
hsa-miR-6769b-3p	0.0716859828910349	0.0762735970757661	2.28585614294197	0.0224737131034576	0.0597058813430374	-4.87846438673312
hsa-miR-518c-5p	-0.218768665551478	0.440286487997591	-2.28319205862086	0.0226307187420789	0.0600511664589692	-4.88450563124393
hsa-miR-6842-5p	-0.0538804761607549	0.0417996461100957	-2.28065524472485	0.0227811103087209	0.0603780978468606	-4.89025179012523
hsa-miR-6773-3p	0.0800249423782622	0.0903532861592907	2.27931827355818	0.0228607202205577	0.0605168767697958	-4.8932776314879
hsa-miR-4638-5p	0.0575693965541318	0.0523305232580015	2.27875709803555	0.0228942074566023	0.0605333747156116	-4.89454716425254
hsa-miR-19b-1-5p	0.34081136874571	3.9063807042567	2.27693921684108	0.0230029797772516	0.0607015698784492	-4.89865758550644
hsa-miR-2110	-0.292001066810906	1.92523174898864	-2.27678076938999	0.0230124816918749	0.0607015698784492	-4.89901569812429
hsa-miR-3145-5p	0.100144358996391	0.13547556551397	2.26698666455994	0.0236064898851082	0.062194559946412	-4.92110382087251
hsa-miR-550b-3p	0.0630474972255494	0.0573101112292915	2.26628587847056	0.023649498545149	0.0622340477118198	-4.92268065396439
hsa-miR-3609	0.244520248908316	0.629621748993024	2.25871881266982	0.0241182589542578	0.0633924889200078	-4.93967651516211
hsa-miR-765	0.184665627860265	0.546691285728196	2.25333407374427	0.0244567239499886	0.0641798238457434	-4.9517365428762
hsa-miR-937-5p	0.0810083652980946	0.0847476332577084	2.25288612252823	0.024485065363006	0.0641798238457434	-4.95273852131212
hsa-miR-2681-5p	-0.0375689871446089	0.0214053842279498	-2.25257923526048	0.0245044982535752	0.0641798238457434	-4.95342485373693
hsa-miR-4690-5p	0.0832958379761356	0.109049165831356	2.24943701912031	0.0247042428125658	0.0646267647664412	-4.96044688101143
hsa-miR-6735-5p	0.11306259889133	0.180551565849883	2.24324305003714	0.0251021210428544	0.065590365689623	-4.97426036194772
hsa-miR-3944-3p	0.176817325179656	0.448780242066646	2.23648532709748	0.025542538955084	0.0665942325023642	-4.98928809309964
hsa-miR-3652	0.148389502748785	0.332162435760529	2.23642837109088	0.0255462791949636	0.0665942325023642	-4.98941456035718
hsa-miR-6843-3p	-0.17217035094413	0.406424060615164	-2.23383949257651	0.0257167898206377	0.0669336581452999	-4.99515963748869
hsa-miR-223-5p	-0.335200532997404	2.62555337019988	-2.23317791201642	0.0257605211589297	0.0669336581452999	-4.99662671889402
hsa-miR-1248	0.253064963905218	0.846829164143359	2.23308154124201	0.0257668967646247	0.0669336581452999	-4.99684038905278
hsa-miR-1225-3p	-0.0767365830202853	0.0941897180931261	-2.23086182642685	0.0259141252852509	0.067237467591755	-5.00175934236706
hsa-miR-5001-3p	0.18785336958747	0.568888557447988	2.22682548413453	0.0261837138161378	0.0678576760625928	-5.01069158588969
hsa-miR-6736-5p	0.0879997519811294	0.11332501890567	2.22626001305074	0.0262216750107095	0.0678768533785383	-5.01194166903703
hsa-miR-324-3p	0.302386572938779	5.50877045493487	2.22507978539814	0.0263010595314743	0.0680030887303892	-5.01454977783614
hsa-miR-4713-5p	0.0720847439980072	0.0655249594076961	2.21901544557173	0.0267122476993449	0.0689859327212151	-5.02792937761802
hsa-miR-4494	0.0753811198152723	0.0796324728036603	2.21843193577802	0.0267521038384537	0.0690086209351983	-5.02921485394579
hsa-miR-23b-5p	-0.238990398471734	1.08413296588927	-2.21772775292935	0.0268002709260077	0.0690526702165465	-5.03076572819554
hsa-miR-542-5p	-0.323924568104267	2.65675637488582	-2.21623839987777	0.0269023918680415	0.0692354720033836	-5.03404423537098
hsa-miR-5008-5p	0.0564570495018509	0.0513194009121976	2.21097930232798	0.02726569044494	0.0700452417561413	-5.04560362141123
hsa-miR-181a-5p	0.320335726383035	11.7083948678303	2.21041509390109	0.0273049166641117	0.0700452417561413	-5.04684212464205
hsa-miR-4659b-3p	-0.0224621598974622	0.00538112041950188	-2.21031828525439	0.0273116521210348	0.0700452417561413	-5.04705459944351
hsa-miR-525-3p	-0.119462527718591	0.144240766452396	-2.20598190070187	0.0276148320548607	0.0707411095661427	-5.05656260945972
hsa-miR-766-3p	0.318779834096046	4.22101085587298	2.20382395559433	0.0277667858828744	0.0710484233247282	-5.06128725693228
hsa-let-7f-1-3p	0.27661989499503	2.90826286211714	2.19725000453454	0.0282341558147183	0.0721611738371568	-5.07565217378319
hsa-miR-6832-3p	0.120773799135098	0.20978326129672	2.19018265188142	0.0287441610995365	0.0733802089678972	-5.09104783556271
hsa-miR-100-3p	-0.175969172399255	0.467678143857959	-2.1855188600211	0.0290850513185735	0.0741652112268104	-5.10118063080955
hsa-miR-4479	0.0883369917320277	0.135853791720464	2.18309712422042	0.0292634336197302	0.0744642076247165	-5.10643378139275
hsa-miR-4473	0.234404612540475	0.944103435958373	2.18301685705185	0.0292693621145329	0.0744642076247165	-5.10660779556854
hsa-miR-16-2-3p	0.286126263519064	4.45386388473668	2.18218539441027	0.0293308344628102	0.0745352212149903	-5.10840998152389
hsa-miR-6818-5p	0.106138981832891	0.191868699396842	2.1811445429334	0.0294079442803155	0.0746457648532352	-5.11066505708948
hsa-miR-7161-5p	0.0621241657477308	0.0564708038495567	2.17926710118046	0.0295474732464781	0.0749143128772008	-5.11472996806386
hsa-miR-34a-3p	0.242111789082965	1.33447002920053	2.16730293885246	0.0304500985001167	0.0771147876496684	-5.14055252617962
hsa-miR-373-3p	-0.110859213698169	0.173248843482505	-2.16678821396971	0.0304894579861145	0.0771265218532578	-5.14166031095122
hsa-miR-519a-3p	0.241572069688544	0.410365711548437	2.16121913152244	0.0309181152041188	0.0781218815339567	-5.15362935877542
hsa-miR-549a-3p	0.0583055234704506	0.0529996618806223	2.15894336596949	0.0310947684723837	0.0784789554285956	-5.15851164251232
hsa-miR-4659a-5p	-0.0631297349776806	0.0684143357914783	-2.15261322528029	0.0315907066928832	0.0796401357149756	-5.17206512858954
hsa-miR-4796-5p	-0.108731277468729	0.189216850983835	-2.15023207804926	0.0317790096302771	0.08002401404631	-5.17715320683578
hsa-miR-3152-5p	-0.126215218428052	0.268712438560452	-2.14864580612663	0.0319049874643762	0.080250257257508	-5.1805396850839
hsa-miR-3173-5p	-0.213115689848894	0.974331469240285	-2.14362043963497	0.0323069245355227	0.0811693205807645	-5.19125182331473
hsa-miR-499a-3p	0.142175115922116	0.321902036648799	2.13305769837647	0.0331659332339662	0.0832333759464847	-5.21368649058386
hsa-miR-7110-5p	0.0652845507417981	0.0704547017247414	2.13082392021157	0.0333500807255271	0.0836010488616204	-5.21841684422955
hsa-miR-4306	0.102732221470286	0.161938207679894	2.12776544437324	0.0336036349589489	0.0841416834766916	-5.22488565130246
hsa-miR-3611	0.0906126794558753	0.144421972901791	2.12697539891458	0.0336693991754058	0.0842114139285769	-5.22655513495084
hsa-miR-4790-3p	0.108186204536238	0.165007817200616	2.12172757857852	0.0341090375295043	0.0852150420169056	-5.23762896712775
hsa-miR-181a-2-3p	-0.284087997772786	10.7457466069874	-2.11701819347658	0.0345077429401974	0.086114266370987	-5.24754352744609
hsa-miR-125a-3p	-0.280241495521661	3.5447223440067	-2.1147545516006	0.0347008018149754	0.086498856151583	-5.25230135202124
hsa-miR-6734-5p	-0.144346192291882	0.384150011431641	-2.11071557181175	0.0350475689634833	0.0872566413378941	-5.26077813242875
hsa-miR-6821-5p	0.0630598566372365	0.0684324570331337	2.11030044366269	0.0350833771790812	0.0872566413378941	-5.26164846959872
hsa-miR-4636	-0.196030775033754	0.794469372783204	-2.10881014063145	0.0352121858847433	0.0874790434563925	-5.26477156755915
hsa-miR-4505	0.0808839393100742	0.106856752382635	2.10829424178458	0.0352568697429782	0.0874921873733571	-5.2658521822793
hsa-miR-337-5p	-0.153296279938468	0.411481811749193	-2.10096803463453	0.0358966686131894	0.0889804698547921	-5.28116955921335
hsa-miR-324-5p	0.294120599584615	5.75520969854718	2.10030136388389	0.0359553782243594	0.0890266388364574	-5.28256078793421
hsa-miR-1293	0.0905249744497405	0.104509332465215	2.09841406850538	0.036122025607372	0.0893396646703488	-5.28649688024202
hsa-miR-5582-3p	0.109827433165284	0.228554831261845	2.09477963364821	0.0364448029270577	0.0899460518450044	-5.29406687983245
hsa-miR-4457	0.054610386546213	0.0496407861527281	2.09474155732193	0.036448197505855	0.0899460518450044	-5.29414611844343
hsa-miR-3136-5p	0.225751584881896	1.04417390387339	2.09120840447859	0.0367643613906539	0.0906255789663067	-5.30149256227183
hsa-miR-4529-5p	-0.0304455985037073	0.0167694261887979	-2.08798528427592	0.0370548197723122	0.0912403045613143	-5.3081836374587
hsa-miR-3189-3p	0.10352129158706	0.15615588827685	2.07573706108965	0.0381765084825648	0.0938981454482574	-5.33351717942019
hsa-miR-873-3p	0.066961096010524	0.0608675685677049	2.07086241028548	0.0386309041506688	0.0949106616356586	-5.34355853378353
hsa-miR-92a-1-5p	0.302113565711492	3.00703534672187	2.06990872966938	0.0387203387787344	0.0950252734006288	-5.34552029517613
hsa-miR-3146	0.0695696421998437	0.0965720677495722	2.06783534207708	0.0389153858126779	0.0953985340948761	-5.34978225028578
hsa-miR-7155-5p	-0.0909013387020013	0.160979802850101	-2.06218580047789	0.0394510943193717	0.096572894291273	-5.36137368631465
hsa-miR-3158-5p	-0.146689385819741	0.417621614403846	-2.06141475507444	0.0395246914399714	0.096572894291273	-5.36295323901326
hsa-miR-29a-5p	0.24590773551542	4.0748988415334	2.06141276972331	0.0395248810944472	0.096572894291273	-5.36295730541956
hsa-miR-617	-0.0153860003478956	0.00362483569334798	-2.06083667674386	0.0395799461737413	0.0966011653317357	-5.36413709797685
hsa-miR-7112-3p	0.187963523665566	0.54046601414111	2.05879230149465	0.0397758816845896	0.0969728136349873	-5.3683211771161
hsa-miR-5697	0.0575817559658189	0.0634528690618437	2.05735876918043	0.039913764384056	0.0972022705010838	-5.37125263128823
hsa-miR-4757-3p	-0.0331464749493066	0.0208139155720133	-2.05536121193464	0.0401065743050796	0.0975648428604401	-5.37533409360238
hsa-miR-4453	0.136601643137673	0.343669505515213	2.05197729864744	0.0404350047658854	0.0982561767888747	-5.38223922574356
hsa-miR-196b-5p	-0.351420234609925	9.2136559122454	-2.05093388521634	0.0405367342709339	0.0983957232958952	-5.38436611462724
hsa-miR-3150b-5p	0.0595869507156636	0.0541644779508397	2.04903241099618	0.0407226808706493	0.0987391639887686	-5.38823931212664
hsa-miR-518d-3p	-0.0401077240295543	0.0209857305380824	-2.04805992912255	0.0408180601252299	0.0988624989510749	-5.3902188269962
hsa-miR-548av-5p	0.0482089543969814	0.0438218908017034	2.04339852014239	0.0412778794183548	0.0998672877866731	-5.39969432222211
hsa-miR-6515-5p	0.0926293129824407	0.168477312960595	2.03739707017035	0.0418763493999332	0.101204974991569	-5.41186226504323
hsa-miR-1257	0.0593925979126106	0.0539878114493785	2.03655905353696	0.041960499565701	0.101298119060241	-5.41355852043944
hsa-miR-18b-3p	-0.155765924551874	0.364069184756919	-2.03591249884169	0.0420255218241007	0.101344933736512	-5.41486675890128
hsa-miR-208a-3p	-0.018885181065375	0.00505561172901921	-2.03348703340582	0.0422702058953227	0.101824433073223	-5.41977077345438
hsa-miR-3160-3p	0.0577707715402824	0.0636246840279128	2.03224768436476	0.0423956982805053	0.102016084378117	-5.42227435808345
hsa-miR-4699-5p	-0.0225093889887889	0.00826079373249981	-2.02963790970631	0.0426609877487298	0.102543348257499	-5.42754136312534
hsa-miR-3939	0.0864903287763906	0.134175176960994	2.02901421744577	0.042724595192541	0.102585217213658	-5.42879909510829
hsa-miR-4512	0.0520076612927278	0.0472749115289823	2.02839865684651	0.0427874520543509	0.102625195478092	-5.43004005299054
hsa-miR-1229-5p	0.0644572132656619	0.0808137639065781	2.02621339640966	0.0430112287589895	0.103050635462476	-5.43444247863406
hsa-miR-4735-3p	-0.00999876405883104	0.00202224469160768	-2.00354475545578	0.0453915689863825	0.10817988414631	-5.4798330857199
hsa-miR-6130	-0.00999876405883103	0.00202224469160768	-2.00354475545578	0.0453915689863829	0.10817988414631	-5.4798330857199
hsa-miR-6719-3p	-0.00999876405883101	0.00202224469160768	-2.00354475545577	0.0453915689863833	0.10817988414631	-5.4798330857199
hsa-miR-892c-5p	-0.00999876405882757	0.00202224469160768	-2.00354475545508	0.0453915689864577	0.10817988414631	-5.47983308572122
hsa-miR-6838-3p	0.0743134269679039	0.100884163307197	2.00350712530402	0.0453956109970108	0.10817988414631	-5.47990801344614
hsa-miR-518a-3p	-0.113625093840162	0.173657265739339	-1.99642444500583	0.0461618203684145	0.109783902683438	-5.49398591985929
hsa-miR-4728-3p	0.356487017591677	2.49540989894717	1.99637170518208	0.0461675664594018	0.109783902683438	-5.49409056280426
hsa-miR-3678-3p	0.115911755105548	0.26091922374554	1.99012402008658	0.0468525434861086	0.111293581906574	-5.50646741178131
hsa-miR-4743-3p	-0.0647386174485067	0.0809855788726472	-1.98712079491081	0.0471848436981216	0.111963181467445	-5.51240319417031
hsa-miR-2681-3p	-0.0435676693215297	0.0381748104167477	-1.98418900926427	0.047511152107044	0.112552363923194	-5.51818920061852
hsa-miR-655-5p	-0.0634372548217642	0.0821685161845201	-1.98397991478893	0.0475344967852119	0.112552363923194	-5.51860153389052
hsa-miR-4720-5p	0.0457952447179528	0.0416278311440266	1.98159582374238	0.0478013559009715	0.113063696971308	-5.52329990172577
hsa-miR-6769a-3p	-0.118862530367601	0.277284080144511	-1.96965849162031	0.0491565783480724	0.116145489905392	-5.54674071229444
hsa-miR-6839-5p	0.0835237427986397	0.142589664417907	1.96525397606987	0.0496647036579054	0.117221367507129	-5.55535417454856
hsa-miR-7845-5p	0.11297002552023	0.262604277002256	1.96403076789142	0.0498065988852394	0.117343444032296	-5.55774288369161
hsa-miR-330-3p	0.276194349599326	3.13383156614034	1.96389738136209	0.0498220926260491	0.117343444032296	-5.55800327475309
