# Supplementary material for: Integrated Analysis of ceRNA Network Reveals Prognostic and Metastasis Associated Biomarkers in Breast Cancer
Source: Front Oncol. 2021 May 13;11:670138. doi: 10.3389/fonc.2021.670138 (PMC8158160; doi:10.3389/fonc.2021.670138)
Supplement: Supplementary Table 1 — Differentially expressed mRNAs between breast cancer patients and noncancerous tissue samples. [file DataSheet_1.zip › Supplementary Table S3.csv]

	logFC	AveExpr	t	P.Value	adj.P.Val	B
LINC01537	-0.894915577029922	0.211316694227929	-35.8129149188791	1.07259692645203e-180	1.02937127031602e-176	402.728489916986
AP005264.1	-0.743033703843037	0.183669524920345	-34.9901950492594	4.06932652576746e-175	1.95266633338952e-171	389.89622487758
MRGPRF-AS1	-0.170136049415045	0.0371257925971398	-34.4016889228882	4.06670336771946e-171	1.30093840733345e-167	380.696638666368
AC092376.2	-0.524322204293314	0.247211426830233	-33.30332837196	1.23062285943215e-163	2.95257189549259e-160	363.490316432392
AL356489.2	-0.641411113115236	0.157577300956412	-33.0301277263728	8.98378365648479e-162	1.72434743502569e-158	359.204613509792
AC024909.1	-0.733949988996767	0.240141153507889	-31.9188362335849	3.46567606301863e-154	5.54334886279829e-151	341.756139632946
AC007938.1	-0.291034986552626	0.104035275997383	-31.6710694444115	1.7065887195967e-152	2.33973313456707e-149	337.863831524874
AC096921.2	-0.91255805123389	0.445571194405198	-30.5832963803647	4.59358200318087e-145	5.51057581056585e-142	320.77542686598
AL591686.1	-1.12339674387961	0.195550676441657	-30.5337408630724	1.0012741306521e-144	1.06769198131868e-141	319.99714654337
AP001528.1	-1.85098865035086	0.919308429124484	-30.3724057806188	1.26520633400177e-143	1.2142185187415e-140	317.463597035708
PDE9A-AS1	-0.512163321093934	0.142873773546924	-30.1863956081858	2.35515270640975e-142	2.05476368394676e-139	314.543114830362
AC093110.1	-1.27311407508476	0.613921253100023	-30.0777162215614	1.29962752522133e-141	1.03937711329576e-138	312.837095735745
AC009806.1	-0.59496013652203	0.247610697803105	-29.7309972099613	3.01704628566743e-139	2.2272764002731e-136	307.396272614224
AC006159.1	-0.328357903719036	0.062846155745228	-29.0061689911466	2.63119651548301e-134	1.8036852113636e-131	296.034115487223
SACS-AS1	-0.187725090316134	0.0390504706700636	-28.8015756834698	6.50291408588773e-133	4.16056443215097e-130	292.830713890503
AGAP11	-0.352176711273559	0.106849888484009	-27.9612812275421	3.34633257183378e-127	2.00717210574305e-124	279.696323101624
LINC02066	-0.213779963409381	0.0352964458427367	-27.7793606785063	5.73719400413292e-126	3.23881475633315e-123	276.858329511986
CADM3-AS1	-0.692693114682064	0.214449456517629	-27.7724426587229	6.39163370321185e-126	3.40780603609578e-123	276.75045097938
AC084064.1	-0.443448368336549	0.07634146860642	-27.5337160623867	2.6520172072295e-124	1.33954784935692e-121	273.029845333997
LUARIS	-0.391495628614101	0.0977334284515393	-27.2556067388746	2.02380489076415e-122	9.7112277683318e-120	268.700782600388
LINC01589	-0.756260189580618	0.29479735988086	-26.90134282311	5.01630338678399e-120	2.29245064776028e-117	263.195347253383
AL136982.1	-0.171093136649033	0.0644188950705798	-26.5632400262251	9.57046088943271e-118	4.17489605254026e-115	257.951411732833
AC021739.2	-0.790965841377505	0.472308724853745	-26.3688057443169	1.95116393612746e-116	8.14144360652835e-114	254.940703078158
AC036108.2	-0.598717820873174	0.133653376884186	-26.1578894570995	5.11424371204499e-115	2.04505820435399e-112	251.679122457128
ARHGEF7-AS2	-0.18013712133288	0.0443654707173818	-26.1123818477126	1.03412304245245e-114	3.96979153536645e-112	250.976013637084
AC024337.2	-0.244566521233603	0.0920553061512832	-26.087582135127	1.51766121692384e-114	5.60192103800697e-112	250.592943113386
MME-AS1	-0.214028252343869	0.0398783707582021	-25.9980811704478	6.05613915390225e-114	2.15262101703703e-111	249.211017901059
HID1-AS1	-0.668489096841774	0.342618658686279	-25.9537065691912	1.20237859327273e-113	4.12115262844227e-111	248.526186946922
AC002546.1	-1.74999128573986	0.360062867321737	-25.5074904692097	1.17393552722267e-110	3.8849169843986e-108	241.652385506634
AC007423.1	-1.04410584279378	0.178382357709191	-25.2044582168192	1.24153277247863e-108	3.97166333915914e-106	236.998165850184
AC009269.4	-0.292379186549647	0.0892664861645447	-25.1421787558821	3.23119557481341e-108	1.00031561069304e-105	236.043099784006
LMO7DN	-0.238270526985725	0.0561782315838586	-25.0815038175807	8.20072235710284e-108	2.45944788940987e-105	235.113136798774
AC097713.1	-1.33947935704529	0.26526971477083	-25.0767971378681	8.81495778844415e-108	2.49268965254706e-105	235.041018356409
AP003071.4	-0.648248397511525	0.289873428155125	-25.0766783890988	8.83103555138064e-108	2.49268965254706e-105	235.039198858465
AC135178.2	-0.442324436267912	0.12708945792957	-24.9632659613203	5.02882735560362e-107	1.37890446090651e-104	233.302342516704
AL135960.1	-0.15755668509487	0.0593198644888799	-24.537384097549	3.39895667553948e-104	9.061052004209e-102	226.796382136028
LINC01028	-0.515227771248533	0.0794680460524154	-24.4542437881172	1.20907627997338e-103	3.13608244835257e-101	225.529404616026
AC003986.2	-0.64761101960613	0.167472874107186	-24.3348261208068	7.46853700555679e-103	1.88619867479812e-100	223.711445475476
AL353693.1	-0.946180737872113	0.217249132587288	-24.094326028133	2.90331704465695e-101	7.14439325065968e-99	220.056988767591
AC004490.1	-0.229940325622335	0.0491469126382569	-24.0012242823964	1.19453410824725e-100	2.8659859592122e-98	218.644795510799
AC002398.2	-0.523701806506676	0.10729648200103	-23.8110109581501	2.13958721189251e-99	5.00819962744694e-97	215.764080885737
LINC01942	-0.223014456866722	0.0426964516939358	-23.8001736469896	2.52143026377671e-99	5.76146815272979e-97	215.600138463268
AL358332.1	-0.32046284035343	0.0854888247542705	-23.6337131088607	3.13307292780033e-98	6.99258160188367e-96	213.084549935733
ADIPOQ-AS1	-0.343485128196879	0.0433676376583654	-23.5052102918289	2.18432631715186e-97	4.76431356038782e-95	211.145931392089
AC254633.1	-1.32559758492819	0.782094347598271	-23.1471197707637	4.81447811555177e-95	1.02676769944334e-92	205.759663690707
AC010319.5	-0.365523320535765	0.0895342165942353	-23.0400778794474	2.40419105240172e-94	5.01587424563028e-92	204.154290437933
AC104237.3	-0.60033193661188	0.158142030965738	-22.9294066479638	1.26489984167767e-93	2.58281782565544e-91	202.496838673038
AC007193.2	-0.137999964996513	0.0254790926375217	-22.9119232290115	1.64389974934645e-93	3.28677206134956e-91	202.235222354108
LINC01230	-0.910354206487328	0.175370169437165	-22.9082125534498	1.73791650384133e-93	3.40383360966638e-91	202.179704818306
Z97989.1	-0.622017641692692	0.485844765360624	-22.8609680222004	3.5273618874063e-93	6.77041840668765e-91	201.473093053383
AL391883.1	-0.524046907223098	0.0939365049200362	-22.8292488226661	5.67203897245349e-93	1.06734427487522e-90	200.998937035859
AC087242.1	-0.308915072508993	0.0677452949684661	-22.8148919300386	7.03205153653705e-93	1.29781920377204e-90	200.784389065507
KCNJ2-AS1	-0.584080083202883	0.278678249661639	-22.6291032983696	1.13076097039053e-91	2.04753076091281e-89	198.011780510479
AC002401.2	-0.387742592734775	0.110790045534335	-22.550122347252	3.67489696970558e-91	6.53110855893787e-89	196.835279211801
AL445307.1	-0.20550672362909	0.0665641376916358	-22.3222607778206	1.09348135216402e-89	1.90802555213056e-87	193.448484379454
AL021368.2	-0.433180709677192	0.3240239675957	-22.294612658213	1.64922905193805e-89	2.82636628775884e-87	193.038303746462
LMO7DN-IT1	-0.362898538862727	0.0915005013785814	-22.230929240358	4.24702081548942e-89	7.15064188881614e-87	192.094151718829
LINC01058	-0.600524287799169	0.332361870107512	-22.0988928661755	3.01006590990849e-88	4.98062112713652e-86	190.139491106325
AC002401.3	-0.433955504343044	0.130974045289793	-22.0766924717255	4.1822564655278e-88	6.8029008982492e-86	189.811222249385
AC105053.1	-0.0760292899290701	0.0220112237628965	-21.9915055235321	1.47586011662142e-87	2.36063825653596e-85	188.552635294038
AC010457.1	-0.586236418293892	0.257089716913971	-21.9563070390413	2.48378445434763e-87	3.9076851489138e-85	188.033083704357
AC113133.1	-0.1777050226105	0.0333481106587445	-21.770088676169	3.88213925298329e-86	6.00917587272268e-84	185.28917797591
AC010207.1	-0.31364348610003	0.147089848900186	-21.6940318925087	1.19042857207268e-85	1.81341952479072e-83	184.170843022381
AC025265.3	-0.181708116262632	0.0269443362844441	-21.5834851768648	6.05263997290469e-85	9.07612278436974e-83	182.547847061896
AC121247.1	-0.424318591715585	0.25249706426447	-21.5759207730555	6.76432311889729e-85	9.98726291877804e-83	182.436898256332
AL109811.1	-0.273861785205599	0.139979878822757	-21.463388551448	3.52974650083771e-84	5.13257229826356e-82	180.7880189986
AC019131.2	-0.763697571124817	0.793760242365827	-21.4103981178442	7.67627117637459e-84	1.09953991760697e-81	180.012659859529
ACTA2-AS1	-1.57073292435579	0.902362499272375	-21.2550455304177	7.45728882898667e-83	1.05246471899684e-80	177.743590954687
AL161457.1	-0.126881796407174	0.0290094417757071	-21.2018395688596	1.62238768521583e-82	2.2565296543502e-80	176.967877165742
AC092954.1	-0.210156671035563	0.041337160676291	-21.166726275953	2.70872570783561e-82	3.71366294544261e-80	176.456342734625
FGF14-AS2	-1.43494677705168	1.10311248248574	-21.1551009039654	3.20949788077555e-82	4.33824664250745e-80	176.287053079457
CLCA4-AS1	-0.709463314897534	0.828843209654093	-20.9767619341581	4.31222736356533e-81	5.74783972335229e-79	173.694480732458
AC147651.1	-0.324402871071562	0.0623452956795902	-20.9618701241601	5.35490689170719e-81	7.03986869037176e-79	173.47837209555
AL136131.2	-0.308178822163015	0.0473563215071646	-20.8825705341938	1.6949061468345e-80	2.19811003934739e-78	172.328578116695
AC104237.2	-0.450706401382302	0.123557130777219	-20.8205964440251	4.16588106977721e-80	5.33066141688692e-78	171.431167119165
AL109741.1	-0.887568976745268	0.550532916513518	-20.6636557766191	4.04331059935594e-79	5.10574366079197e-77	169.163269460283
AP005329.2	-0.564475882181562	0.569857804071989	-20.6013957974343	9.94244635701959e-79	1.23919035958853e-76	168.265449257005
PARAL1	-0.840614028391585	0.192682689618945	-20.580200926804	1.35023875600389e-78	1.66131299248325e-76	167.960054583421
AC123595.1	-0.214875819954101	0.0703674148707164	-20.5419844316384	2.34388978969592e-78	2.84738105211541e-76	167.409714588042
AF067845.1	-0.0848592390419853	0.0171219402287051	-20.5360105425529	2.55483779883123e-78	3.06484729442291e-76	167.323724093179
AC010745.4	-0.101729100120254	0.0186202108346128	-20.469994687585	6.61700199376375e-78	7.83992199187046e-76	166.374135735116
AC036108.3	-1.12860718031223	0.46966378819774	-20.3917607538274	2.04062002087581e-77	2.38827199272502e-75	165.250400150967
LAMC1-AS1	-0.672886989216929	0.429437952300119	-20.3231619773273	5.4702248960878e-77	6.32502991900658e-75	164.266503798637
AL359532.1	-0.352065925618019	0.27261468106469	-20.2726762812706	1.12927437113712e-76	1.29019596902415e-74	163.543267142477
AC026469.1	-0.0864885798561121	0.0386674822537355	-20.0442604458947	2.9718284993732e-75	3.35536918923348e-73	160.28041426049
CHL1-AS1	-0.126151051196258	0.0318744369788605	-20.0088972716516	4.92385422666845e-75	5.4946777922485e-73	159.776647054036
LINC01402	-0.612117426196755	0.323511502389028	-20.0079924931337	4.98785078516857e-75	5.50211540060492e-73	159.763762931276
LINC00641	-1.01222849345611	1.20588380868414	-19.9856027912724	6.86534092444989e-75	7.48712236953927e-73	159.445010198348
AP000941.1	-0.380859004832274	0.246688351468825	-19.9843871372607	6.98543790161611e-75	7.53249972379886e-73	159.427707769943
AC009159.3	-0.569407140304597	0.400060533042259	-19.8519362291882	4.60925127662479e-74	4.91499827797423e-72	157.545216859216
AC108156.1	-0.239513361559398	0.070281760610013	-19.8312588226489	6.18511133060866e-74	6.52291356481882e-72	157.251817565164
AC005089.1	-0.139517150381396	0.0410674880424116	-19.8115907467943	8.18046179345423e-74	8.53346650345437e-72	156.972862053654
AC073359.1	-0.314375781823395	0.0629681472711957	-19.7688813163898	1.50067941879553e-73	1.54860434216997e-71	156.367518345368
LINC01614	2.61676581088906	2.59277133472428	19.6759119056377	5.61112706142707e-73	5.72872195835273e-71	155.051771808446
NGF-AS1	-0.416443234941206	0.0663072427994735	-19.6186785127979	1.26203590836152e-72	1.27492195921532e-70	154.243123736675
AC010976.2	-0.62767191140333	0.252102545133494	-19.612184951135	1.38351270133798e-72	1.38308035361881e-70	154.151441683752
AP001189.1	-0.546060633776196	0.334757021494885	-19.5726503929952	2.42019736770724e-72	2.39449836473055e-70	153.593544456336
AC008667.2	-0.229498545926107	0.0497455618831628	-19.3588869569548	4.93523719298688e-71	4.83300727970358e-69	150.585650186702
AC018521.6	-0.930066803035881	1.10851280876273	-19.3350221001425	6.90403228646227e-71	6.6927270558766e-69	150.250761469092
AL133467.1	-0.72870195280585	0.355407458067556	-19.3115680241941	9.60085620419765e-71	9.21394169916849e-69	149.921818453292
AL133415.1	-0.510031471626881	0.315005398620952	-19.2709479919222	1.6988152032326e-70	1.61421084212111e-68	149.352549937723
RNU6ATAC35P	-0.457204735723631	0.184780208743621	-19.2453756505223	2.432492127631e-70	2.28868891655634e-68	148.994445475897
AC012409.3	-0.242398935467996	0.110714359092666	-19.2255588339098	3.21220633945179e-70	2.99296546016688e-68	148.717087511161
LINC02172	-0.0745960978293607	0.0283624911420619	-19.150783394071	9.16084360434054e-70	8.45352077604386e-68	147.671697135376
AC093278.2	-1.08187335790427	1.34761324674963	-19.1361846827433	1.12382607747709e-69	1.02717703481406e-67	147.467818748249
AC137056.1	-0.110417550622711	0.0186470120650027	-19.113556660975	1.54248923527779e-69	1.39653482933593e-67	147.15194795972
AC108516.1	-0.357058505465869	0.0478586398083393	-19.0036209761618	7.16647718168371e-69	6.42772724416996e-67	145.619778670393
STK32A-AS1	-0.196162610832101	0.0544611006410634	-18.9935454923553	8.24812132791726e-69	7.32937225777981e-67	145.479561738257
AC055876.5	-0.119873049757583	0.0312798837811126	-18.8950528684856	3.25352970188477e-68	2.86459858247597e-66	144.110700491549
AC114814.1	-0.0690250213654018	0.0124752231663376	-18.7203307602684	3.68202257232063e-67	3.21239732968738e-65	141.690633841328
SYNE1-AS1	-0.139157362210333	0.0492925422293809	-18.704137412945	4.60802159689979e-67	3.98407056445471e-65	141.466880301228
AC026150.1	-0.181391579630141	0.0844742226055069	-18.6744721336261	6.94854637776803e-67	5.95403567744998e-65	141.05721619273
AP003555.2	-0.964200035151437	0.445563433085673	-18.6686097469499	7.53579527155395e-67	6.40009090452241e-65	140.976296018071
LINC02256	-0.458396682595058	0.404440210785716	-18.5870551041412	2.3267993536739e-66	1.95879766642179e-64	139.851837455394
LINC02227	-0.0657971305553465	0.0176010435774403	-18.540373503561	4.43161773416761e-66	3.69828133867883e-64	139.209267250429
RAPGEF4-AS1	-0.0361749297440642	0.010526686060106	-18.4971702309846	8.03928173328134e-66	6.65111955123284e-64	138.615272143381
LINC01352	-0.532891422209695	0.351539037327531	-18.3189137309329	9.31854618051859e-65	7.64359723884076e-63	136.171599038395
LINC02766	-0.295543208902338	0.11206215743899	-18.1713985421339	7.01721139607195e-64	5.70713370916123e-62	134.15817323736
AC009320.1	-0.256460932563112	0.092586334066886	-17.9832170526814	9.11186737309746e-63	7.34845304030389e-61	131.60151606039
AC067750.1	-0.254662342367651	0.328471341223872	-17.9800971628037	9.50645589434989e-63	7.60278810150633e-61	131.559241922064
AC007336.1	-0.158429601018115	0.0899290122101655	-17.9441298847197	1.54936900454827e-62	1.22886730054956e-60	131.072158126454
AC079193.2	-0.0581633866976757	0.0254440072762678	-17.8613861365057	4.75738944267675e-62	3.74234971158761e-60	129.953492713759
SMAD9-IT1	-0.204726238158249	0.0941810519338636	-17.735786968035	2.59862525878294e-61	2.02756151288942e-59	128.260503156337
AC092954.2	-0.0767727257542104	0.0122908371831822	-17.7307401721744	2.78174487419466e-61	2.15293593206824e-59	128.19260447277
LINC01908	-0.277390955022081	0.0847433094655299	-17.7159942352328	3.39392421542312e-61	2.60571925563325e-59	127.994272521355
COL4A2-AS1	-0.29904978903886	0.157850876228986	-17.6283513137784	1.10502591373831e-60	8.41661404297344e-59	126.817246992644
KCNIP1-OT1	-0.150353261238441	0.0443291849971501	-17.6078793852019	1.45524226591673e-60	1.09968189181125e-58	126.54275099827
AL021408.1	-0.312714563134453	0.148058370587299	-17.3503750394714	4.5779692413382e-59	3.43240396946271e-57	123.104363888446
AC006159.2	-0.0485223804206487	0.00949184475120069	-17.3300651359825	6.00220513677941e-59	4.46536144943194e-57	122.834313148365
AC092375.2	-0.252247040014513	0.13897091501744	-17.3014038874145	8.79422138560037e-59	6.49216481827744e-57	122.453505838134
AC007938.3	-0.868013972166429	0.844953357943758	-17.2556815933615	1.61632954137874e-58	1.184115618978e-56	121.846715212376
AC027601.2	-0.355551224323295	0.245157665992692	-17.2225055037629	2.51244964284066e-58	1.82666509260165e-56	121.406967279241
AL158212.3	-0.745187263329949	0.986774215153398	-17.159170080104	5.82462376346202e-58	4.20292588405601e-56	120.568723900108
AL355073.1	-0.129766636334336	0.0487333095285431	-17.1581706167882	5.90234637889906e-58	4.22722523867868e-56	120.555509375147
AC004825.2	-0.648634515433019	0.757485094627984	-17.1543020607316	6.21305965314316e-58	4.41679507342333e-56	120.504364715106
AC104237.1	-0.103767273162795	0.0280371660434143	-17.1461007132974	6.92679056083063e-58	4.88797125090379e-56	120.395958542667
LINC01632	-0.116615700058972	0.0203163442686555	-17.1198887797109	9.80368861916817e-58	6.86759121738372e-56	120.049674919748
AL020994.3	-0.346263890193051	0.103427720123957	-17.0798821062424	1.66495026579417e-57	1.15786432614686e-55	119.521704153851
AC027307.3	-0.431259626338487	0.339305769345059	-16.951091602353	9.11781167240721e-57	6.29522580000662e-55	117.826623743256
FAM87B	-0.163193969396651	0.142377478635396	-16.938237623541	1.0800149087549e-56	7.40350219951483e-55	117.657831350874
AC024619.3	-0.241833799324629	0.0660902372495879	-16.9153608340301	1.45960589355132e-56	9.93463670951206e-55	117.357598247417
AL392048.1	-0.239383135070675	0.145137626115606	-16.9072479785387	1.6240542794427e-56	1.09760907885997e-54	117.251179432853
AC025165.1	-0.299176844114354	0.218285390539333	-16.7490961758452	1.29421655180703e-55	8.68573164174271e-54	115.182299109139
AL662844.4	-0.61411800775529	0.676800141657457	-16.7444684754073	1.37503291245963e-55	9.16402143116324e-54	115.121923993373
AC000403.1	-0.305528130865699	0.334105896527053	-16.730843769283	1.6433853988341e-55	1.08769446018006e-53	114.944223805726
LINC02382	-0.0835465456265084	0.0104491885144278	-16.7128712219596	2.07883706916824e-55	1.36647940772655e-53	114.709940412329
AC104123.1	-0.145989329090505	0.0799512582269194	-16.6044547110907	8.55695072393043e-55	5.58646640119458e-53	113.299657314971
AC005486.1	-0.363121431169098	0.203381728350227	-16.5806028021114	1.1673794967388e-54	7.56982502040694e-53	112.990084196481
AC073050.1	-0.141953585698382	0.0304238503653795	-16.5797573478378	1.18029751938536e-54	7.60222502922237e-53	112.979115679427
AC004080.5	-0.108937273346892	0.0295272933595381	-16.5686586026778	1.36370725288878e-54	8.7249990039824e-53	112.835155171344
LINC01839	-0.081879611931589	0.0146923400377795	-16.5210537759981	2.53230216626529e-54	1.6094373436853e-52	112.218296911359
AC044810.3	-0.0618928342366234	0.0113862494156308	-16.5174338430661	2.65422235748021e-54	1.67582710294326e-52	112.171431318256
AC048382.2	-0.53325260737807	0.440036506009022	-16.5031599964311	3.19476180702451e-54	2.00393000405322e-52	111.986691193899
AC138356.1	-0.412074851911131	0.228616537698024	-16.418469415697	9.57787928974075e-54	5.94038201275321e-52	110.892446737044
AC116312.1	-0.354184809406746	0.131409623429232	-16.4183375756495	9.59423999142178e-54	5.94038201275321e-52	110.890745799225
AC226118.1	-0.391605008744939	0.150048778396593	-16.3861382117552	1.45525175758033e-53	8.95259687019133e-52	110.475558599915
AC015914.1	-0.267896454067468	0.169638382988495	-16.3463827105515	2.4324635856956e-53	1.48690146700132e-51	109.963584324666
AL162727.1	-0.0501519005638814	0.0258874637114968	-16.3376256990026	2.72363878064584e-53	1.65435198594038e-51	109.850906742752
AL355073.2	-0.247855417368073	0.126968561841166	-16.3315837199357	2.94455708520749e-53	1.77729021048656e-51	109.773184040955
AL596244.1	-0.543936556827286	0.881250017002735	-16.2850731217701	5.36430457857797e-53	3.2175769400383e-51	109.175435451975
AC104458.1	-0.112597904530009	0.0393946387145852	-16.234675860022	1.02635430422618e-52	6.11796413519173e-51	108.528845804421
AC008687.3	-0.395943971057662	0.144068084036728	-16.215655093884	1.3107431476207e-52	7.76493949859005e-51	108.285113287082
AL161668.4	-0.492111487340409	0.182336807653424	-16.2086291048414	1.43461637333896e-52	8.44663394781227e-51	108.19512395576
HLX-AS1	-0.287960324168088	0.172128233617354	-16.1979879603364	1.64480640119451e-52	9.62512623918516e-51	108.058874515053
AL445309.1	-0.358453455500169	0.278117787423847	-16.1909645703939	1.80008910698979e-52	1.041551356363e-50	107.968975306766
AC021188.1	-0.469895292741106	0.297677244975226	-16.190900156971	1.8015788804445e-52	1.041551356363e-50	107.968150921296
AC004160.2	-0.4583807529115	0.197999847916093	-16.1248599655076	4.20313480708962e-52	2.4154182481221e-50	107.123948674859
AP001922.3	-0.173906332089999	0.0357981255502701	-16.1165111922064	4.67761034576389e-52	2.67208491001762e-50	107.01736803711
AL049749.1	-0.285981346619582	0.0468911798106852	-16.1142000666993	4.81814851165907e-52	2.7360811400232e-50	106.987869842923
AL136982.6	-0.143407768070312	0.0640225636602205	-16.0965067729699	6.04321140551642e-52	3.41157057992594e-50	106.762122191204
AC079598.1	-0.134734147624996	0.0241639906964018	-16.0637963569376	9.183267715963e-52	5.15390761813432e-50	106.345153691914
HS1BP3-IT1	-0.244826158545666	0.180415217405905	-16.0460522081533	1.15209718956348e-51	6.42830042339577e-50	106.119171956054
AC012555.1	-0.266796787873344	0.181396711456976	-16.0335185267754	1.35213932420866e-51	7.50085612394825e-50	105.959636684332
TTLL10-AS1	-0.0837520434315179	0.0358235447974343	-16.021585535845	1.57467924507195e-51	8.68517052583647e-50	105.807815282473
AL583856.2	-0.475123587901357	0.427832919243416	-16.0118947509519	1.7820024364991e-51	9.77250136176108e-50	105.684569919796
AP003501.2	-0.0385844184763834	0.00520899310530007	-15.9823464964872	2.59763602015469e-51	1.41644959576276e-49	105.309052084322
AC007541.1	-0.531800042696931	0.705288325124672	-15.9749234660087	2.85540298363746e-51	1.54820917706038e-49	105.214779692419
AC008738.6	-0.113873326353398	0.0230020153918195	-15.9721529666919	2.95801425095938e-51	1.59483498687962e-49	105.179600996981
AC010503.4	1.38387910327359	3.96403554275746	15.8943563358177	7.96011176776454e-51	4.26777612487354e-49	104.193241606601
AC015712.7	-0.356235913103125	0.170304379456191	-15.8892990552231	8.48836821744922e-51	4.52571498793668e-49	104.129220530978
LINC02504	-0.0199939260665293	0.00386519550357199	-15.8779889882004	9.79968353512972e-51	5.19599794953812e-49	103.986087942551
AP003071.3	-0.164717242131634	0.0637688577283421	-15.7522747472269	4.81848696397743e-50	2.54082524138964e-48	102.399217765088
AC011444.3	-0.382654895519484	0.191456590294883	-15.7498948181183	4.96562786462598e-50	2.60410549818664e-48	102.369248914813
AC104964.3	-0.463295654032868	0.297939729388321	-15.6908789327309	1.04602017928422e-49	5.45579111988622e-48	101.626969451584
AC004828.1	-0.095099870273148	0.0331250708521192	-15.6850230289769	1.12617771917396e-49	5.84212301130403e-48	101.553407304351
LPP-AS2	-0.675421101977386	1.17091672538664	-15.6169211554113	2.65466421878019e-49	1.36972110256094e-47	100.699122353057
AC093799.1	-0.544756734944318	0.535770873512533	-15.6108682988026	2.86458597067136e-49	1.47013002997503e-47	100.623302446071
AP002518.2	-0.165791428835015	0.0474338472660152	-15.5935615834943	3.56061364190214e-49	1.81761750645398e-47	100.406611282074
AC105020.1	-0.407894666852369	0.386498666095818	-15.4940745495336	1.23972577955229e-48	6.29505201394886e-47	99.1637963774894
PHEX-AS1	-0.11072816392847	0.0279172713751873	-15.4500375112918	2.15022528732937e-48	1.08609010960526e-46	98.6152206672141
AC104260.1	-0.132607812194153	0.0620565900945705	-15.4492116793666	2.17252616442884e-48	1.09160908900647e-46	98.6049422576418
AC093423.2	-0.338607039318905	0.214316024832002	-15.3960672979864	4.21723714147077e-48	2.10795962743203e-46	97.9442068989054
AL031118.1	-0.24377017371989	0.207570190554499	-15.3762641875832	5.3977785747518e-48	2.68406637211881e-46	97.6983546636988
SDK1-AS1	-0.188635768677584	0.0789150475313668	-15.369109758813	5.90090813328159e-48	2.91912450284038e-46	97.609581375061
AL139241.1	-0.320890725690068	0.0911768221195879	-15.282800399959	1.72572049162547e-47	8.49319977339984e-46	96.5406440980855
AC011306.1	-0.224641135411523	0.0766330844743151	-15.2371334911544	3.04029068835418e-47	1.48865661919057e-45	95.9765644134279
AC026316.3	-0.0219501908298116	0.00600673414628685	-15.2182372171002	3.84195068131308e-47	1.87163455271886e-45	95.7434623897854
ADIRF-AS1	-0.811447453676357	0.996932949032626	-15.1727753106027	6.74154816388537e-47	3.26760796610141e-45	95.1833854289291
TPRG1-AS1	-0.935833361300702	0.787651598884369	-15.1715277689496	6.84628148455869e-47	3.30169665363365e-45	95.1680307660496
BOK-AS1	-0.545168220118907	0.170837125119179	-15.1578500153104	8.10655253075016e-47	3.88992923188047e-45	94.999737348323
IL6-AS1	-0.397089809184396	0.164642947340471	-15.0981387601989	1.69321338600456e-46	8.08446212213222e-45	94.2661478186126
AL138995.1	-0.292755546519138	0.281363381812807	-15.0970279703307	1.71654372850852e-46	8.15528225866152e-45	94.2525182009169
FIGNL2-DT	-0.286774222150517	0.139226513042206	-15.0548067953784	2.88639176929492e-46	1.36456659162184e-44	93.7349208195349
AC092542.1	-0.242408441656349	0.11052244031229	-15.0433661891115	3.32235257228984e-46	1.56297145275812e-44	93.5948245610839
AC009163.7	-0.332436767249792	0.383601937360256	-15.025333530009	4.1464649604988e-46	1.94115240126375e-44	93.3741407390751
AC110597.1	-0.301352994088456	0.170195822381019	-14.9949193366151	6.02314047738349e-46	2.80602326026453e-44	93.0023082110693
TESC-AS1	-0.0475371508909889	0.0163346494745609	-14.9274607806901	1.37635797954968e-45	6.38111474866583e-44	92.1792785056966
AL606970.1	-0.0288240850449473	0.00471481197317232	-14.9218764909477	1.47365924775876e-45	6.79937875035619e-44	92.1112521798665
AP003117.1	-0.164781663050455	0.0954453772245002	-14.889999325628	2.17573987012037e-45	9.99070599691157e-44	91.7232412269503
AL445423.1	-0.476296999663	0.357262165797214	-14.850421863181	3.5267672516158e-45	1.61173263398842e-43	91.242233182808
MGAT3-AS1	-0.310141050878153	0.120285270196107	-14.8391837257441	4.04462130859779e-45	1.83963178666412e-43	91.1057975884359
LINC01267	-0.0814538408898129	0.0335109289412862	-14.8371681510873	4.14520941032553e-45	1.87648937315538e-43	91.081334622842
AC009113.1	-0.639502300141738	1.20108029184475	-14.8269334750336	4.69575554007633e-45	2.11573548911326e-43	90.9571492639136
AC092431.1	-0.223481426074288	0.137266645618111	-14.8145096771415	5.46282394757518e-45	2.44984679555509e-43	90.8064747729391
AC007663.2	-0.0528055044451193	0.0296027598272177	-14.7881777075564	7.5262294009301e-45	3.35949877026633e-43	90.4873892176063
AC007938.2	-0.108704482905361	0.0550244245028029	-14.7796760892494	8.34591433536506e-45	3.70813610539345e-43	90.3844455277686
LMF1-AS1	-0.264863882243442	0.145121268108093	-14.7765584196727	8.66830245879961e-45	3.83362666806912e-43	90.3467040061833
CRIM1-DT	-1.29857497909042	2.05910542762686	-14.7643570801153	1.00538309361877e-44	4.42599153644923e-43	90.1990472787698
ARHGEF7-AS1	-0.0981208973733919	0.029132955943933	-14.751673774827	1.1728362211931e-44	5.13959324876263e-43	90.0456404756928
LINC02242	-0.184048604122438	0.0434838287476198	-14.7102359262629	1.93898177376894e-44	8.45836731039115e-43	89.5450299147568
ARHGAP5-AS1	-0.769486866824905	1.21701155988586	-14.6964391538315	2.29183309122148e-44	9.95236297577037e-43	89.3785511601152
AC008966.2	-0.359543129154006	0.348962186568908	-14.6644081509709	3.37744797604903e-44	1.46006163180822e-42	88.9924353352316
AC048341.1	-0.37453090373881	0.436204469577402	-14.6006273029324	7.29840391463125e-44	3.12997403472719e-42	88.2252060586007
AC015802.3	-0.410024475905038	0.425928020773081	-14.6005461178887	7.30555573386361e-44	3.12997403472719e-42	88.2242308441148
AL451042.1	-0.205381183550209	0.122710524825661	-14.5737977129646	1.0085972515078e-43	4.3020034767646e-42	87.9031129677313
AC011472.1	-0.492897752312364	0.601483871216934	-14.566890301232	1.09612724387157e-43	4.65466069001568e-42	87.820250403953
AC008147.2	-0.172710843498907	0.132755980367949	-14.5650784686339	1.12031363332495e-43	4.73640966476633e-42	87.7985195327119
AL136979.1	-0.0793700315755196	0.0235808673512294	-14.5483510257841	1.37029530344086e-43	5.76786141540434e-42	87.5979754118336
AC026333.3	-0.0577004781871303	0.0260788298261975	-14.4580370267036	4.05501456636104e-43	1.69938754556187e-41	86.5177881135046
AC010425.1	-0.234309615799098	0.107141962482402	-14.4204133647387	6.36391353486106e-43	2.65541209539398e-41	86.0690861815898
AC093496.1	-0.594642405888209	0.177486746013266	-14.4000862165894	8.11590635185196e-43	3.37179018436031e-41	85.8269805717299
AC010531.3	-0.187324732021156	0.127753787273012	-14.3946449391442	8.6614726575374e-43	3.58293763337873e-41	85.7622102884208
LINC01883	-0.469093556526	0.140124880541819	-14.3853784745187	9.67594804679351e-43	3.98541087575439e-41	85.6519436555081
SENCR	-0.507874974212553	0.503688411218475	-14.3740160959609	1.10827586007505e-42	4.54535189279497e-41	85.5167999414201
AL031710.1	-0.354000910747163	0.110364628510858	-14.3343649358377	1.7788721437951e-42	7.26461104851133e-41	85.0457378905939
AC016026.1	-0.0863076654260062	0.0538764074661581	-14.2833224236858	3.26691830680444e-42	1.32850063518654e-40	84.4406011598597
AC021087.1	-0.322603549484133	0.269495635013547	-14.2302533376296	6.1371365248102e-42	2.4851518661858e-40	83.8129439130012
AC006487.1	-0.127381540259697	0.0526843095025094	-14.2118138750381	7.6375704164549e-42	3.07973795322343e-40	83.5952177638588
AF131215.5	-0.903039457056272	0.798639808566659	-14.200814391412	8.70121770118724e-42	3.49395758486586e-40	83.4654288023122
AL162231.4	-0.10008808440312	0.0874342295579078	-14.1804800995708	1.10709470907349e-41	4.4269949679076e-40	83.2256681738895
AL512785.1	-0.249710426273025	0.0905161692404551	-14.1728843219749	1.21125144501955e-41	4.82339423977289e-40	83.136165026935
AC004846.1	-0.512805590958034	0.576435324735859	-14.1496727182373	1.5939674444718e-41	6.3212006465272e-40	82.8628530434647
AC032011.1	-0.20962514973947	0.159394711540541	-14.143173340794	1.72125760421791e-41	6.79790503196678e-40	82.7863773645733
AC092134.1	-0.273859426822023	0.220951264697061	-14.1309617535633	1.98843076115659e-41	7.82088935033597e-40	82.6427513155091
AP002856.4	-0.0745505266042203	0.0151834343917226	-14.1177203899228	2.32498116350697e-41	9.10728335762301e-40	82.4871066197836
AL133355.1	-0.686675504309016	1.37345465786267	-14.0759067548025	3.80705289639461e-41	1.48521490433736e-39	81.9962477046835
AC106799.1	-0.16459098632364	0.0557684647743905	-14.0246248400236	6.96122274803183e-41	2.70473096003488e-39	81.3955627651015
CEBPB-AS1	-0.412696579459708	0.505624208566769	-13.9824354751881	1.14245468056311e-40	4.4210232134533e-39	80.9024801929059
AP003031.1	-0.458721246538627	0.187782244588206	-13.9043373424841	2.85093153240063e-40	1.09881084001803e-38	79.9923463007247
AC096564.1	-0.0351367218366312	0.019865296533628	-13.8247027230012	7.21820113272125e-40	2.77092305082903e-38	79.0678393346369
AC012485.1	-0.0703027387556097	0.0483179402632481	-13.8022229059559	9.37640808601193e-40	3.58507523511779e-38	78.8075118357285
AC009159.2	-0.14006630124183	0.0677888628908391	-13.8010422971167	9.50603931682145e-40	3.62021663982284e-38	78.7938477134987
ATP2B1-AS1	-0.38053234579732	0.512472512380162	-13.7621457450653	1.4937257427327e-39	5.66612093004178e-38	78.3441096555794
AC037459.2	-0.519790926108284	0.851084590341047	-13.7342421728937	2.06463748304392e-39	7.80091571841436e-38	78.0220071674981
AL161729.1	-0.15325281357173	0.115213001892986	-13.7286765860417	2.20221319967455e-39	8.28809414795164e-38	77.9578143814583
AP003486.1	-0.67359949713836	1.53933065926485	-13.7159382084921	2.55241955213906e-39	9.56858220385881e-38	77.8109580536715
AC007114.2	-0.11817476927918	0.0884861041752558	-13.7000774281546	3.06689793827762e-39	1.14525367757394e-37	77.6282341858111
AP000897.2	-0.0442223714631386	0.0125479650562838	-13.684707606565	3.66369282476486e-39	1.36280852865381e-37	77.4513036611464
LINC02288	-0.109169682554455	0.0823073832687458	-13.6642781318955	4.63947691062327e-39	1.7191142822877e-37	77.2163380965984
AC025431.1	-0.0603086046347568	0.0219721499081333	-13.6227577837658	7.49154951401087e-39	2.76524618022932e-37	76.7395381070127
RHPN1-AS1	0.959023645575679	1.72067859839554	13.6119917991172	8.48128930822696e-39	3.11857982724345e-37	76.6160684886032
AC090044.1	-0.466734663719338	0.186585774137513	-13.5719251392265	1.34513918927667e-38	4.92721404560619e-37	76.1571513098973
AC083843.2	-0.751243644130906	0.878568766086202	-13.5030106308476	2.96727722478973e-38	1.08277412647555e-36	75.3699870652372
AL359541.1	-0.144535944745326	0.108143687569418	-13.4646513964911	4.60356620527566e-38	1.67350094212237e-36	74.933029754152
AC005550.1	-0.122575491427803	0.0322266161460647	-13.4485256965201	5.53563348068386e-38	2.00473488732539e-36	74.749594735131
AC068987.3	-0.328678962744276	0.411616840829007	-13.4300166779233	6.83902723090387e-38	2.46744903514979e-36	74.5392357639053
AL136084.2	-0.78686228327949	0.975716252367006	-13.4264086459182	7.12663462982404e-38	2.56158473941653e-36	74.498253014679
AC026316.2	-0.0689507278835159	0.0147154380763	-13.421309800249	7.5537249347338e-38	2.70496635069553e-36	74.4403494564184
AC024075.1	-0.967937054449755	1.55965376650026	-13.3909585241313	1.06779330570809e-37	3.80952132151692e-36	74.0959888530941
AC007878.1	-0.408135641151453	0.380550991666498	-13.3574476959873	1.5638403643138e-37	5.55858369493315e-36	73.7164078438424
AC016910.1	-0.0607690818816227	0.0277751219000293	-13.2776239535638	3.87046121413083e-37	1.37065742701157e-35	72.8148972002589
AP003043.1	-0.112419159445645	0.0450123760885645	-13.2515359433331	5.20042336638105e-37	1.83486996496908e-35	72.5210813431312
AC147067.2	-0.58171804362267	0.529022858375858	-13.2448552117397	5.6086753701935e-37	1.97166511090649e-35	72.445904540295
KCNAB1-AS1	-0.1580224523828	0.0423089516084267	-13.2439485816874	5.66648297000297e-37	1.98471668113571e-35	72.435704471146
AL121902.1	-0.0909621853903576	0.0208172853694943	-13.2340547174163	6.33720453198021e-37	2.21156915976051e-35	72.3244249427504
LINC00920	-0.655821376731996	0.621677367604318	-13.2247664723348	7.03858279424945e-37	2.44743764769609e-35	72.2200098840378
AC008764.2	-0.99513675789764	2.12135020633607	-13.2151679768856	7.84462737556504e-37	2.71786602611183e-35	72.1121609416223
AC007686.3	-0.271163207656156	0.374124829408479	-13.2018107895144	9.12135092250852e-37	3.14883470515519e-35	71.9621703769643
WWC2-AS2	-0.256801305457764	0.272830334515722	-13.1940233024604	9.95905552245441e-37	3.42570092648728e-35	71.8747720881278
AL157395.1	-0.258892881301013	0.182437226321497	-13.1774855535329	1.20005813396638e-36	4.11319925416978e-35	71.6892901557868
AL451042.2	-0.204594248253688	0.15803510132562	-13.1609174585129	1.44632120169232e-36	4.93962440307514e-35	71.5036313653834
AL031846.2	-0.358100350168777	0.388834133171126	-13.1180913186383	2.34138628004871e-36	7.96818586157002e-35	71.0244898084726
AC015540.1	-0.0520584426736584	0.0137547194581225	-13.1000014718275	2.86880714910391e-36	9.72860148761493e-35	70.8224292334329
AL357078.2	-0.191003635360685	0.124077637769753	-13.0924068129024	3.1240436752903e-36	1.05568475886483e-34	70.7376566371586
AC090115.1	-0.141379992815188	0.117559348885674	-13.081640462669	3.5250550951936e-36	1.18701592100256e-34	70.6175405179099
AC069234.5	-0.319979761519042	0.343990486525706	-13.0690607998415	4.05891972179259e-36	1.3620088311204e-34	70.4772821492301
LINC02847	-0.126583897325233	0.0630382222646331	-13.0663507819538	4.18406991374661e-36	1.39911215896259e-34	70.4470789511728
AC067852.3	-0.340202609780202	0.342064164341278	-13.063938977466	4.29867422727699e-36	1.43244363052699e-34	70.4202030606966
LINC02716	-0.4947688959336	0.306656542023066	-13.0452365396737	5.30014419014387e-36	1.76005134231179e-34	70.2119116506954
AL122035.2	-0.328058284448579	0.640119201223722	-13.044766900302	5.32807655885749e-36	1.76322588742605e-34	70.2066839279474
AC013644.1	-0.0559583082726814	0.0106262454235929	-13.0395876150716	5.64600910974172e-36	1.86201888062513e-34	70.1490402754483
AL162574.1	-0.0898579908382959	0.0369953172492923	-12.9996625898086	8.82149599923386e-36	2.8993115446797e-34	69.7052315734653
AL117335.1	-0.479546080788847	0.301743307951589	-12.996734041272	9.1146809417559e-36	2.98544686000107e-34	69.6727155621547
AC067817.2	-0.37287841142335	0.264118822795076	-12.995566266923	9.23427636291559e-36	3.01433164132316e-34	69.6597510750723
AC015722.2	-0.5077127726008	0.170043102427663	-12.9823109699667	1.0706314882873e-35	3.48300013325192e-34	69.5126502111161
ETV5-AS1	-0.167442556074526	0.0844173497593859	-12.9796588948168	1.10277491684363e-35	3.57544962059064e-34	69.483231528531
AC013451.1	-0.159895574889536	0.0724619384011949	-12.9772759579017	1.13247456965612e-35	3.659379947808e-34	69.4568019478883
AL139407.1	-0.410093176473755	0.497613160005898	-12.9384222215752	1.7458424651375e-35	5.62243293218945e-34	69.026353659733
AC124312.2	-0.676448445651049	0.576648662804689	-12.9356405259266	1.80072734122076e-35	5.77979274036643e-34	68.9955712633469
AC024075.3	-0.743903646763207	1.30785770945473	-12.927955851143	1.96143830098367e-35	6.27464112484677e-34	68.9105566600295
AL928921.1	-0.199946418326855	0.0659941174596196	-12.9142220618074	2.28500839472977e-35	7.28545699808026e-34	68.7587108506278
AC008991.1	-0.0708301789678284	0.0160089695270476	-12.9134431026877	2.30487565744128e-35	7.32446744518674e-34	68.7501018306541
CTD-3080P12.3	-0.0633011828543321	0.0262161063578071	-12.9129561675656	2.3173820966888e-35	7.33990626466086e-34	68.7447204338346
AL109930.1	-0.0847313212571874	0.0319179500755223	-12.890801328045	2.96387766364496e-35	9.35668879539496e-34	68.5000273934219
AL606970.4	-0.139286358174546	0.0403935681049739	-12.8622189710252	4.06945037668039e-35	1.28047591032792e-33	68.1847864826419
AC009142.1	-0.100872256128269	0.0185172488554995	-12.8083070725835	7.3898327165728e-35	2.31765439807023e-33	67.5915397248194
LINC00921	-0.376528167289554	0.67483092027375	-12.7459952701638	1.46942956846715e-34	4.59352298650789e-33	66.9080815807819
AF131215.7	-0.454446329970665	0.265658551952116	-12.7442201251751	1.49843476685253e-34	4.66898651217004e-33	66.8886461511132
AC100844.1	-0.0260180617770821	0.00406651691062084	-12.7150422217828	2.06562862379935e-34	6.41548152187778e-33	66.5694661631528
AC002480.1	-0.165981230203567	0.106588412062679	-12.6387643909071	4.76919967368069e-34	1.47645191188108e-32	65.7375423101138
AL162171.1	-0.526596452832096	0.50583024016928	-12.6055051716057	6.86134639292903e-34	2.114026212709e-32	65.3759310116702
PPP1R12A-AS1	-0.288589193616007	0.393309965016854	-12.6053534075232	6.87273292034185e-34	2.114026212709e-32	65.3742825320913
AL031429.1	-0.220405143921007	0.101103970426779	-12.5711248583782	9.98588945960875e-34	3.06180770427684e-32	65.0028546458318
AL162408.1	-0.0803092814286303	0.0187017351769487	-12.5633731656802	1.08664912285258e-33	3.32120115669307e-32	64.9188393903298
AC007637.1	-0.581914244716334	0.508478325125522	-12.5463277870132	1.30839469607664e-33	3.98624250738016e-32	64.7342283175759
AL118505.1	-0.233377822915313	0.117465122467566	-12.5434466826013	1.35009049982806e-33	4.10025902748414e-32	64.7030422772967
AL160313.1	-0.149853312485124	0.119961774467229	-12.5250598998587	1.64913934886728e-33	4.99267833787989e-32	64.5041399351638
AP005671.1	-0.0548116912033166	0.0167553343763027	-12.5165490423085	1.80904011803609e-33	5.45954654490325e-32	64.4121438798913
AC005225.1	-0.116707328991463	0.112826216782123	-12.5021333750628	2.11582059154342e-33	6.36536997399442e-32	64.2564248092203
AC026780.2	-0.0454396922487066	0.0144592156506892	-12.4620049120233	3.27008129181385e-33	9.80717817423048e-32	63.8236414163999
AL049840.6	-0.448702227962631	0.628830145666751	-12.4440574932127	3.97176435253205e-33	1.18744618352804e-31	63.6304072412052
AC099850.3	1.55218204353099	2.47710725895699	12.4324234498829	4.50467658910245e-33	1.3425894790564e-31	63.5052556013188
AC105020.6	-0.182977735149315	0.258582141400262	-12.3958260921606	6.69009675884491e-33	1.98776651995773e-31	63.112121486966
AC084757.3	-0.105584036922682	0.103160927686396	-12.3682874302053	9.00418891689275e-33	2.66707410603147e-31	62.8168555545337
LINC02599	-0.0778584204126554	0.0441426100163424	-12.3211699335785	1.4952029825645e-32	4.41521939189893e-31	62.3127829710861
AC016737.2	-0.265301294814879	0.178223702449681	-12.2812713593158	2.29475403678642e-32	6.75544616289547e-31	61.8870434974009
LINC02139	-0.0759103980474144	0.0512987782742544	-12.2745692601522	2.46571818368022e-32	7.23654355008535e-31	61.8156279620364
AC011444.2	-0.0857988136913242	0.03700419278766	-12.2641246474531	2.75773565861568e-32	8.06889912065081e-31	61.7043904747813
AF111169.2	-0.0308733140847379	0.00706950877286562	-12.2578017184166	2.95097135261854e-32	8.60804622221279e-31	61.6370836943212
AC091057.2	-0.10800744141029	0.11047147744572	-12.2500216515036	3.20730652144184e-32	9.32743051099313e-31	61.5543009116238
AL109910.2	-0.0237418744857546	0.00955796076721102	-12.2476892939738	3.28838109269255e-32	9.53431823159227e-31	61.5294913034057
AF001548.1	-0.229094897800889	0.184148450750615	-12.2302583034779	3.9624212011632e-32	1.14540229721576e-30	61.3441856087995
AL121890.4	-0.168002618094541	0.143586665595956	-12.2219285780729	4.33139953486873e-32	1.24830154162568e-30	61.2557024686195
AC005674.1	-0.515269074609269	0.587583073552609	-12.2063456739255	5.11581399265352e-32	1.46995409842802e-30	61.0902912336071
AC019193.2	-0.244713072486033	0.227502363947894	-12.1937949351852	5.84907144829162e-32	1.67562802057477e-30	60.9571793736677
AC069113.2	-0.0810715603159877	0.01286494874199	-12.1673536898359	7.75352064154366e-32	2.21459933324091e-30	60.6770771467657
AL049838.1	-0.629174092643513	0.816294063098413	-12.1439978401833	9.9418295155724e-32	2.83120883860381e-30	60.4300335787835
AL109659.2	-0.238679890979754	0.211935582914683	-12.0641588331833	2.31952050418436e-31	6.58592848480984e-30	59.5882032814134
AL109811.2	-0.748597657437626	1.51038391079188	-12.0138428441818	3.94789405337404e-31	1.11763832537553e-29	59.0597860951469
AL391834.2	-0.688909138868415	1.77359631177308	-12.0102278471167	4.10140220665143e-31	1.1576810875657e-29	59.0218847905503
AC005519.1	-0.323966318130336	0.405259860093539	-11.994933171637	4.81930799612555e-31	1.35633134424683e-29	58.8616223805763
AC135983.1	-0.0603658128286212	0.0362138295138237	-11.987053962176	5.23657521371032e-31	1.46945650075959e-29	58.779120969066
AC011477.3	-0.268198497016223	0.281827115573502	-11.9837038793375	5.42469358839487e-31	1.5178071244264e-29	58.7440552625402
LINC00891	-0.0329579314519467	0.0272601743749668	-11.9824836741426	5.49486873177089e-31	1.53297253543038e-29	58.731285049323
AP001363.1	-0.368909800627019	0.339102428824336	-11.9468795522728	7.99195549676666e-31	2.22315353340492e-29	58.3590930163318
TMPO-AS1	0.561435392276245	0.875869446265548	11.9418810509056	8.42297772681284e-31	2.33628084520875e-29	58.306906804812
AL512791.1	-0.573754789017346	0.907687504729902	-11.9413847448166	8.46701549834516e-31	2.34172760050774e-29	58.3017260756747
SPON1-AS1	-0.216871428370111	0.141299003099776	-11.9282287924452	9.72158990221633e-31	2.68097983596466e-29	58.164455355727
AC110792.3	-0.387175609889662	0.46104823681141	-11.9138661381315	1.13029747862549e-30	3.10815613248391e-29	58.0147230204101
NPTN-IT1	-0.403537732357056	0.520392369406365	-11.8748427927155	1.70114907987923e-30	4.66455077702884e-29	57.6085824692927
AP002840.1	-0.240596370145933	0.107695439421246	-11.8533379948167	2.13011093081693e-30	5.8241238185328e-29	57.3851955622995
MRAP-AS1	-0.127131220688609	0.0864521008333157	-11.803735030035	3.57409698185608e-30	9.74449111786159e-29	56.8710916106356
AL031985.3	0.593301579247001	1.39919253595397	11.796630742134	3.84858198209218e-30	1.04631278419656e-28	56.7975928399169
AP000892.1	-0.0710661414874132	0.0357044401699611	-11.7934060242377	3.97999202158394e-30	1.07898258280059e-28	56.7642418956037
AC022364.1	-0.475319319927674	0.9190773973716	-11.7636468373122	5.42384744973967e-30	1.46627222465216e-28	56.4567882036342
AC010731.1	-0.0923174162608478	0.0387308322689406	-11.72194806482	8.360684403294e-30	2.25386202860709e-28	56.026967992174
AC084855.1	-0.217956661671423	0.145986001927565	-11.6970463992844	1.08202268170859e-29	2.90873156200485e-28	55.770838033934
AC090844.2	-0.466763731896455	0.339185453122395	-11.6874838756457	1.19452859379273e-29	3.20220416609744e-28	55.6725906946769
AC127502.2	-0.49820838513932	0.934345123993063	-11.6630508424681	1.53760489737135e-29	4.11041621171947e-28	55.4218369928639
PAN3-AS1	-0.40952586611773	0.733023865459282	-11.6567252740504	1.64136142196326e-29	4.37559599071704e-28	55.3569831216831
AL162171.2	-0.119174639257493	0.0817150891806078	-11.6504488679981	1.75118474981632e-29	4.6554349152319e-28	55.2926596544787
AC114550.2	-0.116199081753136	0.0454961656617597	-11.6342915276506	2.06866081618775e-29	5.48423697595409e-28	55.1271927496096
AC105206.2	-0.404110820879841	0.681816938682906	-11.632473318329	2.10778875832523e-29	5.5725754032086e-28	55.1085834202362
LINC01656	-0.0557711031166824	0.0202434365041659	-11.6201952931022	2.39196755046153e-29	6.30651444554376e-28	54.9829759114987
AL133215.2	0.472137228479083	0.661584687671014	11.6044495866669	2.81276580010506e-29	7.39564750235842e-28	54.8220405229675
AC026150.3	-0.138959497806691	0.109341049252296	-11.5632352211024	4.29547786112944e-29	1.12633062932402e-27	54.4015779860177
LINC02569	-0.157717140783694	0.138399109837162	-11.5576422715231	4.54911357951792e-29	1.18958700334151e-27	54.3446073206648
AC025175.1	-0.394656701411949	0.569080337299907	-11.5351166055381	5.7303634258137e-29	1.49441026623734e-27	54.1153699452481
AC005740.4	-0.239743343800072	0.322642446619129	-11.5191200292865	6.74977912095023e-29	1.75549133397722e-27	53.952784333964
AL162377.1	-0.402697504342877	0.908663107721199	-11.4982064346403	8.35877150537227e-29	2.16808459829886e-27	53.7404829691047
AC011510.1	-0.203688179244708	0.136379081801017	-11.4876505760201	9.3102362701785e-29	2.40836489177636e-27	53.6334385666241
MIR222HG	-0.530086676128747	0.471317809001604	-11.4835088777361	9.712287109418e-29	2.50561342443776e-27	53.5914591283017
AC012065.2	-0.33734446601408	0.353014087957116	-11.4480592093562	1.39403060623407e-28	3.58673236676363e-27	53.232621912726
AC022509.3	-0.666293356105547	0.801245219831785	-11.4062743856967	2.13207928445755e-28	5.47100665586606e-27	52.8107485609617
LINC01960	-0.119842753351085	0.11653676306301	-11.3988249013043	2.29958049138958e-28	5.8850863935642e-27	52.7356603509103
AP001453.2	0.540234077218942	1.18086281317692	11.3979220441295	2.32074954957844e-28	5.92346633704902e-27	52.7265624221182
AL122035.1	-0.595695460402162	1.35617019869092	-11.3866932283708	2.60077859783127e-28	6.62060270646861e-27	52.6134578894597
AC023794.1	-0.401240785014709	0.419397232011871	-11.3772003175564	2.86352710396615e-28	7.27017714729185e-27	52.5179053831009
AL391988.1	-0.42257531843634	0.678760520465292	-11.3740262125276	2.95713556313023e-28	7.48802902357804e-27	52.4859695446009
AC021546.1	-0.0921242786594694	0.0558180447617511	-11.3657988563654	3.21416351882008e-28	8.1174545500306e-27	52.4032229597434
AL606748.1	-0.0737245947471429	0.0297347914239448	-11.3641279708703	3.26901349837433e-28	8.23431037897596e-27	52.3864236601511
AC092435.1	-0.0498110689864312	0.0166773919071231	-11.3634161504798	3.2926618692747e-28	8.27216648152599e-27	52.3792675021642
NR4A1AS	-0.827590626380414	0.707508013589152	-11.3508250044653	3.74020688679402e-28	9.37200143408936e-27	52.2527416472901
AL354950.1	-0.253344975094733	0.20370134862862	-11.3420528225212	4.08723168955622e-28	1.02148860741331e-26	52.1646555445126
ADAMTSL4-AS2	-0.610088689481096	0.655511789768774	-11.3257920649546	4.8172428564042e-28	1.20080726475094e-26	52.0015113197083
AC090607.1	-0.251559344784362	0.259955234633198	-11.2559755934116	9.73524125744567e-28	2.42044327325663e-26	51.303093244571
AC112250.2	-0.0989234539408775	0.0507178736847392	-11.2461766005016	1.07427890225897e-27	2.66404512273367e-26	51.2053345505871
AP001020.2	-0.0868676052373758	0.0826640941436774	-11.2458084980683	1.07825921478144e-27	2.66702414542718e-26	51.2016634948207
AC234775.2	-0.396112232415752	0.555146687012612	-11.2428647286513	1.11062185699157e-27	2.74000975875272e-26	51.1723088617315
AC024075.2	-0.708859140367859	2.18384442637305	-11.2404260020428	1.13816160245795e-27	2.80075305097152e-26	51.1479949053208
AC104964.2	-0.0352698307904091	0.0229723444097348	-11.2359630541247	1.19032829653945e-27	2.92163188283608e-26	51.1035101442128
AP001094.2	-0.160599935720716	0.140868896386336	-11.2025881257608	1.66352099421485e-27	4.07265586262243e-26	50.7712763881414
AC121761.2	-0.468363873708347	0.646249375058142	-11.1968510051448	1.76190604255076e-27	4.30254765658005e-26	50.7142427650121
AC122129.1	-0.410052828666853	0.520580092364039	-11.163510965879	2.45927986792284e-27	5.99028144478566e-26	50.3832523284107
AJ011932.1	-0.273697046512741	0.189857150098352	-11.1417588907007	3.05576073898216e-27	7.42433818025615e-26	50.1677166894685
LINC02625	-0.125851186748742	0.0758202033329156	-11.1330600712732	3.3326982519962e-27	8.07674371828472e-26	50.0816137264258
AC005180.1	-0.202489796082631	0.128750009239575	-11.1189252327631	3.83680323191148e-27	9.27501274978702e-26	49.9418152044341
SLC14A2-AS1	-0.205033322837139	0.0976430529651068	-11.0885841456742	5.1889713655772e-27	1.25122005516192e-25	49.6421976631666
AC012254.3	-0.137206483583241	0.138091057030446	-11.0760471489993	5.87728976175241e-27	1.4136428532215e-25	49.5185811642343
CEBPA-DT	-0.706888122106551	1.1400436765748	-11.0481599663781	7.75067936176776e-27	1.85958174587213e-25	49.2440005176669
AC134312.1	-0.107995927833398	0.056504477475907	-11.0018543201136	1.22561409616565e-26	2.93322156630967e-25	48.7892625816632
AC013799.1	-0.14123265076227	0.0296074873973183	-10.9603342658414	1.84610134627195e-26	4.40722254233131e-25	48.3827905094563
AC069185.1	-0.237327689096222	0.290462160185253	-10.9581210085285	1.88679295111456e-26	4.49318906993707e-25	48.3611569811705
AC010531.5	-0.197932895422555	0.194164993287148	-10.9566442636764	1.91443755283001e-26	4.54773692933406e-25	48.346724411668
AC090510.2	-0.232586622179923	0.297014525044911	-10.8862122071565	3.82440116956675e-26	9.06241432699559e-25	47.660147039619
COL25A1-DT	-0.0255047470717695	0.0145223429888756	-10.8623145038717	4.83272740501855e-26	1.14235677108283e-24	47.4279803831133
AC010395.1	-0.0708318580406037	0.0256773687568221	-10.8578188835411	5.05000059570845e-26	1.19078269574973e-24	47.3843501762406
AL359962.1	-0.635631406366719	0.667893969359451	-10.8520276794362	5.34423714562761e-26	1.25707460506344e-24	47.3281672070357
AC092718.4	0.985514205857302	2.468849458205	10.8284332015717	6.72950348821293e-26	1.57904755443471e-24	47.0995108760608
AL050343.2	-0.183532619735974	0.320316753251941	-10.7897047708248	9.81567381803908e-26	2.29758589345661e-24	46.725040193944
AC092111.1	-0.315689375480189	0.387897141622002	-10.774787934167	1.13485897714541e-25	2.64993712984538e-24	46.5810895334131
WARS2-IT1	-0.291498517683356	0.151395925253462	-10.7406121923009	1.58152434622835e-25	3.68395367736735e-24	46.2518794111711
AF131215.6	-0.59173107104165	0.651119572133675	-10.7312861303887	1.73119658009594e-25	4.02283137510431e-24	46.1621863582695
KIAA1671-AS1	-0.775952885790673	1.49745621341163	-10.7287163141773	1.77485473387626e-25	4.11431905338417e-24	46.1374820770925
AC097534.1	-0.345268858311785	0.425755224500091	-10.7092013528796	2.14405699060296e-25	4.95819637079918e-24	45.9500327009538
AL353699.1	-0.118654604579583	0.0484214291538882	-10.7006375129831	2.32925186086529e-25	5.37351685305871e-24	45.8678587356606
AC006946.3	-0.429841783695665	0.359817670308284	-10.690495597886	2.56919950723492e-25	5.91285555657879e-24	45.7706097705567
AP000919.3	-0.153707978133295	0.157260738274003	-10.6899803245683	2.58202472585885e-25	5.92815581197784e-24	45.765670859565
AC245187.1	-0.0321544061466804	0.00902923216660298	-10.6489352416576	3.83675251160352e-25	8.78790306774677e-24	45.3728589884346
LINC02883	-0.174517171569315	0.180549574793165	-10.6466226872647	3.92319118078737e-25	8.96449184809914e-24	45.3507629398907
AP001189.3	-0.577850253408444	0.87228577193948	-10.6435764829461	4.04000817356538e-25	9.20949131631994e-24	45.3216628112262
AC009549.1	-0.606107985668096	0.506154734786347	-10.6355800936814	4.36333906060378e-25	9.92297747976647e-24	45.2453054556138
ARHGEF7-IT1	-0.0473528993435972	0.0175986088421954	-10.6283653677082	4.67703266953889e-25	1.06112251842943e-23	45.1764513081223
ST7-AS1	-0.467341792660493	0.808987066807287	-10.6200658313279	5.06565663495925e-25	1.1465827057949e-23	45.0972901342636
AC102953.1	-0.128659737290003	0.0983793569781714	-10.5954806745679	6.41503252091587e-25	1.44858981419364e-23	44.8630849190045
AL450344.3	-0.159592881873835	0.0802407459929546	-10.593597795779	6.53199931202952e-25	1.47153984501285e-23	44.845165880905
LINC02679	-0.0672974246695527	0.0381885347397933	-10.5760418817613	7.72968076938464e-25	1.73727743193874e-23	44.6782112427041
AL646090.1	-0.028252429891773	0.00538338555310154	-10.5709126302832	8.11905722326929e-25	1.82052785447933e-23	44.6294743005242
AL160006.1	-0.504144100190703	1.39725817009357	-10.5680356187939	8.34591587328643e-25	1.86703390759743e-23	44.6021458578208
AC084782.2	-0.10973601250162	0.0867645384771603	-10.5670743885897	8.42310404278834e-25	1.87991929066604e-23	44.5930165495838
AC018638.7	-0.39820089740351	0.540475211063606	-10.5592566765961	9.07776213193238e-25	2.01898695988284e-23	44.5187922067977
AC093726.2	-0.364059900901369	0.685016865989052	-10.5591356795404	9.08828140741261e-25	2.01898695988284e-23	44.517643758565
AP003306.1	-0.657792236842713	0.334880713042503	-10.5530803055536	9.63046692459349e-25	2.13449402021533e-23	44.4601823407167
AL096828.3	0.617871167216654	0.855008804164615	10.5522910507586	9.70345921629874e-25	2.14571654605574e-23	44.4526947802438
GSEC	0.473426970863865	0.898646604930617	10.5389732175783	1.1021264233642e-24	2.43151891609798e-23	44.3264175241083
CD2BP2-DT	1.00808385803732	2.30501058484265	10.5347935476194	1.14703599799926e-24	2.52479460385297e-23	44.2868128833909
AL122008.3	-0.324887596296627	0.16294294014102	-10.5311215403262	1.18798634179697e-24	2.60894849478844e-23	44.2520289649508
AC138150.1	-0.274856061606812	0.308435428344635	-10.5287617659818	1.21506489897867e-24	2.66232370673477e-23	44.2296805768012
AC002056.2	-0.193297108255959	0.110268394621924	-10.5268593367619	1.23734055941989e-24	2.704956115889e-23	44.2116664137789
AC104667.2	0.662436876394586	1.15755669739709	10.5217656419911	1.298997724622e-24	2.83329117345394e-23	44.1634468468888
AC011337.1	-0.102227653710375	0.114571153261514	-10.5059985806667	1.50983718499649e-24	3.2856933025876e-23	44.0143057533439
AC145625.1	-0.0309821313164244	0.00875389224026963	-10.4985884619495	1.62032906684593e-24	3.51816698066073e-23	43.9442749371966
AC008687.2	-0.0910219608538593	0.0473589245751983	-10.4977942002514	1.63263818304339e-24	3.53689134145992e-23	43.9367709501028
AC093334.1	-0.0412875573789718	0.016128062203453	-10.4712819787899	2.10130111089568e-24	4.54193395524006e-23	43.686550527073
AL049840.4	-0.492770361193494	1.43504849724876	-10.4581568125811	2.38048732871452e-24	5.1338285154322e-23	43.5628634849967
AC087276.1	-0.383667859576195	0.488188942628619	-10.4417900822003	2.78066904979618e-24	5.98342620423632e-23	43.4088030608509
AC027449.1	-0.180030494320934	0.128349759884205	-10.4324102663341	3.03939325991403e-24	6.52551613319798e-23	43.3205977563912
LINC02590	-0.0354922212691642	0.00976705199281856	-10.414588956997	3.59850332615957e-24	7.70866884400746e-23	43.1531859292335
AC053513.2	-0.369024926603581	0.455114421631181	-10.3867072219176	4.68444731235801e-24	1.00126148901336e-22	42.891728003303
THCAT158	-0.332210414300887	0.390641691246814	-10.3807672098467	4.95482600920756e-24	1.056699226897e-22	42.8360988937199
LINC02799	-0.0333091395084637	0.00741598166894428	-10.3727639605985	5.34374800457251e-24	1.13711639911047e-22	42.7611876754375
AC109462.2	-0.118346566579517	0.0414019515742537	-10.3597791406935	6.04015788564004e-24	1.28246449620548e-22	42.6397472192411
PSMD6-AS2	-0.207102692512514	0.314691906208699	-10.3585324545313	6.11158062224914e-24	1.29476466295199e-22	42.6280940266068
MECOM-AS1	-0.124215357823788	0.0665154485482427	-10.3472168818966	6.79938130153785e-24	1.43730533812464e-22	42.5223751494948
AL513122.2	-0.127747378557697	0.0753102103803937	-10.3406655625316	7.23213373456766e-24	1.5254239000142e-22	42.4612101087027
AC108449.2	-0.813644033055749	1.74035340841648	-10.3403737161895	7.25203489769253e-24	1.52626708142884e-22	42.4584860706173
AL390208.1	-0.30064753246013	0.353781752401758	-10.3357250318974	7.57645437317988e-24	1.59105541836777e-22	42.4151044779888
AC011483.2	-0.0659410187946456	0.018029782398756	-10.3351005756721	7.62111625508962e-24	1.59694001528592e-22	42.4092782388193
AC093424.1	-0.187795398249734	0.13298953065567	-10.3315912562821	7.87700801942468e-24	1.64696396432285e-22	42.3765412064321
Z73495.1	-0.100965455575127	0.03102420756267	-10.3306618481593	7.9461940471615e-24	1.65781791892628e-22	42.367872629614
TPM1-AS	-0.318836732009271	0.323335978720816	-10.3215755856641	8.65514937833304e-24	1.80181059834842e-22	42.2831582519814
AP003071.1	-0.277522940926717	0.208914928675053	-10.315041655204	9.20340120283126e-24	1.91179743167904e-22	42.2222772494913
AC136475.7	-0.125410415550788	0.11454354036084	-10.3135534580002	9.33301224483708e-24	1.93453387718578e-22	42.2084150612899
AC132872.1	-0.68996902683989	1.83152923146443	-10.2635227658888	1.49210732412429e-23	3.08091275755604e-22	41.7433298977622
AC087521.1	-0.165367382951987	0.106723003070061	-10.2634743563945	1.4927836118199e-23	3.08091275755604e-22	41.7428807667319
AC011840.2	-0.0514846988878929	0.0226247842856254	-10.2632105152808	1.49647485779255e-23	3.08190326399894e-22	41.74043294574
AC026124.1	-0.0301296048917016	0.0114443306406985	-10.2585618817286	1.56301615059121e-23	3.21204839340981e-22	41.6973129617723
AC034102.6	-0.134754260798632	0.172239685614266	-10.2552281925314	1.61253388219819e-23	3.3067281340718e-22	41.6663999022288
AC108860.2	0.664894645960331	1.17281152198033	10.2545951942936	1.6221105265726e-23	3.31927392825528e-22	41.6605310715983
LCT-AS1	0.146533244875083	0.143776372153094	10.2524805189926	1.65451432378303e-23	3.37837743943526e-22	41.6409270222589
AL591368.1	-0.105775974704269	0.055760608985356	-10.242841300373	1.81054191073873e-23	3.68912329455618e-22	41.5516082300832
AP003110.1	-0.152688073676362	0.0677487308049929	-10.2314315519321	2.01417834575725e-23	4.08734286932307e-22	41.4459711038251
AL356019.2	-0.265700466326485	0.489411026214072	-10.2314145876727	2.01449742335085e-23	4.08734286932307e-22	41.4458141111092
AC012653.2	-0.104808413098641	0.0528651706881183	-10.229447761425	2.05183294888909e-23	4.15431240727607e-22	41.4276138943152
HMGN3-AS1	-0.352600159814659	0.685248500908738	-10.2239920551678	2.15902663352101e-23	4.36214286355813e-22	41.3771437933325
AC023906.4	-0.0723573967201775	0.0503591181395019	-10.1940287588511	2.85466406050986e-23	5.75550651023385e-22	41.1003451130609
AC004381.1	-0.157719495508608	0.110755442285442	-10.1840198434102	3.13335934959037e-23	6.30416135807522e-22	41.0080300096294
AC011239.1	-0.159787236512324	0.0604410369821043	-10.1792591101867	3.27522884473142e-23	6.57580987926515e-22	40.9641461707579
AC090181.2	-0.27315666519672	0.332053685588147	-10.115357586793	5.92499724057816e-23	1.1871022655079e-21	40.3767206891813
LINC02035	-0.408582257642408	1.33214386171408	-10.1051491824089	6.51173374805222e-23	1.30193976625119e-21	40.2831563873053
AL390955.2	-0.224550230765081	0.387959952450945	-10.0867640274556	7.71736861490916e-23	1.53978350514102e-21	40.1148423902836
LINC01381	-0.0584299913405994	0.0221642647537169	-10.0736312671202	8.71165450108465e-23	1.73455909225953e-21	39.9947660668963
AP003973.2	-0.10792509079538	0.0683223895256967	-10.0724544734527	8.80671921850405e-23	1.7498568186332e-21	39.9840125414289
AL121894.1	-0.128406213424713	0.0352532675323426	-10.0649361581326	9.43881629531645e-23	1.87157685921802e-21	39.915334399567
AC012511.1	-0.223622607526441	0.226505353496725	-10.0609587680327	9.79119726846192e-23	1.93744577701916e-21	39.8790187031015
AC008738.2	-0.232580606126742	0.222084036852243	-10.055614455587	1.02852977888372e-22	2.03102886583274e-21	39.8302406727052
POLH-AS1	0.399910858461242	0.725021016018309	10.0504971279346	1.07815541708329e-22	2.12465247181691e-21	39.7835541292376
LINC00526	-0.386867438276669	0.913358139726693	-10.0487592764944	1.09554256531537e-22	2.15449221297779e-21	39.7677037172843
AC106881.1	-0.309195857631353	0.274228755158189	-10.0403019040252	1.18420794896009e-22	2.3240989133272e-21	39.6905984758724
AC011472.4	-0.329812023725083	0.485114327239905	-10.0387797558528	1.20090491169174e-22	2.35205804847053e-21	39.6767267788071
AP001269.2	-0.184768278557139	0.0982658397380339	-10.037591546179	1.21410081034096e-22	2.37306017858293e-21	39.6658995332507
AC144831.1	-0.484053234112326	0.63207629265701	-10.0314203135605	1.28498374028136e-22	2.50650182021956e-21	39.6096826091324
AL121890.5	-0.215591720692618	0.232640802422989	-10.0302399108588	1.29900201847991e-22	2.52870636335734e-21	39.5989329252134
AL021368.3	-0.203005850248568	0.149657168943518	-10.0250265290424	1.36275090666013e-22	2.6474332897201e-21	39.5514680652533
AC009686.2	0.772586101381323	1.1981364666817	10.0091910572483	1.57602519222654e-22	3.05557853935316e-21	39.4074185285739
AC026691.1	-0.340337876669776	0.646426039928215	-9.99248066114403	1.83701402805638e-22	3.55439992485022e-21	39.2556115815229
AC009118.3	-0.460815118981737	1.00831489016101	-9.96047715524796	2.46217627855447e-22	4.75442771534955e-21	38.9654513791893
AC098484.1	-0.455364461561858	1.49910398603716	-9.95974912847729	2.47861512615862e-22	4.77656011360326e-21	38.9588595619843
LINC01963	-0.628223702510612	1.78713392914201	-9.95683879973275	2.54542416908297e-22	4.89547810635056e-21	38.932512328875
LZTS1-AS1	-0.0437088754405427	0.0149793385146148	-9.9542494687985	2.60636315880158e-22	5.00265344700375e-21	38.9090763832281
LINC02761	-0.507816570090352	0.501672590354637	-9.95338035774025	2.62713979592517e-22	5.03246718991894e-21	38.9012112057835
AC010185.1	-0.264044615086934	0.228441276540282	-9.92708263488337	3.3396993628526e-22	6.38468023611481e-21	38.6634908621713
DENND6A-AS1	-0.154230697230082	0.151637022767413	-9.91568414915805	3.70521871985554e-22	7.06938052772438e-21	38.5606132404296
AC020663.2	0.505797949105611	0.743585217510257	9.91075181213402	3.87542572165258e-22	7.37945647831345e-21	38.5161261765297
AC139768.1	-0.396587557860706	1.10903694221866	-9.90951166921986	3.91942630210483e-22	7.44846222203962e-21	38.5049435970275
AC123768.3	-0.0859603711767797	0.0574236401082332	-9.88591570380854	4.85756981347024e-22	9.21306274701066e-21	38.2923932223308
LINC02512	-0.0589526961996584	0.0129153608268283	-9.87505502912982	5.36111952749398e-22	1.01480599813333e-20	38.1947008207063
AC096541.1	-0.106568463964866	0.065935558679258	-9.87056478815857	5.58412054502385e-22	1.05493710375185e-20	38.1543365740912
ZRANB2-AS1	-0.128250467638448	0.160279141882607	-9.86829593210717	5.70027147656978e-22	1.07476434893203e-20	38.1339468109763
AP000251.1	0.591920797769041	0.735958989472242	9.857842613392	6.26710658581324e-22	1.17932199811862e-20	38.0400545725786
LINC00562	-0.0792985257963072	0.117230438709827	-9.85158605050615	6.63273296718601e-22	1.24568176685096e-20	37.9838968778531
PRICKLE2-AS1	-0.0137134635798568	0.011014135319625	-9.85082778608741	6.67845712331426e-22	1.25181939477435e-20	37.9770928320112
CYMP-AS1	-0.00786843864959967	0.00180088465536454	-9.83104976162365	7.98792432960747e-22	1.49434911873768e-20	37.799772907614
AL031320.2	-0.122525024179964	0.189573022271957	-9.8292989277835	8.11542654416287e-22	1.5152480261543e-20	37.7840899074867
AC005014.3	-0.418329824649279	0.420641818846803	-9.82048393688907	8.7886542635098e-22	1.63776145566803e-20	37.705164972132
AC104051.2	-0.0498092814673869	0.0216150784202594	-9.80809278023953	9.82952811437912e-22	1.82817793243598e-20	37.5943193004699
AL020997.2	-0.235677469070999	0.185131262104048	-9.8038593195744	1.02124318107244e-21	1.89571969221512e-20	37.5564750561381
AL121906.2	0.545112236426267	0.703265896904287	9.76127685448168	1.49880688516673e-21	2.77684356697782e-20	37.1765649036621
AL023803.2	0.341036146541225	0.353769998669229	9.74303048905083	1.76588131803117e-21	3.26534932738827e-20	37.0141923354349
AL158071.4	-0.134239553955804	0.177724177080637	-9.73164037318003	1.95597341053558e-21	3.60989938863653e-20	36.912959831934
AC097518.1	-0.0495528886861826	0.0117265800480455	-9.73078313759151	1.97107417323201e-21	3.63078672562526e-20	36.9053448882177
AC009237.14	0.568289404326981	2.29568875378104	9.7305308855034	1.97553971300302e-21	3.63204111603257e-20	36.9031042029865
AC092757.2	-0.197318837200087	0.219508816967639	-9.72768770138524	2.02657018456512e-21	3.71873691420105e-20	36.8778523020846
AC104794.3	-0.529615791259541	1.57023077652259	-9.72402029742838	2.09432708242748e-21	3.83573607062147e-20	36.8452890377315
AC004597.1	-0.0916454903878241	0.0330386630835282	-9.71832051663708	2.20411341839162e-21	4.02911932881989e-20	36.794700197395
AL954642.1	-0.0985013397014505	0.0607553622593792	-9.71150309673233	2.3429370027138e-21	4.27474646673847e-20	36.7342238193042
LINC01690	-0.0345955060961818	0.0144150139191735	-9.70467748669885	2.49060083335581e-21	4.53554007546788e-20	36.673709888547
AC015922.2	-0.901259445701018	3.06964906415572	-9.70224160705374	2.54550038889905e-21	4.62673621823186e-20	36.6521225737996
AL139274.2	-0.083847894954478	0.123233911500814	-9.70076136410917	2.57944580142112e-21	4.67957303520576e-20	36.6390065131458
AC096536.2	0.339228870877104	0.537050896606192	9.69407912627053	2.73835255040232e-21	4.95848479739832e-20	36.5798174574483
AL360181.1	-0.244192401320557	0.176164989305618	-9.66806429566802	3.45484959662899e-21	6.24410387548934e-20	36.3497077446911
AL390195.1	-0.160061763208083	0.259240317015688	-9.66776913148574	3.46396226829833e-21	6.24880561820659e-20	36.347099853711
AL162385.2	-0.201309816665902	0.181668216620429	-9.64641494038479	4.19047879641915e-21	7.545220452014e-20	36.1586019921554
AC012073.1	0.515035365592633	0.919035353386387	9.64220904904328	4.35043666234432e-21	7.81856566451656e-20	36.1215163794651
AC105046.1	-0.265484077394799	0.170057892499718	-9.64133136377589	4.38457178002387e-21	7.86518418184842e-20	36.1137790434245
AL008721.2	-0.263574468438326	0.460850712404589	-9.63080650227125	4.81516622071335e-21	8.6214832500347e-20	36.0210413360045
AC004584.3	-0.0575554529161332	0.0501412812977924	-9.62925261404326	4.88219176758313e-21	8.72521310865834e-20	36.0073566677039
AC234772.1	-0.118568982574983	0.0478981995880847	-9.6212887040786	5.24048694529376e-21	9.34813256765507e-20	35.9372494024873
AC018752.1	-0.571495556632951	0.859570465700044	-9.61675894498608	5.45577567739542e-21	9.71411487494691e-20	35.8973948251929
AL049871.1	-0.119820385818867	0.125795506219405	-9.61628766390463	5.47867157866134e-21	9.73681687785423e-20	35.8932492046294
AC004080.6	-0.0223596877028571	0.00792757475993502	-9.60346253444572	6.13962972126813e-21	1.08751398695609e-19	35.7804976931402
LINC00165	-0.291978589053039	0.143039215435343	-9.60342194675097	6.14184204366154e-21	1.08751398695609e-19	35.7801410663723
MIR200CHG	1.05618230446906	3.12785566885265	9.59958359660264	6.35466771653748e-21	1.12312607874052e-19	35.7464207675882
AP001486.2	-0.47501764987681	0.937719862988649	-9.59008963997102	6.91297487686654e-21	1.21955551274427e-19	35.6630634105454
AL355300.1	-0.242868381141939	0.0849127660033222	-9.5714365461756	8.15519182926518e-21	1.4360619446873e-19	35.4994877446879
AL049840.3	-0.438593642748681	1.32277281235812	-9.55878613507419	9.12101621316958e-21	1.6031940036225e-19	35.3887022070458
AC016722.2	-0.121023856159918	0.20049880085437	-9.55214675213541	9.67239756826733e-21	1.69700181833019e-19	35.3306067337662
AC092794.1	-0.360287239588412	0.666529845053903	-9.5412734460812	1.06475470276137e-20	1.86468081795637e-19	35.2355363162193
AC015726.1	-0.487562689050525	1.15527128850003	-9.54058774734989	1.07122070643929e-20	1.87258745349687e-19	35.2295439466468
AC233702.5	-0.0297480683449712	0.00923606345466447	-9.53688842186219	1.1067813008877e-20	1.93123275356713e-19	35.1972214552105
AC138028.2	-0.0819027300078689	0.119178145674819	-9.53488098206179	1.12656505602648e-20	1.96218599685773e-19	35.1796860093727
AF181450.1	-0.0784915190834072	0.0341126985853711	-9.49566843207139	1.59145160096636e-20	2.76687699537576e-19	34.8377712857363
AC012363.2	-0.245583494493796	0.114015763643	-9.49320403034608	1.62632038080383e-20	2.82238638238234e-19	34.8163220457885
AC008737.1	-0.291478880591403	0.340620383522792	-9.48638365798266	1.72681519944313e-20	2.99138004856602e-19	34.7569842213283
SNED1-AS1	-0.257692706521826	0.259668138765389	-9.48483576134171	1.75046535762716e-20	3.02688577245907e-19	34.7435223329223
AC072061.1	-0.212489118627984	0.46541217974675	-9.4818556701454	1.79690470609412e-20	3.10159972381029e-19	34.7176099571372
AC025280.1	-0.146636907637027	0.0910556558709583	-9.47795861659442	1.85947852430444e-20	3.20384477517948e-19	34.683734680509
AC138474.1	-0.212046439054445	0.112822775775093	-9.47485005071413	1.91093484174913e-20	3.2866024509438e-19	34.6567216795696
LINC01943	0.336085423394323	0.472378051922751	9.45812076914739	2.21304269964136e-20	3.79938654534135e-19	34.511473397785
AC009229.3	-0.136402569400111	0.0832301298838385	-9.45512894123514	2.2718516303978e-20	3.89338573159424e-19	34.4855200720064
AP001434.1	0.468150053011715	0.449382425809227	9.43785435906618	2.64294810635288e-20	4.52127860546676e-19	34.3358015220575
AC084864.1	0.398544758124697	0.540296444212301	9.4374326097689	2.65272148353298e-20	4.52992314545659e-19	34.3321490835513
AC079313.1	-0.129189406917344	0.136030068426809	-9.41345247313719	3.27145847838864e-20	5.57658739202412e-19	34.1247001382826
AP003390.1	0.518260502967072	0.953122483833704	9.4080091212112	3.43070143206519e-20	5.83766695807263e-19	34.0776718116122
AC104564.1	-0.200265061351342	0.160466288382305	-9.40661727085287	3.47263662992822e-20	5.89856526326037e-19	34.0656504438188
AC004637.1	-0.463133931470072	0.20894860538629	-9.40082099437572	3.65279946101613e-20	6.19362481048971e-19	34.015604166493
AL021578.1	-0.399711388008251	0.495120406543256	-9.38907174590217	4.04686589138891e-20	6.84969523098049e-19	33.9142377652505
LINC01561	0.2403339935502	0.22958685220921	9.38250678588462	4.28508835810781e-20	7.2401396078804e-19	33.8576448588817
AC003986.3	-0.116452109480563	0.0598772018440842	-9.37974625035327	4.3893586338384e-20	7.40328204023675e-19	33.8338576873983
AC090985.2	-0.0722548162122305	0.0231597090642193	-9.37592790364988	4.53773600859557e-20	7.64011446920908e-19	33.8009651450579
AC116563.1	-0.0989516612805395	0.0557624829152667	-9.3677516739068	4.87236210936854e-20	8.18915221779508e-19	33.7305699896149
AC010809.2	-0.302849101434378	0.529714902845512	-9.36036001745144	5.19584088198268e-20	8.71756729796989e-19	33.6669740284646
AL358472.2	0.4064101008461	1.25139551717895	9.35941454982469	5.23872162876856e-20	8.77417303163907e-19	33.6588424922993
AC011477.1	-0.537518461305443	1.85144244647929	-9.34891008197591	5.73936266507965e-20	9.59593440710267e-19	33.5685446095229
ARMC2-AS1	-0.323373414167353	0.263861747939352	-9.3433318601158	6.02418343201635e-20	1.00546240690541e-18	33.5206279443514
AC092111.2	-0.103815848125571	0.115852270221462	-9.33091412569821	6.70944424107768e-20	1.11789125662539e-18	33.4140462043469
AC138696.2	0.755971768421837	1.41325826614009	9.33045999912253	6.73591616862954e-20	1.12035680191227e-18	33.4101506748663
AC012213.3	0.196843135032555	0.341310436562424	9.3244618315506	7.09541621044974e-20	1.17810915867969e-18	33.3587128821296
AC092140.2	-0.222383969031724	0.258957236114025	-9.31409876445096	7.76182065597199e-20	1.28653182789919e-18	33.2699088549381
AC084824.3	-0.243070402952323	0.459482635459506	-9.30604051503457	8.32250691840331e-20	1.37708791199856e-18	33.2009126791163
AC111194.2	-0.0336533946587705	0.0110655575609612	-9.30132272979259	8.66918250009748e-20	1.43198183224502e-18	33.1605414010521
AC114271.1	0.17037917476613	0.377802579385768	9.29666631915951	9.02535618869253e-20	1.48825332204265e-18	33.1207121599799
ZNF710-AS1	-0.671965461045083	1.72228073067362	-9.29385825219131	9.24710985852838e-20	1.52220434497936e-18	33.0967010654889
AC068870.2	-0.618132321107276	2.29523120213146	-9.28832558246175	9.69992562288831e-20	1.59401003772019e-18	33.0494103688503
LSINCT5	-0.151795874351531	0.0876705065939807	-9.28702468015272	9.80954396679867e-20	1.60926826409174e-18	33.0382942904787
AC008127.1	-0.0377893659250118	0.0164660503869967	-9.27681493630178	1.0713512612378e-19	1.75456622083604e-18	32.9510984436802
AL133553.1	-0.0891462039680891	0.0596323889371525	-9.27344185683954	1.1029916346444e-19	1.80330676621505e-18	32.922308510245
AC025271.4	-0.184267007691307	0.152836152144423	-9.27118437762628	1.12468223004486e-19	1.83564206832321e-18	32.9030453674848
AC063944.2	-0.149090528918523	0.130301849935612	-9.2655162814385	1.18102163641569e-19	1.92432336921586e-18	32.8546966803313
AC002064.2	-0.562004844454369	0.627015021716878	-9.24674369917442	1.38831697510417e-19	2.25825051018216e-18	32.6947445186978
AL358075.2	0.554828993965033	0.770472866831712	9.2410434860579	1.4581118182583e-19	2.36776634853213e-18	32.6462297037781
AP001107.8	-0.209187602124007	0.187895993566078	-9.22385664702897	1.69026360326028e-19	2.74011145278529e-18	32.5001038922471
LGALS8-AS1	0.345611978825143	0.435838591362805	9.21217054498939	1.86864268801806e-19	3.02417603320561e-18	32.4008771126367
AC020558.2	-0.355148165383704	0.579058507542457	-9.21030827208992	1.89874043870579e-19	3.06771245627264e-18	32.3850743190326
AC008759.2	-0.212270759645695	0.212601653283148	-9.20020737880406	2.07054290723042e-19	3.33966391272106e-18	32.2994074597483
AL157832.1	-0.155730025331408	0.158775670619089	-9.18503497968693	2.35790884799909e-19	3.79678711648444e-18	32.1708773314961
AC079148.1	-0.199949543449263	0.357419678055942	-9.18442672030626	2.3702175112237e-19	3.81021397909779e-18	32.1657283021349
AC091563.1	-0.895616179348465	2.65101171727723	-9.17384906058244	2.59472158496635e-19	4.16413763393345e-18	32.0762323828476
AL391097.2	-0.0813276308555591	0.0426627284990225	-9.15580178423728	3.02734397893964e-19	4.85032056191715e-18	31.9237379284183
AC024132.3	-0.192405790722929	0.0369724963712251	-9.14646126975003	3.27854112961447e-19	5.24402653681834e-18	31.8449126473318
AC078788.1	-0.114411645628021	0.0685707717787561	-9.12408058852432	3.96745790854402e-19	6.33538994148036e-18	31.6563167294415
LINC01044	-0.119160101352191	0.0222910968929842	-9.11686187633397	4.21884399046842e-19	6.72562222201419e-18	31.5955698133981
AL050320.1	-0.134893738860674	0.115723385097363	-9.11152382320301	4.41481307154372e-19	7.026361699437e-18	31.5506751414615
AP002884.3	-0.0388680606799432	0.0302470862070592	-9.10397625793664	4.70735488613031e-19	7.47955047056168e-18	31.4872357034392
TFAP2A-AS1	0.373117182897933	0.814854958985329	9.1018856286322	4.79172528535199e-19	7.60102273777241e-18	31.4696712250021
AC018450.1	-0.142974462037148	0.101935153620298	-9.10048248014439	4.84918865401599e-19	7.67948242782037e-18	31.4578845470777
AC012313.5	-0.357711331172209	0.677629374155528	-9.09922430695196	4.9012942750271e-19	7.74921271127431e-18	31.4473169914615
AC010809.1	-0.299709755517414	0.610059521456437	-9.09676279110758	5.00484192604229e-19	7.89991249411643e-18	31.4266459803974
AC095057.3	-0.440255397865436	0.810184008798745	-9.07914575982731	5.81184237775396e-19	9.15866195390883e-18	31.2788419013241
AP000851.2	-0.955087078066898	0.730595849643056	-9.07384949289932	6.07871432249277e-19	9.55574175318601e-18	31.2344544446867
AL078581.2	-0.40701520224569	1.04405955469122	-9.07375211972667	6.0837326364454e-19	9.55574175318601e-18	31.2336385754799
AC051619.7	-0.0956355989041652	0.0610178465330646	-9.07309345663228	6.1177859019723e-19	9.59352799039675e-18	31.228119971314
AC083900.1	-0.0939139489445078	0.0889362351713102	-9.06091836636449	6.78230921358143e-19	1.06182416839708e-17	31.1261721091219
AC079075.1	-0.222542061900789	0.205209151301358	-9.05159084329642	7.33927668161733e-19	1.14715046113162e-17	31.0481466826634
AP000962.1	-0.0523814150250901	0.0238040305885377	-9.0507106316746	7.39411593852799e-19	1.15384277499273e-17	31.0407871599745
AC112721.2	0.543676732635406	0.560227777880301	9.03938142475825	8.13720070790308e-19	1.26773888301535e-17	30.9461168237905
AC091185.1	-0.366962205554258	0.557381551654272	-9.02978380746781	8.82416576452553e-19	1.37253677215805e-17	30.865994777354
AC010809.3	-0.10490556597274	0.109680582683822	-9.02078757573295	9.52003960310424e-19	1.47613322237553e-17	30.7909586607687
AC136475.5	-0.131239035809256	0.141430364362778	-9.02077612172694	9.52095930655888e-19	1.47613322237553e-17	30.7908631651622
AC119424.1	-0.498851856984522	0.286686244960043	-9.01813693979671	9.73523351134624e-19	1.50691993561919e-17	30.7688622259001
DCST1-AS1	0.708496216549994	1.90217376010658	9.01143408180677	1.03011151627921e-18	1.59194528530299e-17	30.7130099103711
AP000766.1	-0.271456866226514	0.7272249899013	-9.00805739744176	1.05983908584927e-18	1.63525332908287e-17	30.6848866475738
AC145124.1	-0.221624453132817	0.249561457295609	-9.00449233897923	1.09214614872912e-18	1.68239592124453e-17	30.6552041813533
AP002815.1	-0.0743036646155323	0.0289201333912714	-9.00169128464968	1.11821137104159e-18	1.71978758459714e-17	30.6318897594742
AC124312.3	-0.344161899288401	0.338839939033655	-9.00018398293229	1.13249124058095e-18	1.73896294973685e-17	30.6193463627676
AL049840.2	-0.491131714420029	1.21345737486418	-8.9945125353911	1.18785598219856e-18	1.82106291711815e-17	30.5721659288444
AC103706.1	0.658532982063536	1.17602595498887	8.99205426619897	1.21267751456818e-18	1.85615089430795e-17	30.5517235730857
AL139022.2	-0.190238734373464	0.2988750700597	-8.99034826128068	1.23020417297153e-18	1.87997921146621e-17	30.5375396472213
NDUFB2-AS1	0.241770341368845	0.663080543660423	8.97695689718181	1.37676763195975e-18	2.10061032812682e-17	30.4262816096293
AC011365.1	-0.201604899313605	0.217264405458592	-8.97649664042253	1.38210069609252e-18	2.10540006038094e-17	30.4224602102497
AP000695.2	0.273552594948095	0.433908930651992	8.97546699685503	1.39410542471958e-18	2.12032167369792e-17	30.4139119337212
C9orf163	0.21617270674707	0.336423824184966	8.9737454999021	1.41440731902163e-18	2.14779541782446e-17	30.3996216321108
AC022034.4	-0.458923815593407	0.558057014506604	-8.97167584691027	1.43920247819492e-18	2.18199465769931e-17	30.3824443371232
AGAP1-IT1	0.570610325633337	0.727010501692848	8.9637155441971	1.53864110728724e-18	2.3290755057785e-17	30.3164083580761
AC090617.5	-0.414117479944863	1.33534199512833	-8.96268918141452	1.55194702136376e-18	2.34551741165795e-17	30.3078976232035
AC015908.4	-0.0225262320571905	0.00626340329726895	-8.95313108485343	1.68145364675614e-18	2.53725010187401e-17	30.2286803907586
AC011591.1	-0.0318349485334601	0.0108995377712578	-8.94702959413465	1.76965591295537e-18	2.6661519303976e-17	30.1781489699916
ACVR2B-AS1	-0.393981358817683	0.810213183410275	-8.94553374445025	1.79196889890228e-18	2.69553691579391e-17	30.1657650876965
CAHM	-0.259019976253982	0.36007711503909	-8.94103208299664	1.86081062700042e-18	2.79471042055134e-17	30.1285072257774
NEXN-AS1	-0.0951601239306334	0.11989920033325	-8.93987226818365	1.8789667970076e-18	2.8175694298253e-17	30.1189106372746
AC121757.1	-0.599389727242826	0.638406132868712	-8.91598812317023	2.29434118790396e-18	3.4350690140896e-17	29.9215228579861
AC022081.1	-0.246021615446902	0.0542522192786536	-8.90281199104246	2.56110245001353e-18	3.82848912971649e-17	29.8128225408983
AC006946.2	-0.45910602574118	0.518590132386021	-8.89895016896785	2.64494460126082e-18	3.94767236987559e-17	29.7809892540512
AL121820.1	-0.334401830399978	0.365207524671318	-8.88892794616307	2.87540551575882e-18	4.28497930663624e-17	29.6984301938711
AC006237.1	-0.102803890207684	0.0725711031803311	-8.88539010210122	2.96141140653643e-18	4.40630469279537e-17	29.6693057729081
LINC01715	-0.184101639618074	0.339820215401954	-8.88274504449764	3.02737067496031e-18	4.49747312191859e-17	29.6475374468245
AL139807.1	-0.109611339556131	0.0972448318428121	-8.88116431612289	3.06748026866138e-18	4.55001671380885e-17	29.634530985785
AL359697.1	0.582995146493583	0.710248726743736	8.8801330059423	3.09393163924293e-18	4.58217005274913e-17	29.6260462799722
AL359962.2	-0.399914782965241	0.436398450960559	-8.86895400303638	3.39553267618959e-18	5.02109816539159e-17	29.5341292363219
AC084036.1	-0.66956378409797	1.8192191225558	-8.86098903333461	3.62798049292326e-18	5.35657366008992e-17	29.468699128299
AC096540.1	-0.243129262848655	0.465554700318814	-8.85805546341425	3.71750036519491e-18	5.48031505449702e-17	29.4446132612348
AL365434.2	-0.267978160134995	0.144392041440741	-8.85610934494936	3.77808893983236e-18	5.56109195637595e-17	29.428638546297
AC003682.1	-0.130224707457724	0.122195084029869	-8.84456443890088	4.15812271944765e-18	6.11110317588654e-17	29.3339337344864
LINC02186	-0.0307242270588053	0.0131749220500324	-8.8438989260932	4.18114698094613e-18	6.13554550093884e-17	29.3284776331942
AL121772.3	-0.370515797023671	0.701180410949584	-8.8418700332154	4.2521198267991e-18	6.23016701951007e-17	29.3118462381278
AC003681.1	-0.0607028848403378	0.0976540976993326	-8.83999356524767	4.31882028677782e-18	6.31824973966567e-17	29.2964672101858
AC092070.3	-0.118397283406962	0.0782598425995045	-8.83650135231225	4.44571925138346e-18	6.4939981210848e-17	29.2678533853521
AC008742.1	-0.0746976268900604	0.0729385201425419	-8.82580448863612	4.85780642083843e-18	7.08516234358456e-17	29.1802675218485
AL451064.1	-0.136385697076399	0.16205556920079	-8.81730137126841	5.21213250332998e-18	7.59041511903761e-17	29.1107086567882
AL589765.4	0.613020328072911	1.30518453275183	8.80234423877612	5.89845779723126e-18	8.57689386061036e-17	28.988492356091
AC104393.1	-0.230033018341775	0.114622708760279	-8.79944806512609	6.04132503368227e-18	8.77134589232205e-17	28.9648479030744
AL359643.2	-0.0842933726864763	0.169708727067979	-8.79467507000708	6.28427565806705e-18	9.11030113149086e-17	28.9258955290428
ISM1-AS1	-0.112173872016733	0.102819043058759	-8.77831767688817	7.19247742050452e-18	1.0411192429047e-16	28.792540031836
TONSL-AS1	0.397313618412587	0.728678237738573	8.77217668498644	7.56595586668722e-18	1.09353130199695e-16	28.7425297117269
LINC02006	-0.0944419886007251	0.057814528475982	-8.75944816624047	8.40218634430663e-18	1.21256815558362e-16	28.6389679718342
SNCA-AS1	-0.00743553784557956	0.00286353195281393	-8.75737231224675	8.54697034722285e-18	1.23161072706153e-16	28.6220906177805
AC092953.2	-0.334943977906823	0.606997690969439	-8.75224234170002	8.9154318066621e-18	1.28277959593008e-16	28.5803970077402
AC067838.1	-0.443308679138763	1.10219167427896	-8.74491200650624	9.46933134760676e-18	1.36043672070332e-16	28.5208563230851
AC073569.3	-0.134355559380921	0.154693559365101	-8.74348402251553	9.5811266416575e-18	1.37444054379652e-16	28.5092624865276
AC009495.2	-0.184059941636602	0.1704852999147	-8.74141456044989	9.74546150009395e-18	1.39592826890152e-16	28.4924633510784
AC008669.1	-0.462892200374361	0.884892673682709	-8.73693508592812	1.01107762376598e-17	1.446097161741e-16	28.4561122796771
U62317.1	0.662804217953007	2.33552205123249	8.73382628930074	1.03722317082802e-17	1.48128434083876e-16	28.4308936811946
LINC00517	-0.0826360306961229	0.0583432357336691	-8.71764732242192	1.18446561482209e-17	1.68905148669355e-16	28.2997738271154
MAP3K4-AS1	0.709705637540556	1.711814480025	8.71693592104494	1.19139381303537e-17	1.69641044862025e-16	28.2940131697386
AC005070.3	-0.188516217374882	0.379485566036729	-8.71023113414906	1.25868975822127e-17	1.78957712735548e-16	28.23974015426
AC005041.3	0.446072241738536	0.804939436905764	8.70837324790702	1.27799305443254e-17	1.81433422239484e-16	28.2247075184166
AL021807.1	0.781326666647342	1.14504529722713	8.69903856579576	1.37949676887718e-17	1.95554364710698e-16	28.149219814829
AC022079.2	-0.26278645967469	0.424230644205588	-8.69266725134936	1.45331158486399e-17	2.05714325662828e-16	28.0977361391976
AC021491.1	-0.137137548789343	0.107438956666245	-8.68373648287293	1.56339087133857e-17	2.20969988103627e-16	28.0256251560271
AP003032.1	-0.413897500372736	0.241530118729683	-8.66965478527633	1.75391960225553e-17	2.47534800335975e-16	27.9120525133761
AC093726.1	-0.544498194137479	1.83566549467133	-8.66678252633924	1.79551125469531e-17	2.53032621311467e-16	27.8889064073915
AL391261.1	-0.107286887957078	0.0738705197901827	-8.66551089646053	1.81423491206595e-17	2.55296370250689e-16	27.8786610777119
AC005034.5	-0.424079093035671	1.38146466963514	-8.66351606191412	1.84399659138532e-17	2.59104469802707e-16	27.8625915980644
AC015922.3	-0.701688237324812	3.16900565041581	-8.66271014159922	1.85615679057072e-17	2.6043182337876e-16	27.8561003715792
AC010177.1	-0.0302051709734667	0.00713528076575753	-8.65680707326929	1.9476745584102e-17	2.72873470614054e-16	27.808570347755
AL450326.1	-0.418239303818632	1.25030311248372	-8.65120135193221	2.03870444930142e-17	2.85210591835943e-16	27.7634602477446
AC008073.1	-0.0668065102025457	0.0486851901229648	-8.65016370044891	2.05600990005332e-17	2.87212911365527e-16	27.7551128601226
AC011625.1	-0.0371335179949178	0.0102680183300057	-8.64345221773617	2.17149955350495e-17	3.02905250217834e-16	27.7011431115452
AC010326.3	0.871086546838344	3.13817950929681	8.64222097084638	2.1933718619327e-17	3.05512188083718e-16	27.691246064253
AC079380.1	-0.0629101365972396	0.0493012702221921	-8.6344129101022	2.33723367413496e-17	3.25078718415554e-16	27.6285112724615
AC092171.4	0.370315004326796	0.643254723585586	8.62933408795894	2.43577426128846e-17	3.3829414740355e-16	27.5877310354617
AC068473.4	0.234070981245632	0.258487933279603	8.6234602800694	2.55486700506447e-17	3.54321656757279e-16	27.5405932112224
AP001020.3	-0.0671100862412511	0.0855006448323927	-8.62256398555194	2.57353856370361e-17	3.56396098064409e-16	27.5334027958836
AL645933.2	-0.574137097728127	1.3400906480836	-8.6181935146974	2.66653333412649e-17	3.68742368985762e-16	27.4983504251565
AC092376.1	-0.0937320291063563	0.0455120524653697	-8.61781151562909	2.67481755673256e-17	3.69355742330394e-16	27.4952874145172
AP000866.5	-0.159161996679326	0.133441702348527	-8.61517354984191	2.73272409316478e-17	3.76809671294575e-16	27.4741384110071
LINC01779	-0.0410299922147264	0.0248174340670492	-8.61099546111212	2.82698239530125e-17	3.89247489924048e-16	27.4406533856607
AC004233.2	0.730952150592622	1.39942773380712	8.59263491020501	3.28073658839863e-17	4.51077779926385e-16	27.293669590512
AC069224.1	-0.248024149512582	0.476023446023524	-8.58567455500804	3.47095451588241e-17	4.76548647910207e-16	27.238019663472
AL359504.1	-0.258294833724333	0.31122034964719	-8.57358881991788	3.82746809497782e-17	5.24745875821459e-16	27.1414831915715
Z83843.1	-0.43074548051253	1.0775650927234	-8.55169212054946	4.56790632782653e-17	6.2536657672113e-16	26.9668787326152
AL121772.1	-0.250881541156478	0.313912837806614	-8.54799069637058	4.70634975191968e-17	6.4340225882013e-16	26.937401571985
KLHDC7B-DT	1.05066984230144	1.47465364095287	8.54704812603757	4.74226158948753e-17	6.47389537330182e-16	26.9298969493349
AP000851.1	-1.01105724371357	0.786632341089836	-8.54484085848492	4.82742088421479e-17	6.58078952071156e-16	26.9123257634241
AC109597.2	-0.0795703370168132	0.0490890761064767	-8.53299713783864	5.31082888012035e-17	7.22950705851277e-16	26.8181094201503
AC009090.3	-0.177116539013271	0.28798553207566	-8.53097273221842	5.39811221409015e-17	7.33791542756702e-16	26.8020166307123
AC012368.2	-0.10205910144799	0.0932208221797811	-8.52225222716685	5.79058620214076e-17	7.86029077538117e-16	26.7327315973283
ECI2-DT	-0.0824312787353912	0.137763155051979	-8.51857576456181	5.96437557511699e-17	8.0847616376268e-16	26.7035401632118
NEUROG2-AS1	-0.363313508849255	0.157446479483404	-8.51473675797938	6.15134767125502e-17	8.32644338519527e-16	26.6730697180427
AC012254.1	-0.257085445061682	0.281841224578578	-8.50087534217582	6.87591233982126e-17	9.29410291905136e-16	26.5631494586708
AL390195.2	-0.251987818400537	0.498840664712947	-8.50058959163016	6.89170327842253e-17	9.30234548003109e-16	26.5608850994058
AL079307.1	-0.0275403088943445	0.0188556536968493	-8.48702069612339	7.68423791855177e-17	1.03575324865648e-15	26.453437438995
AC005332.2	-0.17328544063433	0.202308769085615	-8.47874572217191	8.21107206635209e-17	1.10521260337701e-15	26.3879834159611
UST-AS2	0.379202388883326	0.493865807520463	8.47397418713902	8.5309096275922e-17	1.1461807581633e-15	26.3502662451169
AL513165.1	-0.70110240290826	2.77170304962915	-8.47385100693715	8.53932731152193e-17	1.1461807581633e-15	26.3492927954279
AC125494.2	-0.383679056655315	0.737536611360074	-8.46552315461783	9.12785955019953e-17	1.22346463831375e-15	26.283509085593
AL136418.1	-0.0862409023668499	0.118850091981672	-8.46534404926654	9.14094733983043e-17	1.22351006444007e-15	26.2820949035851
AC022211.3	0.354176482845594	0.572822193337611	8.44726348406464	1.05621154021759e-16	1.41176353084515e-15	26.1394673378985
AL121748.1	-0.0673243037065174	0.0762778499495321	-8.43614906813422	1.15418235729038e-16	1.5405685789869e-15	26.0519228080586
AC105389.2	-0.207725601347166	0.22745702210876	-8.43142501035164	1.1984930791297e-16	1.59749140005663e-15	26.0147431986194
AC007349.2	-0.0416210097446929	0.0172440871523586	-8.42768281113391	1.23478300080622e-16	1.64358009136439e-15	25.9853038775715
AC138430.1	-0.0199087501263615	0.00807560926151508	-8.42701413655538	1.24138077877969e-16	1.65007359195966e-15	25.9800447062242
AC022893.3	-0.136745539030035	0.134280947099218	-8.42596761913082	1.25177665477614e-16	1.66159067163023e-15	25.9718145001905
AC013403.2	-0.278589780882074	0.642825763492618	-8.41802501152922	1.33352955552398e-16	1.76766341772978e-15	25.9093797003168
AL353804.1	-0.386958550370154	0.895689790834926	-8.41718822847161	1.34244362070996e-16	1.7770250245453e-15	25.9028049323915
AC130371.2	-0.506285218730122	0.89397003544222	-8.40150390119407	1.5208426074634e-16	2.01040309970058e-15	25.7796748718867
LINC01775	0.267696157216962	0.338954357053303	8.39983115942157	1.5411980914462e-16	2.03450867725023e-15	25.7665547279056
AC016735.1	-0.651885389903006	0.496109083458261	-8.39196743325766	1.64055413904551e-16	2.16269204291481e-15	25.7049059615723
AL451049.1	-0.0425692045567406	0.0224450181118501	-8.38861849217193	1.68476327681621e-16	2.21792498869755e-15	25.6786666716898
AC005746.2	-0.204712481460093	0.188642247047177	-8.38437812623183	1.74243102281457e-16	2.29070007204814e-15	25.645456004966
AC079760.1	-0.160335100538692	0.11074960826289	-8.38092641280977	1.79080871618762e-16	2.35107951426164e-15	25.6184328364865
AC005014.2	-0.205478386458848	0.289403008668543	-8.3702083194346	1.94963989065078e-16	2.55610574188191e-15	25.534583307994
AC013468.1	-0.139883149012643	0.220191787863447	-8.36197048175386	2.08109757241081e-16	2.72473306990813e-15	25.4702005194591
SSBP3-AS1	-0.148860630139808	0.286813649874112	-8.3600141093769	2.11358095197017e-16	2.76349269701059e-15	25.4549185813366
AC026771.1	-0.106675742070258	0.119293439538709	-8.3527387164316	2.23883295033005e-16	2.92327616657381e-15	25.3981150616453
AL121890.2	-0.104142820951286	0.0985415243605469	-8.35116999236236	2.26678540537706e-16	2.9557526542668e-15	25.3858726821167
AP000892.3	-0.172883705092069	0.210210593630589	-8.34221772650561	2.43302181212049e-16	3.16821035697698e-15	25.3160470752243
AC002116.2	0.320147476909749	0.77816993911916	8.33435581480856	2.58889973110685e-16	3.36662204870358e-15	25.2547796100655
AC021382.1	-0.0280227203559875	0.0115146442516835	-8.33027059560844	2.67374862064639e-16	3.47225514375419e-15	25.2229635193364
AC012417.1	-0.0608858071449791	0.0510658697156441	-8.32046878851469	2.88868708538108e-16	3.74631485924354e-15	25.1466813403528
AC018809.2	-0.251759042778247	0.888150909055285	-8.30511305748797	3.26017284677791e-16	4.22238580438969e-15	25.0273328826899
LOH12CR2	-0.342071425049693	0.916391632597205	-8.30068213926981	3.375871877776e-16	4.36633994757631e-15	24.9929303433644
AC015727.1	-0.194635908128523	0.25524946114243	-8.27029017007822	4.28632588057033e-16	5.53645618786453e-15	24.7573914407349
SLC25A30-AS1	-0.201679521735633	0.267439115895259	-8.26918390616724	4.3236823184439e-16	5.57720150673469e-15	24.7488320347819
AC051649.1	-0.0583083540887451	0.0257910191587364	-8.26420137040806	4.49595521122747e-16	5.79163518955034e-15	24.7102934191677
AC021739.4	-0.172980137520042	0.245863713960127	-8.26063911815166	4.62325728653976e-16	5.94764077465444e-15	24.6827527232566
AL049870.3	-0.362451161767286	0.386261543542928	-8.26017628001434	4.64005644380739e-16	5.96126127057825e-15	24.6791751604532
RHOQ-AS1	-0.121235832941037	0.193187039319669	-8.24290241348819	5.31201203181051e-16	6.8154250627387e-15	24.5457795846695
MEIS1-AS3	-0.0565830497899447	0.0408090899840083	-8.24106999325484	5.38869600832717e-16	6.90458152095004e-15	24.5316431872826
AC078909.1	-0.0410539656698341	0.0194781604581809	-8.22791739325971	5.97211399076531e-16	7.64191706258329e-15	24.4302564592151
AC008050.1	-0.206935230905581	0.269287883751656	-8.22426133924427	6.14507643461147e-16	7.85276944646688e-15	24.4020988614622
AC012464.1	-0.163987800131674	0.256594046542961	-8.22271706210998	6.21961035474873e-16	7.93744688491005e-15	24.3902086779964
AC022166.2	-0.0157365876082478	0.00366207598746212	-8.19377296885897	7.79371981329092e-16	9.93311142737756e-15	24.167713533883
AL157813.1	-0.154975807181815	0.257229122625544	-8.18861259943877	8.1130288755327e-16	1.03263578406482e-14	24.1281173348229
AC004241.2	-0.17664874511049	0.30634780768446	-8.16662366686143	9.62465694243491e-16	1.22341500233838e-14	23.9596374523578
SNHG25	0.710567291086209	1.2755199877344	8.16290039184963	9.90678751323021e-16	1.25761163709617e-14	23.9311487701856
AL031775.1	0.364810349933688	1.23660194438884	8.14213530440214	1.16365240615372e-15	1.47524070566146e-14	23.7724726560033
AL353708.3	0.24128802021241	0.414359110367957	8.1296450136792	1.28171100307249e-15	1.62276787552595e-14	23.6771984460599
RBM5-AS1	-0.120458114961197	0.190877490354475	-8.12595919752289	1.31875426265183e-15	1.66746833447557e-14	23.6491079904069
AC124319.1	0.404742844984121	0.562306642678052	8.11621322264442	1.42186869640435e-15	1.79548340518322e-14	23.5748853494873
AC004908.1	-0.347460188504325	0.74628179104351	-8.10604062525734	1.53798073481598e-15	1.93955336557543e-14	23.4974967953702
AC012414.4	-0.12417713616834	0.109524133681266	-8.10334921634099	1.5702346274339e-15	1.9776301469138e-14	23.4770359734319
AC091163.1	-0.0493021088724494	0.0249100231165879	-8.10131632623203	1.59503829408399e-15	2.00623623962307e-14	23.4615853327897
CD81-AS1	-0.10271619311277	0.170737507799445	-8.09685209597532	1.65087147565669e-15	2.0737452293033e-14	23.4276676067505
AL020997.3	-0.189685934741825	0.315134031502272	-8.09580406274834	1.66425590564728e-15	2.08782534986888e-14	23.419707373447
AC080038.1	-0.35540528675699	0.551608055309155	-8.09264263589203	1.70528230186585e-15	2.13650055496169e-14	23.3957005317336
AC095055.1	-0.264124466702968	0.569947437578195	-8.08492228176291	1.80971048331171e-15	2.26437959691558e-14	23.3371091940161
AC010680.1	-0.0254329011833299	0.0195547748441647	-8.07960916244124	1.88521661997276e-15	2.35490630762265e-14	23.29681530145
MGC15885	-0.0371269996753583	0.0140549577217307	-8.07948844716839	1.88696775092406e-15	2.35490630762265e-14	23.2959000846478
AC087623.1	-0.934893301086955	1.20963099845836	-8.06991851448053	2.03101958886043e-15	2.53138896029786e-14	23.22338265206
AC104083.1	-0.779843797516607	2.68653554805177	-8.06058092476959	2.18201190459487e-15	2.71605295050545e-14	23.1526984197764
AC112907.3	-0.119053066403496	0.241926103134124	-8.05949295668495	2.20030938013702e-15	2.73528097424547e-14	23.1444673205426
AC245100.6	-0.374318232381824	0.477661458601414	-8.05218603733502	2.32717953742372e-15	2.88925511263331e-14	23.0892115433074
AC008906.1	-0.254613548642327	0.568074333145228	-8.03807883589971	2.59287209533195e-15	3.21496040037477e-14	22.9826555678295
AP003392.1	-0.413775955130272	0.92827165548282	-8.03659042206888	2.62259191962125e-15	3.24503452852729e-14	22.9714226831575
AC004233.1	0.222170169501411	0.291161959045175	8.03652581474627	2.62388954270832e-15	3.24503452852729e-14	22.9709351405883
MRPL23-AS1	-0.0730100790802353	0.0444533909507791	-8.03540791842576	2.64644275715931e-15	3.26871443249137e-14	22.9624997674835
AL139339.1	-0.182333743244627	0.347526021491704	-8.03424453126834	2.67011674057197e-15	3.29371598448191e-14	22.9537222246564
AC010329.1	-0.444857941683145	0.566055262479952	-8.03356268043419	2.68408879850164e-15	3.30670092416178e-14	22.9485783033104
AL121890.3	-0.0553264736910802	0.0395660620840989	-8.03255872839521	2.70479248713967e-15	3.32793506398454e-14	22.9410051293137
AC138904.1	0.441017749039226	0.548818246630346	8.02795960904605	2.80166757099369e-15	3.44271493967048e-14	22.9063229206108
AC011726.2	-0.0807109834275517	0.0775239292920996	-8.02321416981612	2.90521101550317e-15	3.56538492529206e-14	22.8705555751701
COL4A2-AS2	-0.0690696792202061	0.0352001219154692	-8.01663315248937	3.05507723792316e-15	3.74451803989127e-14	22.8209838200246
AL021392.1	0.416907815195991	0.66620887988287	8.0157436708319	3.07590914106695e-15	3.76524235035963e-14	22.8142865055843
AC053503.1	0.204850027532102	0.37011186860421	8.01522326826497	3.08816199758137e-15	3.77542556570554e-14	22.8103684589699
AC007923.3	-0.119999548018306	0.127627646078891	-8.01244132367492	3.15448370694647e-15	3.85160052615335e-14	22.7894273293428
AC044784.1	1.81907875702342	1.81973258343438	8.00999212165843	3.2140341291987e-15	3.91932471892248e-14	22.7709962068222
IER3-AS1	0.341509973504266	0.611158779108605	8.00827405071424	3.25646788292763e-15	3.96603074523559e-14	22.7580700597561
AL354861.2	-0.138854285599129	0.0919147320463087	-8.00725117637376	3.2819931987562e-15	3.99205180335402e-14	22.7503754777342
AC145285.2	-0.180510472577952	0.412569799152878	-8.00432624871311	3.3560770465824e-15	4.07699638177865e-14	22.7283774435461
AC011503.2	0.40929216377716	0.80400604587353	8.00340032623047	3.37987104558232e-15	4.10071079955164e-14	22.7214151609315
LINC01126	-0.143454461951492	0.241763736408834	-7.99443042132059	3.61916091908422e-15	4.38549082581455e-14	22.6540044340917
MANEA-DT	-0.139510242481887	0.255115135124527	-7.98662137296765	3.84103204249416e-15	4.64847219568934e-14	22.5953718570768
AC060766.6	-0.204059709917814	0.297519863646493	-7.97192269135653	4.29563590746044e-15	5.19209292240527e-14	22.4851465211695
AP001596.1	-0.182222108274723	0.146868623007937	-7.95863798078126	4.75191151901123e-15	5.73636413181771e-14	22.3856781123397
AC100830.1	-0.0748665290784494	0.112777231413672	-7.9531842757	4.95276956803488e-15	5.97132280708929e-14	22.3448860866136
AC007619.1	-0.22013753010757	0.372907738246702	-7.94644290467749	5.21265032582667e-15	6.27676351028338e-14	22.2944967105486
ATP1B3-AS1	-0.312152590779997	0.455882675987516	-7.94534228366452	5.25633740237582e-15	6.32143734969935e-14	22.2862735252573
KLF7-IT1	-0.205847749085778	0.284655834313489	-7.93430903667884	5.71472183937447e-15	6.86410331570423e-14	22.2038950513905
AC051619.3	-0.116934621863327	0.125478660000896	-7.92708627216043	6.03591216613806e-15	7.24083113230337e-14	22.1500216726677
AC055854.1	1.04670818754967	1.303269735787	7.92691372786977	6.04379878139313e-15	7.2412405624257e-14	22.1487352221753
AC010245.2	-0.246725184143615	0.692880223867011	-7.92645564106253	6.06478622905562e-15	7.24943261573375e-14	22.1453199520357
AL589765.6	0.261960970729197	0.406982948592032	7.92643477625169	6.06574386832782e-15	7.24943261573375e-14	22.1451643983958
AC012085.2	-0.075356821980938	0.0496989176370866	-7.91962697816764	6.38629678307176e-15	7.6230460481517e-14	22.0944293986446
LINC02705	-0.118924836961218	0.101231583346638	-7.91788918945141	6.47076270294356e-15	7.71194994568287e-14	22.0814847071288
AC002398.1	0.424198713768408	1.51482719140224	7.91776484300598	6.47684865710158e-15	7.71194994568287e-14	22.0805585532668
AC012640.2	0.469468506948242	1.4303497590753	7.91419417105128	6.6540377800428e-15	7.91311035626651e-14	22.0539690347185
AC068620.1	-0.218271510517988	0.462839525503348	-7.90524453980785	7.11941994861355e-15	8.45607342163914e-14	21.9873707470509
ZNF22-AS1	-0.267328269843312	0.67152110151192	-7.90408267163459	7.18214314308418e-15	8.52002815132001e-14	21.978729624019
AC093158.1	-0.0433607109840175	0.0444706378771095	-7.88903364551672	8.04549151260373e-15	9.53241753659975e-14	21.866907134097
AC083862.1	-0.249882159511199	0.588683434443169	-7.8866654266469	8.19036491014837e-15	9.69210012856892e-14	21.8493270764046
AP002761.3	-0.239358713369621	0.451741450974735	-7.87423700945956	8.99386337603941e-15	1.0629816110819e-13	21.7571431872662
AC118754.1	-0.109690628517429	0.0966547164000766	-7.87010465153054	9.27785755792388e-15	1.09436602892477e-13	21.7265211151281
AC007920.1	-0.0180981220969298	0.0104263815879912	-7.87004225667153	9.28221264504284e-15	1.09436602892477e-13	21.7260588582312
AL023806.1	-0.118137630855082	0.197442612037885	-7.86893032653495	9.36016281089562e-15	1.10220223921675e-13	21.7178215841505
AL139300.2	-0.201824290524739	0.154288311951778	-7.86691935202023	9.50278107709102e-15	1.11762487741229e-13	21.702926718989
AC026401.3	0.62324251879892	2.79471159133653	7.86665630786297	9.52159385026951e-15	1.11846678312162e-13	21.7009786545802
AC112721.1	0.331154120290352	0.335733643238378	7.86228663236136	9.8395342509478e-15	1.15440110276707e-13	21.6686259174033
AC025176.1	0.296296968386485	0.356906537547281	7.84378941431898	1.13053556854664e-14	1.32475578160465e-13	21.5318496317545
AC104109.2	0.332305178366289	0.743215466762973	7.8425746578164	1.14088185740256e-14	1.33524916896248e-13	21.5228771553712
AF001548.2	0.643923021849799	2.30864571153709	7.84069885883616	1.15704192629891e-14	1.35251295574795e-13	21.5090244737704
AL359233.1	-0.119144437257346	0.0539342710547336	-7.84006992989392	1.16251050258708e-14	1.35725222546572e-13	21.5043805197878
Z97192.2	-0.0670378794244722	0.0676928445057557	-7.83109568929473	1.24337376310428e-14	1.44989769192123e-13	21.4381513734599
LINC02695	-0.056519612163341	0.0228275582649506	-7.8288127075781	1.26481392980126e-14	1.4731091364445e-13	21.4213138453111
SLC25A21-AS1	-0.412549366035669	0.965509101909522	-7.82726289190803	1.27957590336212e-14	1.48849575085652e-13	21.4098860599806
AC005046.1	-0.34556497646323	0.740564976472873	-7.82261865954001	1.32483636220042e-14	1.53928021404812e-13	21.3756531202741
AP000350.6	-0.144155937506397	0.18582587492046	-7.80970193512379	1.4591776151652e-14	1.69228753966565e-13	21.2805374795016
AC135178.6	-0.265034673458452	0.598112799003279	-7.80962155563992	1.46005426992097e-14	1.69228753966565e-13	21.2799460191734
AC061992.2	0.434676342354348	0.640190631355046	7.80498952195262	1.51145971504352e-14	1.7495869012245e-13	21.2458709838002
AC104836.1	-0.160022154890765	0.239313972013049	-7.80484105549614	1.5131365301827e-14	1.7495869012245e-13	21.2447791024829
AL606834.1	-0.347322559245592	1.28163227353664	-7.8040723807168	1.52184748072915e-14	1.75754154904425e-13	21.239126256238
LINC01711	0.429028142231936	0.78504887304174	7.80380879478088	1.5248459115481e-14	1.75888776600086e-13	21.2371879544698
AC124861.1	-0.106767654645694	0.056296113901507	-7.80331035038898	1.53053190329712e-14	1.76332709194988e-13	21.233522759074
DLEU2L	-0.116524816830909	0.184501427558936	-7.80178330707187	1.54808197353741e-14	1.78136249859642e-13	21.2222952876321
LINC02623	-0.0543955875554552	0.0259567638007747	-7.80162621654581	1.54989859990415e-14	1.78136249859642e-13	21.2211404014899
AC090186.1	-0.175812642877351	0.250088620400008	-7.79669516425344	1.60800248805077e-14	1.84538641201033e-13	21.1848991163722
AP000695.1	0.378293495300494	0.738498439225539	7.79657463754016	1.60944923085615e-14	1.84538641201033e-13	21.1840135462533
LINC01891	-0.139687946233237	0.0884725636081213	-7.79615920448675	1.61444571884641e-14	1.84890639185788e-13	21.1809612443148
AC100793.4	-0.69496917667741	0.953938423896723	-7.79348948451565	1.64692160252798e-14	1.88385061018606e-13	21.1613495016392
AF131215.4	-0.054967174914045	0.0435608900840004	-7.78602739906663	1.7411472892205e-14	1.98926077793443e-13	21.1065645763543
BX088651.4	-0.0293685736968293	0.0304484321651013	-7.78526193430285	1.75110829168595e-14	1.99826233951368e-13	21.1009473333084
AC012558.1	-0.0493816227772336	0.0152712629425212	-7.78431515682779	1.76350641812621e-14	2.01002032004242e-13	21.0940002309728
AC132192.2	0.388241977883747	0.910267574358378	7.78389372226218	1.76905291657617e-14	2.01395027762533e-13	21.0909081405774
AC090625.2	-0.0437372836405366	0.0200362494719458	-7.78283282279089	1.78309161756302e-14	2.02752728125027e-13	21.0831249136751
WASL-DT	-0.39335487371294	1.83182880005821	-7.77583028904748	1.87854790851454e-14	2.13354133467622e-13	21.0317747705502
AC062037.2	-0.486474600750439	1.04327186130009	-7.77491867805619	1.89133935670381e-14	2.14496456244427e-13	21.0250928615118
LIMS1-AS1	-0.174882471688974	0.274764675342618	-7.77479538480019	1.89307594497269e-14	2.14496456244427e-13	21.0241892021308
AL031058.1	0.612700012091277	1.55096437712722	7.77202486226411	1.93251574108753e-14	2.18706999613409e-13	21.003886416743
AC092807.2	-0.238532836483062	0.369263135072151	-7.77024451998974	1.95828591775681e-14	2.21362425826997e-13	20.9908431924486
INTS6L-AS1	-0.0934297877781746	0.101865650308767	-7.76264239731869	2.07218821683419e-14	2.33962239023032e-13	20.9351779249605
AL050327.1	-0.247401326444217	0.174051911978747	-7.76039246903583	2.10713330006154e-14	2.37628181911758e-13	20.9187124493302
AC104564.3	-0.273112248523533	0.494398120571648	-7.75553800501243	2.18452079793728e-14	2.46066268753569e-13	20.8832007916533
AL117339.3	-0.0811360000855455	0.139528994745666	-7.74759372586272	2.31724721490866e-14	2.6071068606657e-13	20.8251287722387
AC008622.2	-0.182993471869242	0.29987870940713	-7.74680428677206	2.3308626109467e-14	2.61935462262945e-13	20.8193609162327
LINC02586	-0.199685698213436	0.222076090126	-7.7384015620698	2.48075761541688e-14	2.78454161814688e-13	20.7580005818669
AC104076.1	-0.140710925693641	0.121171619156973	-7.73641080753997	2.51763902763468e-14	2.82263805469744e-13	20.7434718709304
AC004492.1	-0.299490753600409	0.730853107614517	-7.72643419774111	2.71076202998828e-14	3.03561064198337e-13	20.6707115241412
AC092653.1	-0.139073248196333	0.240902328348549	-7.72507763246898	2.73812431101086e-14	3.06267820661669e-13	20.6608243906804
AC107398.2	-0.0978020496526548	0.127357281079303	-7.71991642218746	2.84473637848876e-14	3.17822293647923e-13	20.6232217010918
ST3GAL3-AS1	-0.191264703948578	0.0861659165703623	-7.71618157097223	2.92442479458779e-14	3.26345404112314e-13	20.5960248299175
AC016888.1	1.04219987046682	2.43962340702451	7.71246490770671	3.00590692254727e-14	3.35048649659538e-13	20.5689719804562
AP006547.1	-0.0238290005762972	0.00961025790123068	-7.70644138261888	3.1427369000423e-14	3.49893805449025e-13	20.5251524784976
AC025034.1	-0.229829907532281	0.393605047603815	-7.70246892673362	3.23631321013504e-14	3.59894529289292e-13	20.4962705537753
AL163051.1	0.261354219550959	0.557676929139037	7.70063955310478	3.28032422879503e-14	3.64366569719281e-13	20.4829744480066
AC005725.1	-0.143111965857915	0.130015905117383	-7.69620952255484	3.38935880561525e-14	3.76042502398723e-13	20.4507880593226
LINC00368	-0.0229794184461103	0.00964717340239456	-7.69549403827731	3.40730041485397e-14	3.77596559830872e-13	20.4455912485277
LINC01772	-0.169059093891132	0.44085879897111	-7.6878511132545	3.60488962856507e-14	3.99032592449123e-13	20.3901047660288
AC104794.5	-0.101324454937374	0.144427296551316	-7.68690464221469	3.6301304024639e-14	4.01363611433711e-13	20.383236931993
AC005180.2	-0.190048176007379	0.180381256259302	-7.68108702742288	3.7891437801831e-14	4.18462748658426e-13	20.3410393180077
AC092757.3	-0.155135301331992	0.206037288616919	-7.66478568434856	4.27216558052816e-14	4.71264058348606e-13	20.2229498148713
AC004854.2	0.270167402713199	0.558386904270344	7.66320047545509	4.32225231374488e-14	4.76241738863486e-13	20.2114781909073
AC018926.3	-0.221940774501434	0.527390463423274	-7.64349525264068	4.99527990713673e-14	5.4976721638522e-13	20.0690539907213
AP000553.2	0.354481943419478	0.525272120914393	7.64258027493512	5.02892058886571e-14	5.52835634494206e-13	20.0624486830253
GSN-AS1	-0.110638251278683	0.194575306078385	-7.63249516394007	5.41482291565222e-14	5.94577294296503e-13	19.989689888863
AC103974.1	-0.355847721350241	0.666028264037432	-7.62183624896868	5.85438320914845e-14	6.41905754190352e-13	19.9128841969818
AC004816.2	-0.248910497319231	0.242020075234813	-7.62172337645623	5.8592210135537e-14	6.41905754190352e-13	19.912071374034
AC009121.2	0.1370911790819	0.172367147352365	7.61754389388203	6.04115511872639e-14	6.61082846914677e-13	19.8819814170434
AC108099.1	-0.00327661933065627	0.000958440635839751	-7.61596972677821	6.11111152495562e-14	6.67976506890651e-13	19.8706520904198
N4BP2L2-IT2	-0.193132671233362	0.451084002187171	-7.61518070598566	6.14647530057549e-14	6.71077627526997e-13	19.8649742678628
AP005131.2	0.361123583116978	0.562374609609333	7.61268393650457	6.25971294559018e-14	6.82664376577602e-13	19.8470108689874
AC107214.2	0.298912241467505	0.607811515133507	7.60570956709124	6.58702208428916e-14	7.17544278580285e-13	19.7968604259794
AC012613.2	-0.0306350221805399	0.0186344411380161	-7.60309967584598	6.71378937812141e-14	7.30524225190829e-13	19.7781040491985
AC136424.2	-0.0587303744324619	0.0193752696321019	-7.60224466657718	6.75583879593733e-14	7.34267099938965e-13	19.771960641194
AC003965.2	0.358226798286536	0.567672352418451	7.59618133378698	7.06156483659612e-14	7.66627123719604e-13	19.7284120458271
AL512329.2	-0.666475588771584	0.974963111847738	-7.59465601000099	7.140594730284e-14	7.7433093363317e-13	19.7174615985152
LBX2-AS1	0.611976113940981	2.2059954796385	7.59178956952286	7.29147325001255e-14	7.89799873367612e-13	19.6968884370287
AL512306.3	-0.308417107430203	0.457023214193726	-7.59134598448848	7.31510062147229e-14	7.91465847398755e-13	19.6937053334373
FGF12-AS3	-0.185894609521926	0.142722683012966	-7.59083128206013	7.34261051417151e-14	7.93547670095765e-13	19.6900121088575
AC078880.3	-0.145696348562688	0.109486010880651	-7.59020327331396	7.37631440300912e-14	7.96293468230355e-13	19.6855061615443
AC114808.2	-0.0441791372778536	0.0273097946317211	-7.58964554650925	7.40637407494346e-14	7.98640134800364e-13	19.681504763514
AC105219.1	0.455220707346576	0.481133352793791	7.58633133392786	7.58750309551759e-14	8.17253279547501e-13	19.6577324185387
HOXC-AS3	0.373568164128195	0.399523899870379	7.5854412921842	7.63688414387036e-14	8.21649967810805e-13	19.6513498575912
AC010680.4	-0.230553958047714	0.362193337622632	-7.57166800705851	8.44262962047645e-14	9.0732269280753e-13	19.5526654812037
AP000907.2	-0.174192445269881	0.207930454993551	-7.5702391481492	8.53086323005282e-14	9.15779579628824e-13	19.5424369726892
AC245519.1	-0.02640405016782	0.00873383572797076	-7.56945767125869	8.57950364514569e-14	9.19972027737019e-13	19.5368434853151
FBXL19-AS1	0.481089734891626	1.12322845089847	7.56520472952636	8.84903847017815e-14	9.47814979891738e-13	19.5064117050294
AC107027.3	-0.281150932834053	0.978254555513903	-7.56301189254881	8.99125146922161e-14	9.61973693981269e-13	19.4907268845079
AC116025.2	0.209232702257308	0.215141950741556	7.5618733594487	9.06597413422715e-14	9.68888126572137e-13	19.4825848356812
BMS1P14	-0.0108402820385269	0.0025968548690349	-7.56164582146455	9.0809807251137e-14	9.69412369509635e-13	19.4809577627604
AC078788.2	-0.080501661629078	0.0531312724879145	-7.55868352734553	9.27859572368081e-14	9.89407590668498e-13	19.4597790428072
AC109322.1	0.527252173518567	1.16491467866969	7.55446873075735	9.56708074519982e-14	1.01903744630058e-12	19.429658380227
AL078644.1	0.181831422577973	0.411935537607169	7.55135592462824	9.78578992476005e-14	1.04117767081954e-12	19.4074225994403
AC135050.1	0.0632851669837931	0.185991823224415	7.55033545534598	9.85855475076165e-14	1.04775802816234e-12	19.4001348340333
GYG2-AS1	-0.0228899715266933	0.0070053558926616	-7.54518387130449	1.02340989695803e-13	1.08646734304272e-12	19.3633577674475
AC025809.1	-0.0978561565224334	0.104773195248702	-7.53392367775887	1.11046653645666e-13	1.17758534258282e-12	19.2830493199309
AC078842.2	-0.00812538350132266	0.00303286168870679	-7.53159410063913	1.12936707385563e-13	1.19630638055105e-12	19.2664479657383
AC015819.1	0.381851537272611	0.78255744473017	7.52233907215759	1.20763411034104e-13	1.27780204596946e-12	19.2005387118963
AC009974.1	-0.252189769730856	0.3900663411617	-7.51482478271492	1.27508655435622e-13	1.34768784825513e-12	19.1470791979345
RASSF10-DT	-0.469301454509136	0.505805037641877	-7.51241751866589	1.29746965046022e-13	1.36983676957829e-12	19.1299630821744
AL049612.1	-0.155786356037161	0.182503580214783	-7.5050787104228	1.36812053206789e-13	1.44284096112699e-12	19.0778129116137
AL049775.3	-0.0323274995225741	0.0239770620165842	-7.49615199422916	1.45917659331636e-13	1.53718087442998e-12	19.014440229233
AC090948.1	-0.245977792942843	0.535230622541425	-7.49134251172658	1.51068099518051e-13	1.58969358670476e-12	18.9803245724053
AC012186.2	-0.215690874785431	0.423781553058543	-7.48833841079778	1.54375507792785e-13	1.62271823470685e-12	18.9590251509573
AC104072.1	-0.193493111178634	0.0907102626811242	-7.487867136626	1.54900789705024e-13	1.62645829190275e-12	18.9556844546792
PRICKLE2-AS2	-0.0724554623708065	0.0579101924986419	-7.48758105381643	1.55220514940026e-13	1.62803418784637e-12	18.9536566061375
AC079949.2	-0.324921347044589	0.266481439595804	-7.48617321434105	1.56803397730981e-13	1.64284083845439e-12	18.9436783868404
AC024270.3	-0.205254360821233	0.342774906263716	-7.48215233815569	1.61412197622257e-13	1.68928338122224e-12	18.9151892006351
AL355297.2	-0.154318388008504	0.232332580268893	-7.47655359049836	1.68052329852793e-13	1.75686079476825e-12	18.8755430515406
AC007671.1	-0.154992923019542	0.193835698180398	-7.47330176104717	1.72031651657395e-13	1.79650463651362e-12	18.8525281880749
AC026368.1	-0.149973884331379	0.231288352295111	-7.46815052212251	1.78525860071933e-13	1.86229639033732e-12	18.8160885287444
AC022916.1	-0.288650781293877	0.591818976408173	-7.46020368092851	1.8902045954665e-13	1.96963013058545e-12	18.7599169020502
LINC02621	-0.0375421558279466	0.0213129008675983	-7.45546738914125	1.95561475640733e-13	2.03557861358364e-12	18.7264641999579
RORB-AS1	-0.051377617440035	0.0221841163050719	-7.43208587390759	2.31260668803967e-13	2.40455973836585e-12	18.5615974177822
AC006213.2	-0.187685156435123	0.362286643495743	-7.42521101390756	2.42926623438405e-13	2.52189491366453e-12	18.5132097556045
FHAD1-AS1	-0.00740029423478637	0.00490419258301939	-7.42512795783117	2.43071042527841e-13	2.52189491366453e-12	18.5126254227613
AC012557.1	-0.215569257761211	0.625104529372468	-7.41801512248463	2.55757434300082e-13	2.65065237254632e-12	18.4626054551948
AC110619.1	0.914522250935525	1.20046187707011	7.40748724409066	2.75739001447292e-13	2.85465717032326e-12	18.3886484044869
CH17-340M24.3	0.583975990535646	3.19377541296959	7.40688113396835	2.76935003620627e-13	2.86394960102064e-12	18.3843934160627
AC023421.1	-0.472217094901	0.33935964402707	-7.40200282444367	2.86748743517766e-13	2.96224724600646e-12	18.3501582595337
AC006449.5	0.429419759969874	0.728793465643088	7.40095345646582	2.88904055761895e-13	2.97938802015207e-12	18.3427966090378
AC067747.1	-0.176281672112833	0.222110888891077	-7.40089291447584	2.89028888898778e-13	2.97938802015207e-12	18.3423719161971
AC009120.3	-0.325101905348434	0.723481197666924	-7.3976028433717	2.95893159405715e-13	3.04687408885907e-12	18.3192972435885
AP001596.2	-0.0784633842767601	0.0626217515769553	-7.39125162234154	3.09600714208315e-13	3.18460670338392e-12	18.2747793934629
AC009831.3	-0.0937234971908105	0.0946623105905484	-7.39023647180731	3.11848812095732e-13	3.20429662706931e-12	18.267667033392
AC010331.1	0.299856506215519	0.420162394422235	7.38825860783883	3.16275099241373e-13	3.24630174055557e-12	18.2538122103903
AC005332.7	-0.251656665722241	0.381089424888496	-7.38563076066094	3.22251709657259e-13	3.30411288203068e-12	18.2354094281313
AC104779.1	-0.0960391211749953	0.07584047065438	-7.38239133326795	3.29772306762185e-13	3.37761454428676e-12	18.2127318228426
AL358472.3	0.360318316192383	1.15010860490836	7.38021674411125	3.34917361360923e-13	3.42665449571511e-12	18.1975136124354
AC103796.1	-0.0420017486152338	0.0250406305791195	-7.37847358447842	3.39098599938759e-13	3.46573936486929e-12	18.1853175310337
WASIR2	0.489284990353139	0.792847192081752	7.37690917511605	3.42894767389914e-13	3.50080966238405e-12	18.1743742791055
AC097658.2	-0.0738109579209229	0.047824532898797	-7.36738537722427	3.66923408201971e-13	3.74215084858057e-12	18.1077988805418
MRPL20-DT	0.45275210893058	1.38905224947907	7.36260195932405	3.79609264802048e-13	3.86742050350876e-12	18.074389818669
AC093249.2	0.191175958310523	0.342440014068659	7.36118590116349	3.83446785441641e-13	3.90237412500894e-12	18.0645033027837
AL391987.4	-0.0406705840698413	0.0214546769773568	-7.35478066075314	4.01287032647948e-13	4.07960980118894e-12	18.0198050176921
AC090515.4	-0.404160449813715	0.262974863705457	-7.35233764944525	4.08304383321012e-13	4.14655784839339e-12	18.0027659098572
AL121894.2	-0.186539858734007	0.301811881365363	-7.34842453108486	4.19796744788737e-13	4.25876253672041e-12	17.9754839152864
SCAT2	0.295723908966197	0.591494757479814	7.34727905482111	4.23220653299216e-13	4.28896368501856e-12	17.967500195769
AC084125.4	0.318158302209891	0.514261384428678	7.34629985565859	4.26169309701898e-13	4.31428994220371e-12	17.9606762757339
AL442663.3	-0.113482755625638	0.236428906813721	-7.33794830530142	4.52153201489856e-13	4.57251240747961e-12	17.9025084660448
LINC01429	0.0626247378302919	0.0640974833788228	7.32525984266463	4.94639083298171e-13	4.99209117058381e-12	17.8142479830832
AC008764.6	0.237540121270709	0.586554700787287	7.32524711249508	4.94683620217276e-13	4.99209117058381e-12	17.814159501274
AC108134.4	0.586920774223561	1.2902883287592	7.32034137006204	5.12143379108456e-13	5.1628571526301e-12	17.7800721108065
CAPN10-DT	0.2115413641575	0.604903448733384	7.31522889237827	5.30983650395271e-13	5.34716693897525e-12	17.7445700251218
AC025271.2	-0.0794408836454472	0.0632303073824702	-7.31484442502563	5.32427711167445e-13	5.35608883026622e-12	17.7419011051456
AC019193.3	-0.0684473602105702	0.0605492081757857	-7.30507618433269	5.70440767000083e-13	5.73248171821968e-12	17.6741335326696
SMCR2	0.310213005908981	0.361516076372862	7.30392876716911	5.75077432593685e-13	5.77303150690544e-12	17.6661786121246
AL606537.1	-0.0107750405585411	0.003768332658281	-7.28487257300588	6.57727769367198e-13	6.59583427650679e-12	17.5342280692813
AC106782.5	0.486448182000958	1.21657037338985	7.27902598637825	6.8535057653305e-13	6.86566751877629e-12	17.493806678538
SH3RF3-AS1	-0.161447038617703	0.296448707294583	-7.27395707523555	7.10219935795996e-13	7.10738344508256e-12	17.4587854721943
AC244453.3	-0.162649577019544	0.152624411911385	-7.262854519083	7.67832853345775e-13	7.67592905579104e-12	17.3821542684154
AC133644.1	0.538239272051986	0.629906759332177	7.26020270802896	7.8225930280403e-13	7.81201095630621e-12	17.3638667034571
AL137060.3	0.114778890937534	0.164692185050015	7.25389709917911	8.17641905910201e-13	8.15687044804595e-12	17.3204057201918
AC009065.8	0.378392610788203	1.15857660030648	7.25048119309476	8.37461708752444e-13	8.34591902273853e-12	17.2968759914699
IL1R1-AS1	-0.0438286341534703	0.0245647207063551	-7.24767467042185	8.54098515262388e-13	8.50288739727504e-12	17.2775513231632
AC010519.1	-0.130401348934308	0.150629206084932	-7.23985580333621	9.02180409351661e-13	8.97225428865066e-12	17.223748992989
AC008567.2	-0.0487004038967352	0.054899290308168	-7.23576758260853	9.28370112857755e-13	9.22315525165204e-12	17.1956383660429
AC083880.1	0.391453529173202	0.777402841930706	7.23391889680253	9.40457052688456e-13	9.33357428609216e-12	17.182931480991
AC021739.3	-0.0748710355650745	0.0718117444787364	-7.22111129078249	1.02854867743278e-12	1.01972951005396e-11	17.0949789971926
AL731569.1	0.199323754123104	0.475720831323494	7.21675955472221	1.06028797414091e-12	1.05011183568941e-11	17.0651266378905
LINC01593	-0.172298371180908	0.0351488554364383	-7.21197352151498	1.09630682202318e-12	1.0846656258718e-11	17.03231375188
AC007681.1	-0.342040453244819	0.576074430412822	-7.20356064895986	1.16255777753275e-12	1.1490285263627e-11	16.9746828584055
AC044849.1	-0.143857753122301	0.166671313328575	-7.19580606279224	1.2271008349371e-12	1.21157270708759e-11	16.9216150674177
C1QTNF9-AS1	-0.0367330972946976	0.0218483517455027	-7.19485108671595	1.23528889592048e-12	1.21840365201941e-11	16.9150833359152
AC011507.1	-0.0176566117520724	0.00560930562632568	-7.19269065322314	1.25401131788914e-12	1.23560026876612e-11	16.9003095407096
AC024145.1	-0.331970971151277	0.475744252428981	-7.18314245710221	1.34015133925818e-12	1.31783675566087e-11	16.8350635057124
MYHAS	-0.0922952515669338	0.11925192465486	-7.18313514113496	1.34021952018861e-12	1.31783675566087e-11	16.8350135431738
AL445493.3	-0.0878719139645053	0.0894528382382677	-7.18083930363077	1.36178474481955e-12	1.33767125854997e-11	16.8193369684118
AC010201.2	-0.25513851468596	0.556646668326881	-7.1777835964606	1.39101727291492e-12	1.36498903559964e-11	16.7984788081398
AL359076.1	-0.419076238427871	2.3528970481189	-7.17717109361474	1.39695055749137e-12	1.36941108276248e-11	16.7942988452441
LINC00561	-0.00563028555834161	0.00186372716188614	-7.16855905615709	1.48305552816273e-12	1.45233509222222e-11	16.735560902693
AC099509.2	-0.0260349706427179	0.00958711255034487	-7.16791997409902	1.48964914286696e-12	1.45730507890869e-11	16.7312046100894
LINC00940	0.413827160941781	0.540348622259171	7.15277767913274	1.65458279679849e-12	1.61700927707486e-11	16.6280897967716
AL158211.1	-0.243905764118141	0.424381623667249	-7.14875378543698	1.70134874632221e-12	1.66102176179595e-11	16.6007212575076
MNX1-AS1	0.701161995182182	0.880062741817959	7.14747261037797	1.71650941744014e-12	1.67412000804604e-11	16.5920102510584
AC105137.2	0.163914989254242	0.273024624833759	7.14544556976161	1.74076776727095e-12	1.69546404447747e-11	16.578230807092
AC253536.3	-0.37852928632476	0.690805969955701	-7.14534938201738	1.74192721460329e-12	1.69546404447747e-11	16.5775770283268
LINC02502	-0.0502503519003329	0.0119144111709311	-7.14517419368414	1.74404088495741e-12	1.69580145622455e-11	16.5763863106099
AC245060.6	-0.125393531991233	0.263599605507586	-7.1433959890657	1.76563826033311e-12	1.71506380409077e-11	16.5643017228708
PYCARD-AS1	0.113414925450376	0.156592562938074	7.13795228647659	1.83340193173141e-12	1.77908577743441e-11	16.5273234593927
GLIS2-AS1	-0.371392914282668	0.669299871440482	-7.13719806025613	1.84298989448076e-12	1.78658323407392e-11	16.5222021177722
Z98884.1	-0.189045895454212	0.354478527949122	-7.13508417786619	1.87012552157514e-12	1.81105899400167e-11	16.50785104919
AL731577.2	-0.234611682567037	0.594974130847678	-7.13091021116178	1.92486390884332e-12	1.86218940858562e-11	16.4795254051332
AC007000.3	-0.0963553098837162	0.114385211444453	-7.11886131392095	2.09185882939906e-12	2.02170888073946e-11	16.3978422789655
AC073195.1	0.268744791012626	0.546544022738818	7.11593460858311	2.13452385075784e-12	2.06086774604859e-11	16.3780200704798
LINC02469	-0.0316137996780473	0.020464589591247	-7.11509204013448	2.14696435474231e-12	2.07079566959416e-11	16.3723148235405
AC135050.4	0.122657544029979	0.198791040598454	7.11443234883426	2.1567543710559e-12	2.07814976897826e-11	16.3678483101786
AC009336.1	-0.0645987734681546	0.0732023066968264	-7.11177912895758	2.19657374595533e-12	2.11439500902039e-11	16.349888164176
AC092354.2	-0.218772594728753	0.619409726735217	-7.10997158408715	2.22411395251941e-12	2.13875967959206e-11	16.3376560144414
AP001458.1	-0.282723630715198	0.340470455668984	-7.10591176124878	2.28721283103833e-12	2.19723538933682e-11	16.3101923153138
AC004466.1	-0.0668723951252514	0.123506055764863	-7.10070129562033	2.37077728550837e-12	2.27523496090238e-11	16.2749655505224
AP005059.1	-0.0305650183982199	0.0142248971618523	-7.0811065624833	2.71274316694375e-12	2.6008187985174e-11	16.1426989199554
AC124276.1	-0.071799864234998	0.0439247275425283	-7.07387782322261	2.85076396021981e-12	2.73041733794706e-11	16.0939874881046
LINC01857	0.532121136474106	0.813025771231917	7.06395122395557	3.0515918006977e-12	2.91985309185402e-11	16.0271695653671
AC008759.3	-0.199785943221019	0.245527124070447	-7.06143231359658	3.10472388225991e-12	2.96773257948689e-11	16.010227765163
LINC02022	-0.0779314206622659	0.0186634275754265	-7.06018941149708	3.13127446022746e-12	2.98829193264862e-11	16.0018702106592
AC092119.2	0.30038351773257	0.642817918233023	7.06013416358244	3.13245981478015e-12	2.98829193264862e-11	16.0014987420668
HOXA10-AS	-0.235335251941661	0.236337589642231	-7.04071882482225	3.57750746407254e-12	3.40946763979187e-11	15.8711192077015
AC005838.2	-0.219517606558675	0.317101602866076	-7.03678296070808	3.67501944895179e-12	3.49892476702285e-11	15.8447283375987
AC091132.5	-0.082998879587883	0.104624926319349	-7.03546144443561	3.70834195474288e-12	3.52715141126535e-11	15.8358702614361
AL157394.1	-0.211076108709045	0.557472709941873	-7.02614608887969	3.95179698947991e-12	3.75498967406324e-11	15.7734724619362
LINC01262	-0.0149323078221028	0.00469993170131427	-7.02287279849653	4.04101602676929e-12	3.83596743906082e-11	15.7515644747996
AC092118.1	-0.141105756399904	0.102254113210159	-7.01848764584839	4.16364665168292e-12	3.948470051008e-11	15.7222293197243
AC090912.1	-0.290310266661717	0.597826449146688	-7.01447228981693	4.27913623698047e-12	4.05398523852928e-11	15.6953825189757
AC006960.3	-0.0639220163024803	0.0564621080078765	-7.01392669513075	4.29506937082138e-12	4.06506713528331e-11	15.6917357281939
AL158212.1	-0.10288588154579	0.113089751378948	-7.00857865255514	4.45436583195934e-12	4.21167969352845e-11	15.6560026526174
AL590133.1	0.213136707239201	0.36360427118943	7.00521424456889	4.55753525495619e-12	4.30498679545419e-11	15.6335359221102
AC020658.4	0.0862110692967588	0.0912911744133563	7.00457355972313	4.57744604759608e-12	4.3195427452094e-11	15.6292586852815
AL133232.1	-0.106311815605379	0.0561750720952472	-7.00291867884404	4.62927140385894e-12	4.36415694133932e-11	15.6182122753231
AC015971.1	-0.111601980406633	0.203521617178572	-6.99560747867904	4.86521299475468e-12	4.5820852905457e-11	15.5694379437391
AL035461.2	0.437217679944745	1.46806674717274	6.9865485002177	5.173981985284e-12	4.86810834438927e-11	15.5090678689642
PARD3-AS1	-0.354065839299906	0.546144941271478	-6.97652202597201	5.53817800399074e-12	5.20567035301657e-11	15.4423329061402
AC008115.4	-0.15210038047603	0.322969717857885	-6.97284903619632	5.67779595978492e-12	5.33168374031858e-11	15.417907674545
BMS1P4-AGAP5	-0.0175790300355641	0.0296495642964775	-6.97085764164123	5.75493146554732e-12	5.39883453322167e-11	15.4046698548055
AL034417.2	-0.113055170596244	0.135221529532398	-6.96922123123327	5.81908602023051e-12	5.45368833360861e-11	15.3937943611557
AC093585.1	-0.137624730583098	0.15111051489761	-6.9661099609261	5.94300368051103e-12	5.5643908606697e-11	15.3731234115039
FAM83C-AS1	0.157797229095282	0.180877930292172	6.96504890957107	5.98585334400135e-12	5.59904820101179e-11	15.3660758117639
AC090125.1	0.284647680182029	0.274261873648954	6.96246557997095	6.09145095108163e-12	5.69227407765632e-11	15.3489211695107
AC104777.1	-0.0110727262413813	0.0024956668442586	-6.96129913975544	6.13972817129416e-12	5.7318065427928e-11	15.3411772944378
AC068338.3	-0.316990739220223	0.767980011731047	-6.95788514868291	6.28319663924618e-12	5.85969325490305e-11	15.3185189217734
AC005261.1	0.388389456120065	2.89570790982393	6.9577503629158	6.2889278446912e-12	5.85969325490305e-11	15.3176245666727
RUVBL1-AS1	-0.0517499118601725	0.0521688615737259	-6.95001662432749	6.6265100261968e-12	6.16824604475370e-11	15.2663345600992
AP002884.1	-0.0433938159671448	0.0235781549338375	-6.94918085739834	6.6640396452534e-12	6.19716942592024e-11	15.2607948662503
FBXW7-AS1	-0.0766864374636962	0.066120442296478	-6.9483702681058	6.7006379302408e-12	6.22517156016659e-11	15.2554226337643
GHET1	0.202157375883952	0.457005333298167	6.94642557101558	6.78924770102107e-12	6.30139363507729e-11	15.2425363461408
AL162274.1	-0.0886328479804295	0.149594274131847	-6.94588780562069	6.81395320209276e-12	6.31821341840427e-11	15.2389734895278
CU638689.5	-0.0197739833434119	0.0135735334718667	-6.94128676380919	7.02896858462133e-12	6.51129454697017e-11	15.2085004366094
AL122023.1	-0.211337877491057	0.668830034259165	-6.93777749556572	7.19742637677951e-12	6.66091619459527e-11	15.1852705941696
AL135818.2	0.426574235955862	0.706779748421313	6.93692476443727	7.23895529103844e-12	6.69289536879537e-11	15.1796274908777
AL031587.1	-0.145144154390474	0.0889450772538115	-6.93598644561307	7.28492419808338e-12	6.72891410288799e-11	15.173418722492
AL157838.1	0.334809521814328	0.691530818083411	6.93225028043106	7.4708199771301e-12	6.89398647312669e-11	15.1487044210604
AC023906.5	-0.137277985921862	0.268127534681985	-6.91969215120269	8.13042923948567e-12	7.4892178908258e-11	15.0657223981889
AC008680.1	-0.0716602189357201	0.0378483926438261	-6.91954451752722	8.13851385908073e-12	7.4892178908258e-11	15.0647476714332
AC000120.1	-0.0938951243390329	0.166721026924776	-6.91953077702929	8.13926670848318e-12	7.4892178908258e-11	15.0646569530438
AC005592.1	-0.0506502214700307	0.0430359372696689	-6.91901239838422	8.16771893634587e-12	7.50819910269266e-11	15.0612346000048
AC040977.1	-0.501671221121619	2.01713557480724	-6.91729346769836	8.26276601332562e-12	7.58830291195081e-11	15.0498878275134
AC138028.4	-0.340849265374888	0.929231278308415	-6.91482915780909	8.40092438762948e-12	7.7078079682677e-11	15.0336252221885
FAM41C	-0.0332499318176153	0.0218380257032437	-6.91298406565009	8.50584871154325e-12	7.79662178459222e-11	15.0214524345162
LINC02584	-0.175953116964696	0.163944427867145	-6.91173296268057	8.57772532581251e-12	7.85500285799835e-11	15.0132001010694
AP001412.1	0.140454256026954	0.235957960983827	6.90820149663576	8.78384109857627e-12	8.03608417760119e-11	14.9899137011239
AC011825.4	-0.137659849779198	0.205790803673207	-6.90715491561018	8.84585347771759e-12	8.08511007863388e-11	14.9830146468634
ATP13A4-AS1	-0.0489478154962977	0.0153837815642685	-6.906190640725	8.90336915331371e-12	8.12993660935792e-11	14.9766589939485
AL360270.2	0.095391399332252	0.17795448720994	6.9056034004767	8.93857562978285e-12	8.15432607595304e-11	14.9727888167927
AL031055.1	0.286912150246688	0.558578681616199	6.90135106600918	9.19762159912195e-12	8.38267563976955e-11	14.9447729365999
AC012409.4	-0.0736394926073575	0.0548227797744062	-6.89965420955138	9.30303539961731e-12	8.47070500285838e-11	14.9335978209274
NOP53-AS1	-0.161523184830306	0.321074049795788	-6.89622216315846	9.51988085733442e-12	8.65993332586147e-11	14.9110027610518
AC007996.1	0.486846940050616	1.81973204177851	6.89367083325755	9.68428663583555e-12	8.80114572387441e-11	14.8942125602249
AC134775.1	-0.123045715903876	0.153252057049757	-6.88343622843827	1.03722604315158e-11	9.41746294808488e-11	14.8269157513872
AC027808.1	-0.0346066118771453	0.0338180386554409	-6.88166432895786	1.04961426007104e-11	9.52093388837599e-11	14.8152739938972
KRT7-AS	-0.703378000748918	1.53504419981921	-6.87643915910745	1.08699734364009e-11	9.85072096970156e-11	14.7809593673987
AC114980.1	-0.103318426917048	0.245275001755754	-6.87369297956141	1.10716520748614e-11	1.00240231096646e-10	14.7629342080593
AP001189.5	-0.0458059641406452	0.0310851476331641	-6.87233502713875	1.11727316752253e-11	1.01060043248951e-10	14.754023403087
HAGLROS	0.501770562087571	0.663481511813941	6.87141903966704	1.12414242194517e-11	1.01585638638492e-10	14.7480136499712
AL121832.3	0.160129040103003	0.286644939485527	6.87096719771777	1.12754615868522e-11	1.01797370507074e-10	14.7450494031114
AC004080.4	-0.0679867569927609	0.0340615995431635	-6.86677087392117	1.15964403529342e-11	1.04596840288637e-10	14.7175284607239
AC026461.3	-0.0433664337831935	0.0196253229518612	-6.86517211632487	1.1721073851714e-11	1.05621733103191e-10	14.7070472752846
AC068580.3	0.492609074523982	0.921402574656874	6.85047259128673	1.29303387849258e-11	1.16329764437646e-10	14.6107836374399
LINC01055	-0.122194913030299	0.142437232836112	-6.8504346821517	1.2933610363131e-11	1.16329764437646e-10	14.610535622186
AL391832.3	-0.0725062717372231	0.107906959464549	-6.84985077859031	1.29841042394447e-11	1.16674577140404e-10	14.6067156718207
WWTR1-IT1	-0.107873452336891	0.124949085441855	-6.8479353122155	1.31511083275251e-11	1.18064720878633e-10	14.5941865946951
AP000785.1	-0.166270643523619	0.0919774445401779	-6.84650378339749	1.32772933268197e-11	1.19086153324756e-10	14.5848250364759
LINC02091	-0.0735960018855332	0.0784118494911928	-6.84071673165769	1.37996213294682e-11	1.2365543034445e-10	14.5469984473165
AL138789.1	0.117579126406481	0.124838586238238	6.83871195082153	1.39852280885027e-11	1.25201710788583e-10	14.5339011461886
AC104463.2	-0.245931101459601	0.389181838574935	-6.83122899473416	1.4699893721189e-11	1.31477055025397e-10	14.4850455818203
AL358333.2	-0.0214330524395005	0.00713432068822156	-6.82581906680248	1.52387622839683e-11	1.36169833928532e-10	14.449754942425
AL109924.1	0.0896025056281099	0.118124716528053	6.82478790657733	1.53436497786146e-11	1.36979541325921e-10	14.443031250532
AC136475.9	-0.148288180513833	0.169926390383743	-6.81999005404864	1.58410635063212e-11	1.41288742072644e-10	14.4117589545278
BNC2-AS1	-0.267970022236463	0.401296498326271	-6.81639435168397	1.62241799281724e-11	1.44571452897559e-10	14.3883353661107
AP001021.2	-0.134067468607399	0.112256609849968	-6.81566948330168	1.63025069135799e-11	1.45134655704663e-10	14.3836146965242
AC004973.1	-0.0332021987242413	0.0305447117928428	-6.81498622810335	1.6376676794409e-11	1.45659839847955e-10	14.379165449055
AC022613.2	-0.131965703210259	0.375469480000398	-6.79690146912645	1.8464724372997e-11	1.64079592414493e-10	14.2615480316608
AC110609.1	-0.108617505464825	0.123131358858458	-6.79525520730206	1.86672811921888e-11	1.65726084737683e-10	14.250855408251
AGBL5-IT1	-0.298578122640877	0.873877092378731	-6.79395364885304	1.88289665021264e-11	1.67007016193075e-10	14.2424033348167
AC093390.1	-0.0337219936982588	0.0136626111869767	-6.79053440036752	1.9260291743869e-11	1.70674995259382e-10	14.2202064089262
AL358075.1	0.14199025319665	0.223228996748192	6.78824726503262	1.95541978930601e-11	1.73119591494186e-10	14.2053645652724
AC024884.2	0.0882984942967772	0.11136807030715	6.78406647036449	2.0102856841112e-11	1.77813011155901e-10	14.1782460213302
AC009495.1	-0.165144834386342	0.251667624158211	-6.77963643860763	2.07006960271788e-11	1.82932393897638e-10	14.1495274186119
AC017100.1	-0.304305696683285	0.60832412595247	-6.77583582783718	2.12274613319837e-11	1.8741485409664e-10	14.1249027889856
RFX3-AS1	-0.241415212944937	0.52144393811853	-6.7718747232787	2.17904567939169e-11	1.92208652436784e-10	14.0992516893336
LINC01063	0.299439617568321	0.569741699249949	6.77084504740736	2.19391870392706e-11	1.93342863191809e-10	14.0925860100475
LINC02825	-0.00776144311264836	0.00213029319913882	-6.76723128265291	2.24690918354334e-11	1.97831077380416e-10	14.0691993587506
AC022960.1	-0.0973957860996064	0.12548160422806	-6.76687132308172	2.25225567546653e-11	1.98120052405612e-10	14.0668704862921
PRRT3-AS1	-0.578822006886414	1.37131201111455	-6.76563030141321	2.27078442302539e-11	1.99567015638962e-10	14.0588421691111
AC004801.6	0.166688682461336	0.551289535306627	6.76132721486579	2.33619541385903e-11	2.05127789449269e-10	14.0310153831822
PP7080	0.366691254907317	2.3878106637589	6.76029436228723	2.35216861998625e-11	2.06341519616161e-10	14.0243386329369
AC015912.3	0.520088779405276	0.907993552279705	6.75365251520801	2.4574741999125e-11	2.1538246480877e-10	13.981425432395
AL022316.1	0.494192972449619	0.688204246443323	6.74668310238191	2.57294209839478e-11	2.25296763853053e-10	13.9364371675114
AC103740.1	-0.129976780298483	0.152556416923541	-6.74652015550193	2.57570443349509e-11	2.2533304875344e-10	13.9353858355937
AC011442.1	-0.332905132836647	0.427078397382184	-6.73861649030839	2.71323848692333e-11	2.37148904908954e-10	13.8844192543318
AC073476.2	-0.0310158997250051	0.0462796971046558	-6.73622184991892	2.75631140096141e-11	2.40694454185866e-10	13.8689882324477
AC233992.3	0.209700199574526	0.301004099295326	6.73409794192536	2.79507502561715e-11	2.43857591098616e-10	13.8553059916082
AC124798.1	0.365530226443296	0.625373063813952	6.72896011248166	2.89106951275623e-11	2.52003579599651e-10	13.8222243086718
AP000786.1	-0.333497014486825	0.517614163341671	-6.72842626312006	2.9012273072436e-11	2.52659514225198e-10	13.8187882568579
AC006449.2	-0.305941380948766	0.832479399177726	-6.72436025410523	2.9797495678068e-11	2.59262525858947e-10	13.7926260810076
AC068580.1	0.514079165525931	0.887763889751385	6.71803774093311	3.10600495571923e-11	2.69983548962827e-10	13.751973403737
AC137932.2	0.0736994831446261	0.125968565736477	6.71791071364958	3.10859457751301e-11	2.69983548962827e-10	13.7511569976404
IRF2-DT	-0.303953502402349	1.23976080754772	-6.71765467466658	3.11382070966173e-11	2.70192923604192e-10	13.749511474392
AC000067.1	0.152303486415574	0.175165222456595	6.71317942842874	3.20657021989614e-11	2.77989651312947e-10	13.7207589968547
AL132711.1	-0.0132861918306077	0.00376696644337498	-6.70580526120913	3.36533986943327e-11	2.91490674430966e-10	13.6734197375839
AL731571.1	-0.297152412850888	0.638116358599029	-6.70352059538534	3.41607507113516e-11	2.95618326940344e-10	13.6587627163597
AL049780.2	-0.170184484490046	0.345464392632699	-6.69754022918183	3.55245622344652e-11	3.07143444832579e-10	13.6204179270803
AC004691.1	-0.0630007049646813	0.0622119352336247	-6.6962587197767	3.58236769794258e-11	3.0945079025342e-10	13.6122052367142
AC084871.1	-0.0990678760491119	0.0786012093711727	-6.69601835617055	3.58800540633276e-11	3.09659063710211e-10	13.6106650005983
AC022211.1	0.203291433718014	0.380200755468475	6.69486851766104	3.61509529160819e-11	3.117167072198e-10	13.6032976001837
BX470102.1	-0.32089799576273	0.457804478429785	-6.69250207247979	3.67148042053798e-11	3.16294412889614e-10	13.5881386290708
SEMA3F-AS1	-0.175742849737684	0.489051517284525	-6.69037497168635	3.72289766107293e-11	3.20436312585802e-10	13.5745170264325
EMC1-AS1	-0.259840751029403	0.863031781797127	-6.68792036763928	3.78310886223687e-11	3.25233340372636e-10	13.5588030615802
AL132656.2	-0.141080638403469	0.298177849182917	-6.68782738541565	3.78540836924283e-11	3.25233340372636e-10	13.5582079084481
AC005154.4	-0.201163270249535	0.373685978252485	-6.68163622834389	3.94164115188644e-11	3.38353579021951e-10	13.5185970536007
AP000755.2	-0.0194647217975224	0.00854776054634714	-6.67972299954801	3.9911867663691e-11	3.42300441437393e-10	13.50636304557
LINC00866	-0.0818288170132279	0.0669183046974019	-6.67409222581523	4.14057122590077e-11	3.54795196919373e-10	13.4703760276958
AL645924.1	0.432007524410492	0.594561573706213	6.6631307579372	4.44725990294783e-11	3.80734641289834e-10	13.4003993766458
AC022306.2	-0.272887256692654	0.918592258190252	-6.66027200430097	4.53083665806325e-11	3.87544023239153e-10	13.3821667302051
AP003392.3	0.142191417224824	0.191705125184605	6.65697149392517	4.62924350708525e-11	3.95608637021346e-10	13.3611255284591
AC105020.5	-0.183479738022408	0.368204486316474	-6.6543131484947	4.71002377246472e-11	4.02153898081352e-10	13.3441851469613
U47924.1	0.204691321145468	0.293410090177123	6.64542199189666	4.99036637613426e-11	4.25711520993427e-10	13.2875709429417
AP001893.1	-0.17458646792585	0.328992436594624	-6.64473840834812	5.01258455217843e-11	4.27227122089311e-10	13.2832211078495
AC105118.1	0.351122369472263	0.362771107355248	6.64365415266929	5.0480245012031e-11	4.29865937338475e-10	13.2763225220498
AL139082.1	-0.0331397093017067	0.0589254823857791	-6.64315796625812	5.06432460327338e-11	4.30871659730626e-10	13.2731658751988
AC005479.1	-0.152745664046909	0.25282436111948	-6.64141112949681	5.12212090533531e-11	4.3540296127992e-10	13.2620545359359
AL845552.2	-0.136175716537252	0.153463666454496	-6.63649207588226	5.28836838261694e-11	4.49136914760838e-10	13.2307796085275
AC009171.2	0.343318764136698	0.773660412257376	6.63304536640538	5.40799361811264e-11	4.58890492953378e-10	13.2088783482337
AC093797.1	-0.232282432086758	0.369432178015552	-6.62876941210584	5.56008869201695e-11	4.71379604039635e-10	13.1817223210994
LINC00974	-0.0375881856026908	0.0198766545601486	-6.62162246565955	5.82371110947703e-11	4.93293517366735e-10	13.1363687631154
AC087392.5	-0.139947849999332	0.273838391146125	-6.61970484235091	5.89650346491153e-11	4.98653877596076e-10	13.1242074007194
AL359182.1	-0.189168378330472	0.318793720256056	-6.61968173110093	5.89738617350783e-11	4.98653877596076e-10	13.1240608512936
AC244517.7	-0.338128986203687	0.585172438621289	-6.61893262161017	5.92606778411384e-11	5.00637962360392e-10	13.1193109694449
AC243772.2	0.198859125919709	0.271149847587343	6.6160974546273	6.03586204603564e-11	5.09464978503114e-10	13.1013384672433
AL049780.1	-0.138467955423101	0.283196574092811	-6.61215917991712	6.19168792354866e-11	5.22158427085206e-10	13.0763849097838
AC010998.2	-0.136751465566387	0.217813975154243	-6.61059773332228	6.25455474449888e-11	5.26820516251198e-10	13.0664950912173
AL137244.1	-0.144782425054562	0.257428774279572	-6.61051386104921	6.25794923962036e-11	5.26820516251198e-10	13.0659639253701
AC009121.3	0.107923728871602	0.153424619664384	6.60895464163345	6.32138388983311e-11	5.31694313678601e-10	13.0560904609924
AL356417.2	0.471043244648746	0.666028066482948	6.60703313568214	6.40042452282105e-11	5.37871052062291e-10	13.0439258173688
AL020994.1	-0.0296767312519507	0.0142665931158909	-6.60463604635178	6.50038627893078e-11	5.45793588091852e-10	13.0287548958968
LINC02489	0.533744220786863	0.580232145577559	6.60368379506742	6.54051940974438e-11	5.48683258525497e-10	13.0227295980837
NARF-AS1	0.0907303602374991	0.144144878328939	6.60248010323064	6.59159706701698e-11	5.52485214429362e-10	13.0151144672143
AL445183.2	-0.0268342913661394	0.0244078772409729	-6.60075668164397	6.66540983373467e-11	5.58184451783173e-10	13.00421348936
SFTPD-AS1	-0.00930287535168367	0.00991465533926678	-6.59706369185919	6.82631431810246e-11	5.71160754235652e-10	12.9808633809571
AC125257.1	0.44788456427275	2.92504317154138	6.58523517638575	7.36771857756846e-11	6.15923303039412e-10	12.9061543494648
RFX5-AS1	0.303659071377929	0.738959887624955	6.57610327194506	7.81425448235431e-11	6.52684075432152e-10	12.8485611353191
EIPR1-IT1	0.228993948459263	0.314241878930848	6.57550959466831	7.84418468928945e-11	6.54614264896616e-10	12.8448194580935
AP000346.1	-0.0889591795201529	0.140742269709504	-6.57169158851474	8.03936966331873e-11	6.70319988348131e-10	12.8207637006308
AL132989.1	-0.346493392857947	1.15668525217107	-6.5703585329947	8.10863236939972e-11	6.75508201815357e-10	12.8123676560928
KCNJ6-AS1	-0.0567142540101602	0.0276774998047496	-6.56788355246787	8.23878011252850e-11	6.85755184214536e-10	12.796783511457
ZNF197-AS1	-0.126522709577688	0.279109624408883	-6.55833285054247	8.76046182342673e-11	7.28545512300055e-10	12.736696298966
AL583810.3	-0.0285008355762371	0.0181452775228535	-6.55589694897363	8.89861118446188e-11	7.39393692963469e-10	12.7213839120709
AC087222.1	-0.306579170397272	0.459519131906867	-6.55046595560354	9.21434918052325e-11	7.64966341569911e-10	12.687262768903
AC074032.1	-0.24450746883728	0.788054169372274	-6.55030429189777	9.22391390528723e-11	7.6509854579984e-10	12.6862474863445
AC116903.2	-0.0563858013438192	0.0476532648466458	-6.55013227250446	9.23410199322375e-11	7.65282183324424e-10	12.6851671930828
AL031123.2	0.296166220243156	0.722793872249272	6.54488501516359	9.55022795177731e-11	7.90798426688584e-10	12.6522265638966
AC103681.2	-0.0794461387881249	0.07614039461438	-6.53958932482247	9.88000925453272e-11	8.17400420825435e-10	12.6190064274596
AC023043.4	0.429210380194587	1.18892695593219	6.53578760847983	1.01236048685934e-10	8.36832350765638e-10	12.595173270651
AC126323.6	-0.00902819162891404	0.00345970160833531	-6.53287172094841	1.03144163322893e-10	8.51871372986059e-10	12.5769020329452
AC112484.3	0.337970847463029	0.703312897192291	6.52963613177549	1.05302711657107e-10	8.68951095247856e-10	12.5566362657408
AC244517.6	-0.152348406678801	0.203142834515801	-6.5285300025226	1.06050735772359e-10	8.74371916844786e-10	12.5497102553494
AC021016.1	-0.244056159900354	0.985844994238779	-6.52622397203513	1.07626964510134e-10	8.86605990046141e-10	12.5352745435497
AL354919.2	0.180666828459054	0.223017406945275	6.52432933657626	1.08939138378656e-10	8.9664572128642e-10	12.5234176582972
AL356512.1	-0.127731961527867	0.268089188950829	-6.51348281044267	1.16758161095799e-10	9.60178296517896e-10	12.4555994268563
AC073848.1	-0.0760278260288264	0.0408763626231732	-6.51184289586871	1.17987182101695e-10	9.69454611840724e-10	12.4453548216758
AL590438.1	0.0259908476792336	0.0294987240820293	6.5088304883253	1.20277891445089e-10	9.8743107288154e-10	12.4265423716257
AC009495.3	-0.250777966146429	0.407879380015937	-6.50580182460065	1.22624835648884e-10	1.00583807497636e-09	12.4076364550671
AC239800.2	-0.142234221556966	0.0877068811130384	-6.50016590911361	1.27112084081796e-10	1.04175462931938e-09	12.3724767112801
AL391261.2	-0.0976637745511361	0.0983545368798656	-6.49620878252581	1.30358344661511e-10	1.06744798098679e-09	12.3478068311456
AC079015.1	-0.159644383101155	0.233356047344832	-6.49060876378365	1.3509143942178e-10	1.10526218595978e-09	12.3129182516692
LINC01616	-0.0275008499856238	0.00640610561092709	-6.48992149209307	1.35683780589021e-10	1.10916289805181e-09	12.3086383954039
AC107952.2	-0.33598128357575	0.722306302304646	-6.47618673668786	1.48068815190877e-10	1.20937567607391e-09	12.2231950332926
AC103858.1	-0.111555136397178	0.149025207151605	-6.47369057488714	1.50435554467528e-10	1.2276615784225e-09	12.2076843637043
AC233266.2	-0.200265242269696	0.257675662202233	-6.47139609794438	1.52643699436523e-10	1.24462326549899e-09	12.1934317698064
AL356364.1	-0.182793573384391	0.063872205291563	-6.46933631551076	1.5465297926041e-10	1.25993602883035e-09	12.1806409802998
AC134312.4	-0.0873785248241029	0.0581754176553035	-6.46650381521008	1.57458357194699e-10	1.2817030144169e-09	12.1630578939702
AL031666.2	-0.0609896269064964	0.0674608101733607	-6.4612677797121	1.62775970682785e-10	1.32386524630736e-09	12.130573200138
AC245060.5	-0.206279008299874	0.525212121884919	-6.45795926362178	1.66226222771044e-10	1.35078159181516e-09	12.1100594237516
ARNILA	-0.215584638289227	0.37056361831151	-6.45693613537354	1.67307595862522e-10	1.35841877960459e-09	12.1037176810784
AC025043.1	-0.0895213384535747	0.152557183074751	-6.45598824801608	1.68315586361858e-10	1.36544774498288e-09	12.0978431344005
LINC02634	-0.0502476869671722	0.0360509798492964	-6.45299385937616	1.71539038459479e-10	1.39042242575643e-09	12.0792905707928
AC073352.1	0.140736205877287	0.203857697133688	6.44093475116187	1.85143301192035e-10	1.49942638104638e-09	12.0046551125162
AC069544.1	0.304397965733374	0.840764963296709	6.44015106776625	1.86063040829459e-10	1.50560455551461e-09	11.9998092305968
AF124730.1	-0.0467670016884907	0.0377050605616541	-6.4389206457426	1.87516104968874e-10	1.51608429602888e-09	11.9922020479583
AC120498.4	0.996839772047176	1.87479367718164	6.43834115822981	1.88204289869368e-10	1.52036748306088e-09	11.9886197829216
RBMS3-AS1	-0.0264989986442238	0.011634010888131	-6.43607998390829	1.90913317442507e-10	1.5409546740923e-09	11.9746445329198
AC026979.3	-0.167717615105538	0.468862510414372	-6.4349132854091	1.92325979197267e-10	1.55105245576149e-09	11.9674354860487
AC007285.1	0.121310910032488	0.245156995643023	6.43446354712534	1.92873258052836e-10	1.55227245086655e-09	11.9646568675951
UBE2Q1-AS1	0.181043880212779	0.395046587128847	6.43440711977266	1.92942031029398e-10	1.55227245086655e-09	11.9643082550377
AC063965.2	-0.162295503907074	0.267893070296083	-6.43439033576219	1.92962491808252e-10	1.55227245086655e-09	11.9642045626628
AL353803.5	0.384182599421197	0.580550831872827	6.43353054143234	1.94013480727771e-10	1.55941991167874e-09	11.958893047149
AL121832.2	0.52809462911126	1.50601493691822	6.43217457123933	1.95682373234455e-10	1.57151777065361e-09	11.9505176530523
AC005899.6	-0.37007542915738	0.785810016675359	-6.42767918358992	2.01316271213596e-10	1.61541158431178e-09	11.9227626944161
AL133367.1	-0.194946728716733	0.466622280995906	-6.42449777296978	2.05398997950594e-10	1.64679547479687e-09	11.903131140751
HCG14	-0.127876423388086	0.199547109972765	-6.41140769122037	2.23066891302251e-10	1.78695572272763e-09	11.822450147367
AC027763.2	-0.321436455329657	0.407777726910406	-6.4086214456119	2.27015110724347e-10	1.8170675709938e-09	11.8052966054537
AL136317.2	-0.00674402458001954	0.00299896564182283	-6.4074876086474	2.28641300423741e-10	1.82855880013887e-09	11.7983180936341
IL6R-AS1	-0.0617714806147915	0.126171212964444	-6.40118252123123	2.37894306849254e-10	1.90097557271631e-09	11.7595324239738
AC025580.1	-0.536460933605511	0.657582538760969	-6.40102013908912	2.38137384887465e-10	1.90133484423045e-09	11.7585339963156
SNHG3	0.547549688876966	2.42740575128627	6.3993976598701	2.40579536921599e-10	1.91923675464388e-09	11.7485592524302
C1orf220	0.221438680037935	0.471358173891513	6.39541860220806	2.46672991552559e-10	1.96602606164577e-09	11.7241064919508
AL133481.1	-0.0517984406422673	0.0482546857156608	-6.3951745128907	2.47051660502621e-10	1.96602606164577e-09	11.7226069297712
LINC02204	-0.0224423145543738	0.0283079316709403	-6.39516963733591	2.47059230003627e-10	1.96602606164577e-09	11.7225769773479
AC233280.1	0.0987066814211427	0.144919241379066	6.39298489689618	2.50474057457774e-10	1.99154890590079e-09	11.7091573846844
AC034198.2	-0.197751051308764	0.392358785190907	-6.38507690551598	2.63224891685764e-10	2.09119973965917e-09	11.6606184732211
HCP5B	-0.0673671566733404	0.0840470979695058	-6.37946175811008	2.72662004007593e-10	2.1643815156831e-09	11.6261865216651
AC036176.1	-0.346969053724085	1.17195934572027	-6.37311705896473	2.83723720083681e-10	2.25032772036619e-09	11.5873145432766
DLG3-AS1	0.302445262990208	0.457110878047775	6.36248820606081	3.03245850645148e-10	2.40317954470808e-09	11.5222747302199
AC074131.1	-0.111985130315857	0.0595087631854202	-6.35935689234186	3.09243553519135e-10	2.44868843492008e-09	11.5031327436417
AL451050.2	0.203145475204354	0.350706706507214	6.35563794949064	3.16517616269895e-10	2.50422057983692e-09	11.4804098084624
AL008726.1	-0.0865474048214577	0.127081421026346	-6.35381806461075	3.2013793051487e-10	2.53077736338649e-09	11.4692946796852
AC027348.1	-0.208467508825575	0.263214813635282	-6.35285520804944	3.22069697899896e-10	2.54252494464825e-09	11.4634151234104
AC113349.2	-0.0359257134769919	0.0197863213311087	-6.35281340092768	3.22153832728173e-10	2.54252494464825e-09	11.4631598523482
AC013731.1	0.182745977119613	0.450571621237556	6.3483823300785	3.3119407985275e-10	2.6117252131034e-09	11.4361128521933
AL449106.1	0.183505254106078	0.331196181511998	6.34637948364473	3.35361237863995e-10	2.64241527075596e-09	11.4238933003174
AL158163.2	-0.233040828028644	0.474551184106462	-6.34290389835044	3.42714609575212e-10	2.69813954724636e-09	11.4026968657078
AL121655.1	-0.202244046758528	0.553610521120154	-6.34141496603627	3.45912800313946e-10	2.72108618410897e-09	11.3936196388391
AC097634.3	-0.101417132360582	0.148640044093797	-6.34003321851095	3.48906857458881e-10	2.74239075432668e-09	11.3851976177005
AL133245.1	-0.0296354992664839	0.0423467768050545	-6.33586229369671	3.58099198418063e-10	2.81233879477754e-09	11.3597852767682
AL592071.1	0.176232957798145	0.223629303471594	6.33464847365885	3.60818545449953e-10	2.82829266893537e-09	11.3523926885687
AL035420.3	0.236660784542186	0.331088775356878	6.33459732176045	3.60933584419215e-10	2.82829266893537e-09	11.3520811843042
AC090617.4	-0.0570968231515081	0.0759701831016106	-6.33456124288329	3.61014746217133e-10	2.82829266893537e-09	11.3518614729521
LRRK2-DT	-0.203383797095945	0.260675349101016	-6.32561613652889	3.81697877926017e-10	2.98789113740293e-09	11.2974236121703
STAM-AS1	0.0933249336230334	0.188637312261069	6.32125542678877	3.92196536183486e-10	3.06757144071142e-09	11.2709110534317
AC020922.3	0.130919881399503	0.207432695525938	6.32023862675156	3.94684836734399e-10	3.08451985190556e-09	11.2647314629893
AF131216.1	-0.0324851954431981	0.0587961225642434	-6.31975031125112	3.95885316032637e-10	3.09138435961368e-09	11.2617640570488
AL355075.2	-0.255156258092265	0.628740338919431	-6.30691141434019	4.28761188498517e-10	3.34538302928477e-09	11.1838202523207
AC087741.2	0.510151600558133	1.66326489633919	6.3014107103713	4.43649834468374e-10	3.45873879885702e-09	11.1504707111479
AP004550.1	-0.0312973867096837	0.00945189620253658	-6.2991327215081	4.49962550389605e-10	3.5035223398263e-09	11.136667634319
AC092171.3	0.306190432874815	0.708622139047793	6.29907475923763	4.50124314369681e-10	3.5035223398263e-09	11.1363164821106
AL049840.5	-0.35081248492337	2.97915180008294	-6.29790821495385	4.53392075712801e-10	3.52609704263837e-09	11.1292498530775
AC093388.1	-0.201878342549499	0.558690562674703	-6.29210090327567	4.70007902458258e-10	3.65236100396105e-09	11.0940886056934
AC022272.1	-0.152321512869739	0.235483906990343	-6.29182843539131	4.70801932171219e-10	3.65557131314498e-09	11.0924396428313
AC010197.1	-0.0531714873869564	0.0483073074644127	-6.29142328216928	4.71985060380912e-10	3.66179516934164e-09	11.0899877963776
HCG21	-0.045066493212769	0.0408343062445121	-6.28806932356036	4.81891543918836e-10	3.73563259045967e-09	11.0696964009808
AC017067.1	-0.124799871859643	0.0868989124286174	-6.28597283142452	4.88186808106367e-10	3.7813791746544e-09	11.0570177297172
AC004233.3	0.171034133093259	0.211957422844288	6.28573311994131	4.88911705053253e-10	3.78394002693231e-09	11.0555683076827
AC025887.1	-0.0296700154788597	0.0136047132516062	-6.27868803951757	5.10692484751936e-10	3.94932778095434e-09	11.0129928221303
AL355922.4	-0.0585509366249734	0.0319873875724013	-6.27581169367699	5.19855210315642e-10	4.01694883526507e-09	10.9956228929008
AC004241.4	-0.0468563821644981	0.0663254036335257	-6.26252038588302	5.64324560991589e-10	4.35705777299781e-09	10.9154536250207
TBILA	0.464309498154574	0.954357672294224	6.25685765455746	5.84380776786583e-10	4.50828160355373e-09	10.8813453774114
AC096536.1	-0.117794925071177	0.12821863505383	-6.2547837043258	5.91899184483525e-10	4.56261564135613e-09	10.8688605136615
AC005006.1	-0.106237173617086	0.0741812496386183	-6.24834443548876	6.1584995455446e-10	4.74342858255149e-09	10.8301214643671
LINC01940	-0.0202333412441707	0.015530878018431	-6.24551303946709	6.26678651697805e-10	4.82296312778174e-09	10.8130992753247
AC010883.1	-0.272052066218116	0.725777796997422	-6.24018566783215	6.47559870272261e-10	4.97967313702155e-09	10.7810907508831
AL138963.1	-0.109135588285542	0.150517832768191	-6.23753096950955	6.58217526542099e-10	5.05757694333429e-09	10.7651499112431
AC073842.2	0.24880041240118	0.667762472919446	6.23736598025926	6.58885526105567e-10	5.0586595152281e-09	10.7641593964604
NDST1-AS1	-0.289324608424148	0.468752567175446	-6.22920779190588	6.92755138546047e-10	5.31444529546476e-09	10.7152118250436
AC106822.1	-0.0437766273527281	0.0107194081223269	-6.2283378337607	6.96465689388878e-10	5.33864314781554e-09	10.7099957362326
AC017007.5	-0.0154134938184625	0.00630537241733202	-6.22079073861851	7.29481154493818e-10	5.58725509950293e-09	10.6647731814653
C5orf66-AS1	0.518723726999759	0.491155486702106	6.20884336498467	7.84896037451624e-10	6.00689575073623e-09	10.593287602788
AL121829.2	0.230564293089139	0.306527626353624	6.20862127373728	7.85964130203715e-10	6.0102770976614e-09	10.5919599514184
AC092614.1	-0.126046371847567	0.27513599621273	-6.20814015469441	7.88282824778883e-10	6.0232088132189e-09	10.5890839943084
ZNF252P-AS1	0.0906044940419495	0.184967621664557	6.19598660917732	8.49122822579297e-10	6.48292102489539e-09	10.5165028356837
AC092687.3	0.420928454504478	1.24518367623905	6.19563547507467	8.50947073454955e-10	6.49168447054626e-09	10.5144078130244
SNHG9	0.640046631834935	2.94730892000883	6.1909724089706	8.75539182826944e-10	6.67398692421778e-09	10.486596296625
AC064807.4	0.383356035543739	0.987354164035666	6.18735299041367	8.95104525139944e-10	6.81771279981591e-09	10.4650226712938
AC009229.1	-0.0735974787860795	0.0536930661253392	-6.17903904375874	9.41678019633153e-10	7.16675967836587e-09	10.41551141608
AC124067.4	0.399914254518101	0.586680868725216	6.17177596756298	9.8429530090903e-10	7.4851679895594e-09	10.3723087360986
AP002340.1	-0.226521879251517	0.402671674545624	-6.17148630983313	9.86033405594674e-10	7.49244860925739e-09	10.3705867513133
AL135925.1	-0.175723335418241	0.694318665652219	-6.16794184304191	1.00754642179777e-09	7.64985997626043e-09	10.3495213276611
LINC00852	-0.183530960203808	0.628971905536525	-6.1650269555025	1.02558111413778e-09	7.78063395445078e-09	10.3322060057607
AC037198.1	0.676736216491429	1.56891157316247	6.15908623577352	1.06331823496462e-09	8.06055695178154e-09	10.2969397784859
RCCD1-AS1	0.0703290631625349	0.158753257087103	6.15863096589129	1.06626553665425e-09	8.07651961741976e-09	10.2942384331386
AC121764.1	-0.196666279433294	0.0900849790160075	-6.1577404799385	1.07205339633624e-09	8.11395618662375e-09	10.2889552663448
LINC02206	-0.0376218386063765	0.0336586482779115	-6.15114289182155	1.1159016918838e-09	8.43917142396285e-09	10.2498344546909
AC019077.1	0.137309563296257	0.221104342696521	6.14995475936589	1.12398211521192e-09	8.49358768479432e-09	10.2427934760089
AC022819.1	-0.0316554688775429	0.040489511639133	-6.14242969979516	1.17650261772543e-09	8.88347413242402e-09	10.1982285614316
AP001922.5	-0.174385469335417	0.406993120285242	-6.14167853928411	1.18187495373282e-09	8.91702353063982e-09	10.1937828124191
AC009486.1	-0.0821750086535722	0.114456632178228	-6.1376098548817	1.21139325106212e-09	9.13255383381236e-09	10.1697110269872
AC040160.1	-0.20388280506546	0.56556842862048	-6.13642643445002	1.22011326536962e-09	9.19107300451513e-09	10.1627122648795
AC005996.1	-0.0641934995966547	0.0537753925124804	-6.13276415906469	1.2474887640678e-09	9.3899213088303e-09	10.1410614484629
SCARNA9	-0.352007776557898	0.734426899414958	-6.13080727153711	1.26236137940063e-09	9.49442175400304e-09	10.1294975357342
AC012676.1	0.169610323914471	0.367988290794609	6.12810079690186	1.28321656904355e-09	9.64371919585822e-09	10.1135096939207
AC087289.5	0.154983002293571	0.341037759652896	6.12645192750633	1.29608669595593e-09	9.73282004780051e-09	10.1037726051483
AL356299.2	0.144378056242064	0.351623624523208	6.12463627861599	1.31040440425583e-09	9.83264352434968e-09	10.093053440544
AC020978.3	-0.129874858930755	0.308613601497	-6.12407705438576	1.31484531347515e-09	9.85825818236016e-09	10.0897525051671
LINC00853	0.394959959524637	1.08291282121588	6.12194751005894	1.33189134390154e-09	9.97826793709842e-09	10.0771849916466
AC245060.2	-0.262697189604176	0.578378279741794	-6.12078496384911	1.34128783372359e-09	1.0040826318444e-08	10.0703259304318
AL354893.2	-0.0711085134844322	0.0887765926152913	-6.11788273600855	1.36502895820395e-09	1.02105868370096e-08	10.0532079593864
AC009152.1	-0.0548321948579877	0.0383860798920695	-6.11592753908423	1.3812538328883e-09	1.03239042322656e-08	10.0416800252627
AC019080.3	-0.109282255653695	0.159452924423272	-6.11010303075375	1.43071131974304e-09	1.06852424401354e-08	10.007358691768
AC092325.1	-0.203254383156484	0.0465704312642362	-6.10773940383974	1.45127091396975e-09	1.08303631114835e-08	9.99343949836955
FAM66A	-0.11323408100807	0.154583966820464	-6.10701127162008	1.45766234780481e-09	1.08696080434209e-08	9.98915259705908
AC010196.1	-0.00545780123942887	0.00101055469411056	-6.10358431367338	1.48811451127462e-09	1.1088070624769e-08	9.96898263833324
AL671710.1	0.0964127246727976	0.265736157472116	6.0978805748456	1.54018051056288e-09	1.14671158726702e-08	9.93543556651942
CCDC183-AS1	0.371740224465628	1.17523333699162	6.0951749796105	1.5654959331103e-09	1.16465616046973e-08	9.91953252692791
AL354811.1	-0.127474334941384	0.186432262264647	-6.08161392068733	1.69862870631324e-09	1.26272189732674e-08	9.83992151372437
AC114546.1	-0.0367350785555112	0.0278465642631724	-6.07897280279639	1.72581345622312e-09	1.28193744112797e-08	9.8244358111475
PARM1-AS1	-0.0262373180551336	0.0167919885804619	-6.06923033464189	1.829812322624e-09	1.35813680280143e-08	9.76736664212853
SPIN4-AS1	-0.0768550250773064	0.0827238777049894	-6.06520975926269	1.87449179122325e-09	1.39022393511357e-08	9.74383978540673
AC002553.2	-0.256658016082689	0.752546511677579	-6.06421373766061	1.88572377276672e-09	1.39747421214225e-08	9.73801368742338
AC007278.2	-0.0196865491384721	0.0148770855371386	-6.06133955361994	1.91850495707913e-09	1.41985373545971e-08	9.72120650321895
AC009237.15	0.358926058622105	1.40996682573941	6.061306843736	1.91888120755574e-09	1.41985373545971e-08	9.72101527026275
AL109614.1	-0.226447809696048	0.50393900255675	-6.06100067143355	1.92240649456293e-09	1.42136634270574e-08	9.71922533070367
LINC01842	0.401955350193424	0.438088272698833	6.05909811733574	1.94445469281481e-09	1.43656133078859e-08	9.70810453091715
AL606491.1	-0.16650592393791	0.397799903872242	-6.05728537283413	1.96569155520563e-09	1.45113398886988e-08	9.69751170085602
AC007064.2	-0.0134439202033033	0.00461982272039337	-6.05612058852027	1.97945661649935e-09	1.45944622942434e-08	9.690706799478
AC142472.1	-0.211278344988211	0.656385509382692	-6.05601717828544	1.98068322251633e-09	1.45944622942434e-08	9.69010271505803
MYADM-AS1	-0.214317638127292	0.439169754322368	-6.05594722243533	1.98151342809203e-09	1.45944622942434e-08	9.68969406423472
AC138028.1	-0.0223235829918254	0.0283760178005625	-6.05290402772682	2.01795925224661e-09	1.48514991900389e-08	9.67192132229824
AL365436.2	0.161774222736181	0.284211483988489	6.05074650523016	2.04419350224038e-09	1.50330460084298e-08	9.65932607160904
AC131097.1	0.200782318038579	0.207610455825899	6.03901206789554	2.19280998316585e-09	1.61136274184094e-08	9.59089542522086
AC114752.2	-0.0199812494475462	0.00615846634758613	-6.031812310089	2.28915841207186e-09	1.68087630303394e-08	9.54897032591454
AC010168.2	0.516445868690688	1.14909180056046	6.03026760828812	2.31036163565353e-09	1.69514836524212e-08	9.53998138493112
AC119396.2	-0.179505511782943	0.356836434559477	-6.02621763849251	2.36686699881439e-09	1.7352805643714e-08	9.51642392329087
AL024507.2	0.158355336715838	0.380503702658636	6.025648486609	2.37491509673801e-09	1.73985192239654e-08	9.51311451552098
ST6GAL2-IT1	0.122109642746876	0.156182629803349	6.01935517657169	2.46570452075558e-09	1.80498598670414e-08	9.47654060386149
AC087239.1	0.249331035815614	0.423387447106434	6.01473209411181	2.53454683035417e-09	1.85396691546562e-08	9.44969593587119
LINC00899	-0.313967935557896	0.895491841662465	-6.01330707492588	2.55614225984632e-09	1.86833947202933e-08	9.44142519849981
AC010913.1	0.0704151423805889	0.109147526886227	6.0064017023222	2.66335765166520e-09	1.94522400175273e-08	9.40137257191413
AC060766.7	-0.305253893053727	0.99406398849991	-6.00488952615713	2.68741513993196e-09	1.96130213672449e-08	9.39260733829582
AC004908.3	-0.195764364040225	0.440827892776765	-6.00280399440176	2.72094226933282e-09	1.98426162300814e-08	9.3805220509067
AC079061.1	-0.056311312517763	0.0605117131522864	-6.00175619400217	2.73794038768876e-09	1.99514152624518e-08	9.37445170583821
FAM78B-AS1	-0.101768849423762	0.156442708927148	-5.99963113353636	2.7727331605953e-09	2.01896207452451e-08	9.36214336841769
AC106894.1	-0.00997389305225216	0.00288223396350649	-5.99893675097756	2.78419520177459e-09	2.02577114112439e-08	9.35812238716445
AC130469.1	-0.108688451681414	0.161181427305724	-5.99811005608979	2.79790156480313e-09	2.03420161495573e-08	9.35333578524637
AP000845.1	0.0728303696493726	0.155798480472477	5.99444289668561	2.85949959154373e-09	2.07741238304657e-08	9.3321101557536
AL359881.3	-0.0758980721065956	0.0859754501515967	-5.99207425622295	2.89998704105883e-09	2.10523265000315e-08	9.31840680848411
LINC01562	-0.0339834068219337	0.0396135247193929	-5.9910529092185	2.9176170535847e-09	2.11643014839398e-08	9.31249954120353
LINC02789	-0.0124167756458021	0.00285628123247246	-5.98778204934653	2.97478334291825e-09	2.15626856057299e-08	9.29358784120581
LINC02508	-0.0281397533025576	0.00969295786756471	-5.98604718724627	3.0055461393052e-09	2.17692273954053e-08	9.28356098475504
AC100863.1	-0.0111476003223843	0.00430995232340957	-5.98355293192966	3.05031887452476e-09	2.20768553837211e-08	9.26914985347705
LINC01644	0.545773787346807	0.603984639428888	5.9807303209412	3.10177037301605e-09	2.24323212282103e-08	9.25284830917893
AC120498.8	0.158685754363675	0.157170831763905	5.97946454549524	3.12511728390826e-09	2.25841495283641e-08	9.24554034616528
FP325332.1	-0.0205535550502936	0.0281886733393128	-5.97726157927775	3.16615973508963e-09	2.28635327145637e-08	9.23282493687929
AP003419.3	0.403683026210792	0.809851123468758	5.97629636564714	3.18430734208941e-09	2.29772914000241e-08	9.22725514580699
AC100830.2	-0.21647147834773	0.53160333508427	-5.97492142167715	3.21033381501148e-09	2.31476886721752e-08	9.21932243965297
LINC02195	0.262250140278995	0.314950325484845	5.97332941539835	3.24072826860043e-09	2.33427565462447e-08	9.21013951879287
AC009970.1	-0.0856581578112217	0.0629682280095029	-5.97324997781546	3.24225221174786e-09	2.33427565462447e-08	9.20968137103139
AL355388.1	0.188784907986784	0.431032699874772	5.96979621743871	3.30918961504486e-09	2.38068161436173e-08	9.18976765778456
AC011995.1	-0.0105173513298683	0.00196769563915156	-5.96955875876777	3.31384099001766e-09	2.38224209597e-08	9.18839891074731
AC055720.2	-0.591359839484152	2.22144652860046	-5.96437558610173	3.41697268432291e-09	2.45454242900052e-08	9.1585349536898
AC006205.2	-0.0324785738082067	0.0214058080060302	-5.96390469587215	3.42649576075387e-09	2.45954224502281e-08	9.15582301495613
AC007613.1	0.0497288659723408	0.100144507970068	5.9573406585123	3.5619692528268e-09	2.55487435869797e-08	9.11804032797682
AL390719.2	0.52373358165632	1.49029435932369	5.95474932919319	3.61687663351337e-09	2.59232001880715e-08	9.10313526149741
AL032819.1	0.261580494333047	0.292229589247169	5.95327550651006	3.64847250600762e-09	2.61301422687725e-08	9.09466067349165
LINC02166	0.198861220479805	0.568658880314006	5.95105564894285	3.69657038254511e-09	2.64548739457758e-08	9.08190001532191
LINC02453	-0.118132196268563	0.232173264038809	-5.94890440643997	3.74377109547256e-09	2.67727058146424e-08	9.06953801106898
AC040936.1	-0.0325925062427598	0.00636338527693943	-5.94551567651211	3.81931782936816e-09	2.72926233867805e-08	9.05007328732735
AL391421.1	0.807318097859641	1.12178589558914	5.94334391250036	3.86851335390235e-09	2.7623603167709e-08	9.03760419362029
AC005363.2	0.125694368381571	0.178072695535221	5.93938586858835	3.95976589280794e-09	2.82541808723255e-08	9.01489015487487
FOXN3-AS1	-0.379310810503681	1.33297365232782	-5.93780167674866	3.99687440504984e-09	2.84977738969267e-08	9.0058028958796
AC011445.1	0.426952711474718	1.05615216797103	5.93300685344917	4.11126721550228e-09	2.92916343483113e-08	8.97831253033824
AL035665.1	-0.0958033857590034	0.0865816016830147	-5.93033370177948	4.17642118242338e-09	2.97337641600276e-08	8.96299541320401
LINC01397	-0.139118544093084	0.185954156896843	-5.9297264879567	4.19136076648726e-09	2.98180053936088e-08	8.95951698339188
AP004609.3	-0.276985342671093	0.795344950297121	-5.92573811127446	4.29079157919653e-09	3.05027605818882e-08	8.93667777623262
AC087623.3	-0.193059115868142	0.199141533526518	-5.91743448953877	4.50523344988192e-09	3.20034977191094e-08	8.88917348623786
AC131009.1	0.184757830682715	0.484596400518861	5.91420422129606	4.59144734542509e-09	3.2591804862459e-08	8.87071016961331
AC007391.1	-0.0516442891155844	0.0496796536893466	-5.91218080413717	4.64626792772786e-09	3.2956565633706e-08	8.85914966270151
AC007773.1	0.261744431669414	0.682151300592012	5.90720769971629	4.78372928150165e-09	3.39065361259759e-08	8.83075219619677
AL358933.1	-0.0233568346242536	0.037657869375743	-5.90415765878868	4.86998760150574e-09	3.44924509311075e-08	8.81334683960019
MAFA-AS1	0.279425731558213	0.274981668341692	5.90245936085406	4.91867224076147e-09	3.47989237741098e-08	8.80365896679249
TRPM2-AS	0.546636472696054	1.15144887517025	5.90239555600883	4.92051053052693e-09	3.47989237741098e-08	8.80329504521576
USP46-DT	-0.290790234018867	1.71674397182596	-5.90159447617098	4.94364759579934e-09	3.49368085249531e-08	8.79872626468134
AC107993.1	-0.0490615903983412	0.068656627344184	-5.90004502572599	4.98870058995076e-09	3.52292564840011e-08	8.78989095874325
AC012055.1	-0.00655712411852159	0.00185503447552139	-5.89855808404159	5.03231211971643e-09	3.55111025094989e-08	8.781414124326
AP000944.1	-0.06869960532201	0.112034216012562	-5.89824333070887	5.04159126664406e-09	3.55504418706709e-08	8.77962001751678
AC115619.1	-0.00556136852076644	0.00143624641832459	-5.89644336952257	5.09497654164223e-09	3.59005065125848e-08	8.7693618794752
LINC02130	0.275157427978464	0.368352879040456	5.89533319141562	5.12817768303172e-09	3.61079392692996e-08	8.76303633107282
LINC02176	-0.00829775573554575	0.00368843326809642	-5.89196191648723	5.23029687330924e-09	3.67999700096399e-08	8.74383435879312
AL390294.1	0.599811999139216	1.04309036432626	5.88985897912077	5.29499753998348e-09	3.72279057811146e-08	8.7318617173468
AC080013.2	-0.243060536337601	0.486853832154317	-5.88433669204128	5.46863602937973e-09	3.84205709911839e-08	8.70044067872224
AL023803.1	0.270743604472799	0.438818182596017	5.88420972514494	5.47269282029263e-09	3.84209458641905e-08	8.69971857801016
AC008406.3	0.148366250317451	0.153896868689586	5.88248413471648	5.52811972331917e-09	3.8781699550215e-08	8.68990604217219
AL391001.1	0.572529104801641	1.80367781025295	5.88156444544926	5.5578836898851e-09	3.8962023208055e-08	8.6846773434139
AC141930.1	0.542066653959726	1.1966200896563	5.87021789586511	5.93818786036634e-09	4.15976561284203e-08	8.62023165125236
AC022613.3	-0.0460178217454738	0.0642967142285884	-5.86826594345515	6.0061189080034e-09	4.20428323560238e-08	8.60915672646707
AP005205.2	-0.168221979904123	0.187006749960831	-5.86733508593943	6.03878025513017e-09	4.22406516825687e-08	8.60387646663973
AC090236.2	-0.0758958209005055	0.101126015140448	-5.86684666517618	6.05598680531028e-09	4.23301568612985e-08	8.60110622778132
AL355613.1	-0.0424329187520217	0.0401389476200038	-5.86520290893436	6.11424618858497e-09	4.270627414254e-08	8.59178470402301
AC010864.1	0.136591247779995	0.391186136397771	5.86275240378469	6.20211401448068e-09	4.3288500506888e-08	8.57789273717508
AC007014.2	0.182023098181211	0.27503683618095	5.86223896422398	6.2206796896297e-09	4.33865283294886e-08	8.57498272325818
ARMCX3-AS1	-0.0154641525181448	0.00721150668481089	-5.86057690086273	6.28115097761798e-09	4.37764748962961e-08	8.56556430120712
AL138918.1	-0.0683556243428525	0.0532243533330518	-5.86008078188775	6.29931211663512e-09	4.38711889574363e-08	8.56275342430418
AC073370.1	0.110618763383551	0.15663253502392	5.85756769638057	6.3920958686383e-09	4.44850935832645e-08	8.54851836649094
AC083906.3	0.491899760463692	0.698667351770197	5.84999454451691	6.67982157123551e-09	4.64538026225704e-08	8.50565564343122
FOXD2-AS1	0.326448013300357	0.976630585207935	5.84676487676055	6.80632795161616e-09	4.7299297140956e-08	8.4873920215518
AC004706.1	-0.150835173756697	0.244491214355521	-5.84602859234969	6.83549327425857e-09	4.74676041628506e-08	8.4832296844554
AC008894.1	-0.0302361915047436	0.0204812369254775	-5.84579073548563	6.84494112645361e-09	4.7498843087907e-08	8.48188514493533
AC022915.1	-0.102719414238693	0.0925813649210112	-5.84115518718819	7.03162850281885e-09	4.87590597843587e-08	8.45569185537053
AC104564.4	0.322369141289031	0.351592489105665	5.83908545005081	7.11657577586875e-09	4.93124748888176e-08	8.44400301189019
AC022150.3	-0.0799166413637334	0.11111830036275	-5.83647924715523	7.22496360741357e-09	5.00273995240606e-08	8.42928997613017
AL132639.3	0.111430616943802	0.27565311210152	5.83598042372661	7.24589141219042e-09	5.01361354598352e-08	8.42647462150102
AC022001.3	-0.0540987405893986	0.0640261736994538	-5.83447304991762	7.30949168152807e-09	5.05397634492975e-08	8.41796838294394
AL512791.2	-0.0512632219373274	0.141497900599073	-5.83219523441853	7.40663177938331e-09	5.11745465707283e-08	8.4051183675404
AP005131.3	0.223090576165833	0.3180560477252	5.82767533342324	7.60312493404105e-09	5.24369245164443e-08	8.37963377075404
AC097358.2	0.0802231627858092	0.100621683267373	5.82764977989886	7.60425012281812e-09	5.24369245164443e-08	8.37948974452615
AL035448.1	-0.106959710905903	0.185560606335155	-5.82761615765016	7.60573084577373e-09	5.24369245164443e-08	8.37930024179331
AL355802.3	0.218748672496106	0.516146244091106	5.82610761510293	7.67245673099246e-09	5.28589858200536e-08	8.37079879894095
AC040169.3	0.166427524903704	0.389063957053419	5.82339252509319	7.79398986780099e-09	5.36577623825581e-08	8.35550299368524
AL441992.1	0.409721800861939	2.05799511476406	5.82270382246009	7.82511450080871e-09	5.38334221249184e-08	8.35162415803586
STK4-AS1	0.107245957427415	0.288352779027452	5.82210664232841	7.8522008994542e-09	5.39810687908753e-08	8.34826113210568
AL132712.1	0.366673682989153	0.93908698473597	5.81885975862244	8.0010757018257e-09	5.49651564140453e-08	8.32998190916603
AL359715.3	-0.202163845045099	0.753940593330477	-5.81671079442398	8.10111697873490e-09	5.56126034656071e-08	8.31788896124056
AC012640.1	0.0556656611337802	0.084395571195358	5.8119965050733	8.32486820033695e-09	5.71077627724329e-08	8.29137467301594
AC007036.2	-0.0975060009363302	0.136203298774514	-5.80699605027223	8.56877683742573e-09	5.87389652205534e-08	8.26327286258664
AC109471.1	-0.0154975989910497	0.00669201623518461	-5.80116074710883	8.86221155581143e-09	6.07070980022286e-08	8.2305078921417
AC136475.1	-0.213542115780583	0.487373897052116	-5.79979671818374	8.93220130623501e-09	6.1142892964292e-08	8.22285336649214
AC003688.2	-0.00965823857147742	0.00282740040579196	-5.79383491081341	9.24447626999065e-09	6.323538044412e-08	8.18941720781391
KCNH1-IT1	0.347157190817651	0.353398473992843	5.7882847056215	9.54472927476443e-09	6.52427114315628e-08	8.15831835205645
AC053503.3	-0.11267122537455	0.0330950953033979	-5.78428378057445	9.76703674019422e-09	6.67147698189636e-08	8.13591768092465
AC003102.1	0.350277521530848	1.10923581656241	5.78414642933044	9.77475733591420e-09	6.67200186008311e-08	8.13514892571172
AC104590.1	-0.0533052816561251	0.0908860749551479	-5.77691618750271	1.01896701739989e-08	6.95026756644399e-08	8.09470533113118
LINC00307	-0.0585780866734624	0.0276943545994914	-5.77319365273076	1.04099260515383e-08	7.09373136966861e-08	8.07390113270668
ZBTB20-AS4	-0.0933031283086029	0.153310133487524	-5.77311242807072	1.04147832654612e-08	7.09373136966861e-08	8.07344733068327
YTHDF3-AS1	0.411925575100477	1.25150665440526	5.76970714988935	1.06204149565576e-08	7.22866115872934e-08	8.05442741761342
KANSL1-AS1	-0.463532781996844	1.43428335052004	-5.76917058917238	1.06531741430679e-08	7.24581943664231e-08	8.05143145663126
C9orf106	0.170499170255845	0.27694871216372	5.76882771809256	1.06741592836311e-08	7.2549508955388e-08	8.04951712492086
AC004596.1	0.179588324130004	0.499607123257125	5.7651370041994	1.09026092988328e-08	7.40497816283779e-08	8.02891771558245
AL356311.1	0.74241287705449	1.12243873872093	5.76080488625527	1.11768362440879e-08	7.58586261913095e-08	8.00475408682402
AL008628.1	-0.0120135063511436	0.0154174338563777	-5.75888312622993	1.13006241076685e-08	7.66445862623992e-08	7.99404035751103
AL391422.4	-0.365666333377144	1.27790939294797	-5.75817620478674	1.1346494465844e-08	7.69013470259214e-08	7.99010014177046
LINC02528	0.201971516939444	0.21596692370124	5.75090177161898	1.18291657286274e-08	8.01160928000262e-08	7.94958041696162
AC008115.3	0.441958000396277	1.31366539497887	5.74907899260703	1.19532067187529e-08	8.08991007615456e-08	7.93943475907959
FLJ20021	-0.473736906722675	2.17653840419414	-5.74307715708987	1.23706456492282e-08	8.36653180378034e-08	7.90604957050972
LINC00644	-0.0155592224403238	0.00458516323627652	-5.74276318308638	1.23928692458693e-08	8.37565958821181e-08	7.9043039889589
AC020978.1	-0.0760032205086854	0.112874169746879	-5.7396721143487	1.26137445265261e-08	8.51893780584598e-08	7.88712353356956
LINC01629	-0.160356929092176	0.152558567848984	-5.73861521020766	1.26901418081808e-08	8.56450709796846e-08	7.88125114436018
AC015802.5	-0.158953582906378	0.333160178258215	-5.73805538226584	1.27307906423009e-08	8.58590286677173e-08	7.87814102842224
AC005225.3	-0.104718457708599	0.178934721424136	-5.73086439793465	1.3264325275349e-08	8.93944730811268e-08	7.83821686026125
AC009159.1	-0.04171852459953	0.0282817866810151	-5.72087117677926	1.40420408261735e-08	9.4554041835976e-08	7.78281252402405
AP000757.2	-0.0192464304553245	0.0124698896801193	-5.72077664453102	1.40496054660938e-08	9.4554041835976e-08	7.78228885111506
AC025627.1	-0.0496969189139918	0.0403484930247686	-5.71799074091333	1.42743272220672e-08	9.59991018571678e-08	7.76685963447799
Z82198.1	-0.0639516506889706	0.026107560690225	-5.71512561726515	1.45090856675436e-08	9.75095904421677e-08	7.75099900879169
AC023908.3	0.174566517214485	0.323828684919834	5.7141462513344	1.45901896794442e-08	9.79860394357074e-08	7.74557918411145
AL359513.1	0.290467536211968	0.775315231182564	5.71394104059763	1.46072395550156e-08	9.80319426639753e-08	7.74444365520427
AL023803.3	0.057924594578976	0.0653581652535332	5.713582330595	1.46370894393655e-08	9.81636249822436e-08	7.74245883330216
LINC02274	-0.0242377168313466	0.0228612341771589	-5.71132077513866	1.48266547840393e-08	9.93655069570006e-08	7.72994783166018
AC018695.4	-0.132239030682485	0.339242099201855	-5.71088859033563	1.48631516874755e-08	9.95405908895338e-08	7.72755749828233
AL591721.1	-0.0719579376794578	0.094026678170142	-5.71040570113921	1.49040338312387e-08	9.97447787157586e-08	7.72488692865774
UGDH-AS1	-0.22167405071251	0.948525379826971	-5.71012178755857	1.49281214373019e-08	9.98363633684923e-08	7.72331687212865
AC105393.2	-0.0380921878437538	0.0166209545440739	-5.70404164113708	1.54531538100986e-08	1.03275708297713e-07	7.68971089290939
AL592494.2	0.312964247748039	0.375702234268715	5.69615679133401	1.61608392318378e-08	1.07930114201773e-07	7.64617993819773
AC048337.1	0.0688970311157545	0.0931821612066947	5.69130002470191	1.66123307294586e-08	1.10868246182625e-07	7.61939459210368
AC107871.2	-0.096574123035033	0.130529207132164	-5.68950435159634	1.67823460797539e-08	1.1185542070696e-07	7.60949676977511
MAST4-AS1	-0.217689911467827	0.493019056051893	-5.68949161545867	1.6783557967909e-08	1.1185542070696e-07	7.60942657811901
AL136162.1	0.232390103234156	0.521111241458415	5.6855538510112	1.71623602652146e-08	1.14300604764236e-07	7.58773174824192
ZKSCAN2-DT	0.248168387758859	0.856647247006966	5.6841067928067	1.73036420931534e-08	1.15161618008317e-07	7.57976281987223
AC000036.1	-0.0412195317166737	0.0250618016194577	-5.68098381177374	1.76124162474886e-08	1.17135383733297e-07	7.5625710837686
AC010327.4	0.0357506946071287	0.0386890409913122	5.67985467540886	1.77253694372486e-08	1.17804965712794e-07	7.5563574656083
AP002840.2	-0.410406362803938	1.52789779230366	-5.67717894165847	1.79958566834483e-08	1.19519886914224e-07	7.5416375677562
AC073073.2	0.170691937203152	0.777560186485675	5.67103617819193	1.86320964401002e-08	1.23659909775686e-07	7.50786923125704
AL035661.1	0.736680249925618	4.2576334049995	5.66822567540169	1.89304390266452e-08	1.25553160565801e-07	7.49243060115483
AC093297.2	0.866224088661816	3.15344185234206	5.66806110037995	1.89480523548011e-08	1.25583189536621e-07	7.49152678127534
AC020978.7	-0.049014830177184	0.148141044518742	-5.66745467082974	1.90130919775906e-08	1.25927290344332e-07	7.48819657873478
AC084880.3	-0.0838783032081611	0.072010405071003	-5.6651170519118	1.92658392090151e-08	1.27513281992357e-07	7.47536268893975
AC006435.2	-0.315381670246771	0.875518465790876	-5.66053107493582	1.97712092339005e-08	1.30680661239862e-07	7.45019937925175
AC096586.2	-0.207758298747508	0.70487995065308	-5.66052731652612	1.97716286464811e-08	1.30680661239862e-07	7.4501787646449
AC020765.2	0.293042900857526	0.748991448285871	5.6589033433399	1.99536646515004e-08	1.31793062395354e-07	7.44127258874487
SBNO1-AS1	-0.144701009051191	0.365433874082899	-5.65787096371767	2.00702333544503e-08	1.3247182221641e-07	7.43561206892021
AC004221.1	0.0904205882399044	0.144032563123551	5.65592990444988	2.02911989510764e-08	1.33838238029883e-07	7.42497189483432
AC007383.1	-0.255473240021521	1.49015104880555	-5.65528267821374	2.03654021472155e-08	1.34235415114579e-07	7.42142479897823
AL159169.2	-0.235972039932777	0.609415544282044	-5.65444238639771	2.04621336593219e-08	1.34780437013392e-07	7.41682018303074
AC092832.2	-0.0254013049279253	0.010773506816332	-5.6493999639921	2.10520528508519e-08	1.38571022777521e-07	7.38920227875866
AL133520.1	0.253090031686407	1.19752474436158	5.64831342940492	2.1181316373827e-08	1.39326314763275e-07	7.38325423334279
AL590648.2	-0.00264975253837249	0.000831378918336856	-5.64812371637734	2.12039652642511e-08	1.39379763452752e-07	7.38221579220326
AC002347.2	-0.109412105935989	0.147426178412127	-5.64399053314584	2.17032908055156e-08	1.4256432707771e-07	7.35959990830721
AC006042.3	-0.0904351704216527	0.211936562680123	-5.63732606218215	2.25325888274475e-08	1.47910571119708e-07	7.32316605693392
ADGRF5-AS1	-0.0125743689516007	0.00579422574100433	-5.63664388947797	2.26191932532868e-08	1.4837757870936e-07	7.31943897886653
AC024257.4	-0.109285208878014	0.224834588992069	-5.63011659302177	2.34643883294086e-08	1.53816758741349e-07	7.28379821584555
AL512598.1	-0.297992502704799	0.582346251903656	-5.61661225046222	2.53115947728044e-08	1.65743134885433e-07	7.21018389387927
AC078880.5	-0.100817363727207	0.088949247861122	-5.6165652103791	2.53182698491241e-08	1.65743134885433e-07	7.20992776070233
AP003471.1	-0.00650693488322889	0.00334781523870194	-5.61542687550726	2.54803243821148e-08	1.66690302041687e-07	7.20373014271298
AL049796.1	-0.119798047264545	0.357141935608016	-5.6144047928102	2.56266877839974e-08	1.67533598544293e-07	7.19816645904034
AC091982.1	-0.164142535271086	0.421158808750636	-5.61426301049254	2.56470556008854e-08	1.67552615794212e-07	7.19739474528973
AF015262.1	0.239082254942255	0.242223530096094	5.61116530101196	2.60960063140081e-08	1.70369641221453e-07	7.18053863778219
AKT3-IT1	-0.066218754385235	0.0485642388937214	-5.61010729765877	2.62510853492477e-08	1.71265578583773e-07	7.17478353891555
LINC01034	-0.0306723752395733	0.0157446538098548	-5.60914611463148	2.63927489592994e-08	1.72072834077715e-07	7.16955598508993
AC092068.1	-0.0321081589479569	0.0240508286243022	-5.60627175001509	2.682083355886e-08	1.74745104999579e-07	7.15392828917839
AL161668.1	-0.0345172778449305	0.0214170095304283	-5.60572972987411	2.69023104205997e-08	1.75157037385682e-07	7.15098221026791
LINC01264	0.119977844533394	0.139410450489428	5.60484988783096	2.70350813264982e-08	1.7590215287485e-07	7.14620051405913
SYNPR-AS1	0.358270417139275	0.534597381387255	5.60396826961658	2.71687589177326e-08	1.76652154019973e-07	7.14140987125379
AL137779.2	-0.212800595478056	0.650963735687042	-5.60186396801884	2.74904306252773e-08	1.78622655863769e-07	7.12997812307526
MAN2A1-DT	-0.130055527151879	0.346981377921629	-5.59630006431835	2.83588842325022e-08	1.84140874140273e-07	7.09977128338244
HDAC11-AS1	0.0925338267132965	0.143601521865012	5.595453201397	2.84933849720687e-08	1.84889124798474e-07	7.09517607285155
AP003119.3	-0.438043409358457	0.793966206527841	-5.59483699099523	2.85916423635163e-08	1.85401345785585e-07	7.09183282916134
FLNC-AS1	-0.0213822899396494	0.0101972521111663	-5.59348056067533	2.88090924932092e-08	1.86685253651134e-07	7.08447474689145
AC113139.1	0.214661632911706	0.469104306818947	5.58971126653941	2.94218218255576e-08	1.90527141740807e-07	7.06403665276785
AC068700.1	-0.113495820257521	0.0817664327109051	-5.57887702721281	3.12543662337484e-08	2.0225768897187e-07	7.00536259916456
U62317.2	0.172222233679122	0.381697753536668	5.57661869418223	3.16500822632548e-08	2.04680484825105e-07	6.99314580021922
AL161908.1	0.553818502323776	1.49354047042184	5.57598470355154	3.17620454584368e-08	2.05266229134423e-07	6.98971696554536
ASH1L-AS1	0.252001256332969	1.27894214415795	5.5757370012662	3.18058943204611e-08	2.05367508040556e-07	6.98837740767292
AC090826.1	-0.0383283071067752	0.0316509700330776	-5.57565448160136	3.18205152085347e-08	2.05367508040556e-07	6.98793115909215
AC138207.2	-0.224043022200865	0.724578165034464	-5.57463583687188	3.20015380433838e-08	2.0639701653384e-07	6.98242305845507
AP003555.1	0.31714312618908	0.976535099125085	5.56986537322071	3.28626947340621e-08	2.11808785334314e-07	6.95664038560713
AL133346.1	-0.137344706914703	0.217507362086454	-5.56444636787628	3.38682476572001e-08	2.18143337426946e-07	6.92737772049254
AL353596.1	-0.131783931066358	0.223819923393941	-5.56264072798356	3.4209894332129e-08	2.20196080419478e-07	6.91763319477405
AL451085.1	0.106501389005762	0.212237380371134	5.56027841509011	3.46619282937189e-08	2.22956116511274e-07	6.90488894809748
HM13-IT1	0.259867542582343	1.08824814345344	5.54950969611263	3.67971215236881e-08	2.36531798568543e-07	6.84685810016766
LINC02226	-0.0111903599459158	0.00568209705736048	-5.54882478927276	3.69371608410572e-08	2.37273047250084e-07	6.84317082494751
AP001065.3	-0.283433151083835	0.677115077532037	-5.54674991089816	3.73645671371803e-08	2.39858027301351e-07	6.83200308682829
AL355974.2	-0.0271022095832961	0.016109650746725	-5.53856893931932	3.90970683221726e-08	2.50811874791371e-07	6.78800841220288
AC113404.1	-0.0293717038035058	0.0151866733213647	-5.53638228715719	3.95731982753255e-08	2.53696715997528e-07	6.77625962385079
AC009119.2	-0.0616054748450048	0.090743143549536	-5.53383919564577	4.01340255451485e-08	2.57120322534573e-07	6.76260118612385
AL034374.1	-0.615675303565286	1.46367868020397	-5.52713126460172	4.1650609403036e-08	2.66658371208096e-07	6.72660252149649
AC109449.1	0.192667644067736	0.432156206297208	5.52235967684363	4.27631310687418e-08	2.7359851257781e-07	6.70102038337922
AC108865.1	-0.051417718831402	0.0437220588618201	-5.52050700107746	4.32028241530633e-08	2.7622751725313e-07	6.69109314339122
RNF216-IT1	-0.072060238922661	0.0891283914912647	-5.52016490702366	4.32844916169023e-08	2.76565423466985e-07	6.68926043455692
AL645634.2	-0.0370699287851318	0.0298489114649657	-5.51613278185946	4.42584410466e-08	2.82600305205735e-07	6.66766707789564
AL034550.2	0.116782521007681	0.169414424153066	5.51517603558807	4.44926455393246e-08	2.83906861197406e-07	6.66254556444525
ILF3-DT	-0.421455311492934	3.42142696634647	-5.5126311062487	4.51214985363317e-08	2.87728253457259e-07	6.64892648886643
AL031848.1	0.425020890833006	0.696745745648863	5.5101259478622	4.57489486476019e-08	2.91535630923663e-07	6.63552601835854
AL008638.3	-0.0037037802746446	0.00187829838555153	-5.50546136748818	4.69399021361994e-08	2.98926503517655e-07	6.61058973513134
AC107959.2	-0.0177467610307485	0.022952302294353	-5.50456813245072	4.7171370440668e-08	3.00201354190378e-07	6.60581687416521
AP001599.1	-0.0776414284673522	0.0287916337892695	-5.50381507847159	4.73673735465129e-08	3.01248962177524e-07	6.60179361447009
AC092071.1	0.616407815083343	0.662101045689192	5.5007069806913	4.81847411742368e-08	3.06244345065663e-07	6.58519379562908
AC068888.2	-0.0933071083102177	0.194562139387128	-5.49964829452776	4.84662682424351e-08	3.07829765931602e-07	6.57954154740972
AC007402.1	-0.0108006691757685	0.0043421938193424	-5.49776297828346	4.89715725853916e-08	3.10833453771166e-07	6.56947851514626
AL117379.1	0.305095056818623	1.05737668481918	5.49557765406845	4.95636865998925e-08	3.1438380720368e-07	6.55781822637029
MED14OS	-0.134016427992064	0.530972365696007	-5.48950772140699	5.12450302788155e-08	3.24833920466177e-07	6.52545361355106
AC068189.1	0.159530325963288	0.185429900858026	5.48808090972948	5.16482151125297e-08	3.27173544841549e-07	6.51785080084165
PIK3CD-AS2	-0.395560593877206	0.952597498236534	-5.48596492531573	5.22518194014045e-08	3.30778832978416e-07	6.50657913201487
AL161725.2	-0.123280811521641	0.214984415170882	-5.48209063784865	5.33747899695049e-08	3.37665035818944e-07	6.48595173158042
AC096543.2	0.0565308141437031	0.0574188259236988	5.48095291992923	5.37089858214074e-08	3.39555426171309e-07	6.47989692200004
AC007336.2	0.137122306491365	0.200809023859297	5.48046481779535	5.38529838279204e-08	3.40241662802207e-07	6.47729965862162
AC022400.1	-0.166234132473981	0.561013339865167	-5.47654928766211	5.50217676128344e-08	3.47397305118665e-07	6.45647242202648
AP006623.1	-0.174842970319473	0.436196190138025	-5.47612720000206	5.51492208592811e-08	3.4797309177286e-07	6.45422811679322
LINC02012	0.176802479005305	0.362642760741204	5.47574039729136	5.52662710740463e-08	3.48482525294101e-07	6.45217157001717
AP000255.1	-0.149230048371236	0.405760790591645	-5.46944459894785	5.72056857372108e-08	3.60474698634283e-07	6.41871738673155
AC007570.1	-0.0638065392883998	0.144600908638434	-5.46463574497652	5.87313817596487e-08	3.69845846947079e-07	6.39318882730136
AC009065.1	0.0655314183007735	0.0746918200367317	5.45880076146564	6.06357148077604e-08	3.81587511482018e-07	6.362241281136
AL354977.1	-0.0721620727366782	0.117502720811795	-5.45803318237461	6.08906421834039e-08	3.82940690061682e-07	6.35817251677351
KCNQ1-AS1	-0.0692517038590816	0.0577509252256434	-5.45167779361611	6.30417208236109e-08	3.96209164861948e-07	6.32450472266742
AC010491.1	0.0887979678883607	0.205164492677111	5.44945790534293	6.38103105263362e-08	4.00777192487728e-07	6.31275352490835
AL139420.2	-0.0257971701832597	0.0162406023315135	-5.44901016810998	6.3966428252634e-08	4.01355311242472e-07	6.31038392977063
BX255925.1	0.0998502783529164	0.205878749702317	5.44895411691692	6.39859983537546e-08	4.01355311242472e-07	6.31008729852407
AL135902.1	-0.0957309917031454	0.103485889068203	-5.44715504333655	6.46172342455044e-08	4.0505003073423e-07	6.30056785976771
AC087203.3	-0.0528977803855119	0.0759564612639975	-5.44211469785353	6.64180725459444e-08	4.16066737743752e-07	6.27391364184635
AC008556.1	0.515674843493718	1.67229736628261	5.44164391428239	6.65887413435283e-08	4.16863764301266e-07	6.27142524352189
AC131097.2	0.407496877217402	0.443459275731557	5.44123672599626	6.6736698625903e-08	4.17517664089172e-07	6.26927315127439
MLIP-IT1	-0.0965569970925999	0.0938298438647332	-5.44087879347676	6.68670215497877e-08	4.18060459813233e-07	6.26738151336469
AL603756.1	-0.0579864472178562	0.141055003167427	-5.43897608150423	6.75639529442529e-08	4.22142745055986e-07	6.25732783639956
AL022341.1	0.276977676550747	0.672511130361699	5.43563105115768	6.8806303322759e-08	4.29625304481795e-07	6.23966117018911
PINK1-AS	-0.2122426878442	1.28632719157327	-5.4309734129606	7.05731346755195e-08	4.4037085401883e-07	6.21507906026472
AP001094.1	-0.110274801824686	0.117974825403807	-5.42997332768016	7.09582073051203e-08	4.42485974988459e-07	6.20980339297845
AC008731.1	-0.132454007590888	0.337000073064382	-5.42977131116233	7.10362387742234e-08	4.42684924361183e-07	6.20873782303354
AP000696.1	0.312626560699753	0.307655496856688	5.42808178725031	7.16921065010114e-08	4.46482249247376e-07	6.19982760851059
AC010319.4	0.159459823379694	0.55904194887701	5.42448279011864	7.31088685726282e-08	4.55010254015248e-07	6.18085591944485
AC023830.3	-0.0437871082362906	0.0741091583982952	-5.4237135124491	7.34152022719002e-08	4.56620671551151e-07	6.17680230062795
AC021979.2	-0.0303691063895987	0.00984432948780317	-5.42322433001051	7.36106466061568e-08	4.57539750958088e-07	6.17422489263159
AL031008.1	0.112146275861898	0.176306757287821	5.41925138089785	7.52167740085406e-08	4.67220310783148e-07	6.15330030252034
AC079354.1	0.100328907130951	0.131311469902368	5.418622116838	7.54742625485243e-08	4.68516492676706e-07	6.14998744189899
LINC00628	0.0632023183925496	0.0948572843321846	5.41533236760557	7.68343754984036e-08	4.76651261576069e-07	6.13267393549078
AC067930.4	0.110351275598089	0.154486702165912	5.414722942137	7.70889328537455e-08	4.77921504261883e-07	6.12946769916236
AL133299.1	-0.0295087537027843	0.0244544871330208	-5.41092636793599	7.86932836029382e-08	4.8755290041149e-07	6.10950127493282
AL121885.2	-0.0183599110043819	0.00762053940401639	-5.4101995351558	7.90040993096651e-08	4.89162800693455e-07	6.10568032043484
AC004923.4	0.199871271495601	0.53583456468897	5.40831976740589	7.98134767160869e-08	4.93855535811919e-07	6.09580063869672
AC026367.2	-0.202994649501681	0.498074623294646	-5.40805631755161	7.99275516994109e-08	4.94242727873226e-07	6.09441625769083
AC010719.1	0.445314933010389	1.19623463955843	5.40577742362565	8.09209454788062e-08	5.00063305705153e-07	6.08244373789795
AC006441.4	-0.109263395868544	0.0902823503620516	-5.39975967213189	8.36020497751224e-08	5.1629914523285e-07	6.05085141691321
AC087672.2	-0.0907399105952084	0.185947184714543	-5.39229937154422	8.7045629037511e-08	5.37219872587134e-07	6.01173197371523
AC097359.3	-0.0279215737123099	0.028565554698099	-5.39058859954672	8.78544738074236e-08	5.41863358052599e-07	6.00276841640068
AC037487.4	-0.0609325369629759	0.102446481047617	-5.39038694695113	8.79502929832836e-08	5.42105948465365e-07	6.00171203813314
LINC01066	-0.00823297911372514	0.00170017686659508	-5.38946115593428	8.8391502825574e-08	5.44475771897968e-07	5.9968626629918
AC005841.1	0.180953117774623	0.393199231543241	5.38805350101182	8.90664727609782e-08	5.48281551691538e-07	5.98949074697759
AC008760.1	-0.254897951253325	0.861590714055354	-5.38649149747673	8.9821302736076e-08	5.5257374510136e-07	5.98131262951188
ZKSCAN7-AS1	-0.154331488830707	0.519235022352851	-5.38469023860063	9.06994534968576e-08	5.57618613202654e-07	5.97188462843393
LINC02571	0.289770237039715	0.411162835410469	5.38067628780133	9.26863846901361e-08	5.69469419891957e-07	5.95088583294345
AL592148.3	-0.149680261896872	0.707882538888689	-5.38012317382683	9.29634665257862e-08	5.70806390433762e-07	5.94799340069283
AL353622.1	0.333970635848041	0.88456640041861	5.37818150734808	9.39425146033176e-08	5.76449049007698e-07	5.93784194705109
LINC00583	-0.0326803133116308	0.0125145315185093	-5.37751403361115	9.42813786870049e-08	5.78158716459544e-07	5.93435304766824
LINC00398	-0.145545507164123	0.289425103804704	-5.3749769308272	9.55802652973814e-08	5.85749556870351e-07	5.92109528390683
C15orf32	-0.0151256252556968	0.00813386471768257	-5.37282434423735	9.66958857707903e-08	5.92208306153334e-07	5.90985145670955
AC013553.3	-0.156614427675323	0.248658823379483	-5.36721185931537	9.96643621709902e-08	6.09999288109052e-07	5.88055516393275
AC010201.1	-0.18155380154966	0.422512732544898	-5.36637181911739	1.00116197147367e-07	6.12374215438673e-07	5.87617277051945
AC010761.3	-0.258720141822522	0.658216661584414	-5.36600907190349	1.00311922410416e-07	6.13180585587748e-07	5.87428055992527
AC097381.3	0.151052659664969	0.173212518422382	5.36587435771187	1.00384703725607e-07	6.13234883293859e-07	5.87357787644394
INE1	-0.241755644092284	1.17752153494745	-5.36445455065197	1.01154894849305e-07	6.17546772181159e-07	5.86617302449723
AC123768.1	-0.065078808224114	0.160372622717397	-5.36354976427018	1.01648692003067e-07	6.20166876766331e-07	5.86145517219552
AC006538.1	0.248427099010734	0.603274813022524	5.36240867960722	1.02274784195646e-07	6.23590282036602e-07	5.85550625374592
LINC02563	-0.0128601587909305	0.00367576237353575	-5.36127610478306	1.0289990296333e-07	6.27003408723222e-07	5.84960288117085
AC004847.1	0.230986077638803	0.514731901863694	5.35807547415231	1.04686563144953e-07	6.37485372146013e-07	5.83292644468358
AC012456.2	-0.0667501883489616	0.0542055904217442	-5.3537559856541	1.07145533737892e-07	6.52045458010493e-07	5.81043525332366
AL139384.1	-0.175634719916245	0.48327022948479	-5.35290821662129	1.07634675382912e-07	6.54607084695696e-07	5.80602300475214
BRWD1-AS2	0.235577304363121	0.70761304400199	5.35198191696793	1.08171601664078e-07	6.57132090189768e-07	5.80120279411114
AC112229.4	-0.00646864917630588	0.00444229989297267	-5.3519557649308	1.08186798218176e-07	6.57132090189768e-07	5.80106671747104
AC025580.3	-0.0242012467049926	0.0331669125029748	-5.3509790708474	1.08755824499213e-07	6.60170555166948e-07	5.79598514394286
AL031710.2	0.0854061766255614	0.128740561464489	5.35035791529218	1.0911922041263e-07	6.6195774860936e-07	5.79275383229608
AC005828.4	0.157307224092494	0.293254892446759	5.34806004368844	1.10473806696576e-07	6.69751814824409e-07	5.78080315750313
TMED2-DT	0.106768409532282	0.390762627302234	5.34294610814936	1.13547203624666e-07	6.87949818930507e-07	5.75422420357409
AC104831.1	-0.0299571330613757	0.0182360607731678	-5.34136432375114	1.14514497655617e-07	6.93372639748239e-07	5.74600796304549
AC091182.2	0.248954219053391	0.427371363539158	5.33734172758621	1.17010515145468e-07	7.0803903773711e-07	5.72512379278136
AF111169.3	-0.114900201899882	0.307146472277516	-5.33267647057005	1.19971361301519e-07	7.25497891878182e-07	5.7009217110818
AP000812.1	-0.0858331280849731	0.0860377805613581	-5.33161428640752	1.2065556361938e-07	7.29175972326947e-07	5.69541418130534
AC005828.5	-0.158064105855836	0.22529893961606	-5.33093123021234	1.21097547955952e-07	7.31386512104008e-07	5.69187301464032
AL360270.3	0.118354306028431	0.289718982192184	5.3300471027122	1.21671969454094e-07	7.34393642044617e-07	5.6872900704603
AL449423.1	0.0892426463348494	0.100429025818153	5.32396105631843	1.25698360419059e-07	7.58219462565497e-07	5.65576204492294
LINC02481	0.140557232230773	0.419274903648991	5.32304110078155	1.26318106593769e-07	7.61479189058039e-07	5.65099928565177
AC103879.1	-0.025849271408567	0.0126018186130725	-5.31543131409552	1.31559388118155e-07	7.92577180018788e-07	5.61163198695795
AL158847.1	-0.286911994855632	0.267553755777304	-5.30993992015599	1.35471867508268e-07	8.15635829659252e-07	5.58325669310165
AL391834.1	-0.278000351612986	1.0078197028483	-5.30875288054678	1.36332300418986e-07	8.2030162201944e-07	5.57712662782847
RBM15-AS1	0.0586031847131185	0.199606893318599	5.30857933826627	1.36458536356353e-07	8.2054672519544e-07	5.57623053576981
AC078909.2	-0.1047081438146	0.114552906265627	-5.30761425240299	1.37162615472523e-07	8.24264007946028e-07	5.57124778355633
FALEC	0.17675537609195	0.425987570365977	5.3052563032044	1.38897694834766e-07	8.34168446388765e-07	5.55907725715341
AC080013.3	-0.344275965147792	1.59652661499922	-5.30455505214708	1.39417794292237e-07	8.35852854248444e-07	5.55545874373787
AC027228.2	0.229403225701067	0.387139613334231	5.30454572622398	1.3942472377982e-07	8.35852854248444e-07	5.55541062424813
AC011816.2	-0.0704665317004993	0.119511442992144	-5.30452590617889	1.39439451875769e-07	8.35852854248444e-07	5.5553083579126
AL445531.1	-0.016250242071851	0.0136635879088262	-5.29526507400127	1.46488524803331e-07	8.77559533419203e-07	5.50756433237447
AP000223.1	-0.171378118388626	0.380623224584066	-5.29248512552111	1.48671068087218e-07	8.90078752609504e-07	5.49324774699702
AP001469.1	-0.10579389943555	0.199126103309789	-5.29184484803944	1.49178195947424e-07	8.92558071388669e-07	5.48995135873243
SLCO4A1-AS1	-0.29889065483109	0.313940140967432	-5.28881011089966	1.5160472038935e-07	9.06511215935568e-07	5.4743325210545
HMMR-AS1	0.0181519472705552	0.0194519040429228	5.28676561912515	1.53260967766359e-07	9.15844027181662e-07	5.46381493771087
AL162171.3	-0.0439620261448957	0.128025755017328	-5.28614715843962	1.53765427291454e-07	9.18286749045477e-07	5.46063411585511
AC074117.1	0.251173742556812	1.23227725809705	5.28397483748265	1.55550099581165e-07	9.28367105522663e-07	5.44946437999138
LINC01761	-0.0485457227851839	0.0308302133788716	-5.27916593632313	1.59572504929908e-07	9.51782057061733e-07	5.42475319277287
AC105339.2	0.0660201902124388	0.188846281450767	5.2713799012825	1.66299606116664e-07	9.91290260808461e-07	5.38478868938029
AC078889.1	-0.0330685136721597	0.0276953836488971	-5.27123337890741	1.66428796815913e-07	9.91444545650101e-07	5.38403714735294
AC117500.1	-0.0141799626947733	0.00993234284807623	-5.26973192842256	1.67758258402884e-07	9.98744420528831e-07	5.37633705096398
AC010761.6	0.1538687667299	0.249226209942966	5.26822653618775	1.69101532049149e-07	1.00611742286155e-06	5.36861882128031
AL158212.2	-0.163528517843307	0.338290770675028	-5.26784692791566	1.6944190042787e-07	1.00751791722817e-06	5.36667287766281
LINC01043	-0.0105401919460527	0.00207795756991047	-5.26635229680251	1.70788491927466e-07	1.01489607246309e-06	5.35901240501691
AL359771.1	-0.0372058062631176	0.01752025504889	-5.26019570288196	1.76445363129578e-07	1.04786271655604e-06	5.32747951745527
AC008280.2	-0.251993876994823	1.059624673171	-5.25943298726249	1.77158674343314e-07	1.05144823603759e-06	5.32357546274574
AC113382.1	-0.025976306322199	0.0461080904690183	-5.25784598717209	1.78651837358836e-07	1.05965493395102e-06	5.31545392104938
AC119800.1	-0.0603329617397925	0.0905120870549185	-5.25431929531087	1.82013754767558e-07	1.07892897128119e-06	5.29741422003338
AL021154.1	0.166230925952583	0.313164507210536	5.25391815750175	1.82400008034817e-07	1.08055115870996e-06	5.29536304863683
LINC02593	0.499891562967524	0.818149129789808	5.24893714154604	1.87262803172403e-07	1.10867435042909e-06	5.2699055406097
AC010336.2	0.138218285290292	0.233916563056012	5.24432668905004	1.91875516663858e-07	1.13528318953332e-06	5.24636229844137
AC073573.1	0.152270637797489	0.228224249434399	5.24105419035512	1.95216165172519e-07	1.15433736115876e-06	5.22966318103972
DEPDC1-AS1	0.0619261139718942	0.0668096809676862	5.24060850041466	1.95675470129509e-07	1.15634081701533e-06	5.22738964846411
LINC00895	-0.0109436242468919	0.00513993393719657	-5.23809928117432	1.98280929753635e-07	1.17101666636655e-06	5.21459315037223
LINC00115	0.166459222897271	0.53143877607171	5.23756773780048	1.98837154891314e-07	1.17357944372198e-06	5.21188313339228
L3MBTL4-AS1	0.0961225044806792	0.26523053836138	5.23540429960469	2.01116674977933e-07	1.18630407483911e-06	5.20085575957886
IQCJ-SCHIP1-AS1	-0.0495178842587927	0.0247456144789834	-5.23477122784277	2.01788485261129e-07	1.1895356836923e-06	5.19762971151436
AC008250.2	-0.110872254134936	0.0746579639586479	-5.23322768708951	2.03435594625528e-07	1.19850914771099e-06	5.18976558347447
AC008870.4	0.0732912946489582	0.170089205305317	5.23188919962612	2.04874420851774e-07	1.2062452864506e-06	5.18294794990867
AC121338.2	0.278309966081699	0.922744209330003	5.23125214362959	2.05562688197875e-07	1.20955556016861e-06	5.17970366198931
AC145207.5	0.263005048734132	1.00952443267773	5.23037931755836	2.06509313285835e-07	1.21438105367902e-06	5.17525929208803
AP001267.4	-0.0253781740111057	0.0259320484804341	-5.22818348568589	2.08909504160253e-07	1.22774311783585e-06	5.16408137110948
AC067969.1	-0.0213943536851021	0.00706448874212083	-5.22467779665956	2.12797519736953e-07	1.24982729309396e-06	5.14624480371424
AL035454.1	0.0637844048250245	0.072003802737491	5.22231546119124	2.15456887456075e-07	1.26467262930639e-06	5.13423188007931
AC135388.1	-0.0182294945916464	0.00714029475537038	-5.21989215183474	2.18218306289785e-07	1.28009846299698e-06	5.12191423417704
AL645608.6	0.307235976756183	0.425192488541174	5.21892854987347	2.19325844809333e-07	1.28580948847597e-06	5.11701776283607
AC005261.3	0.289918616816702	2.18813565523641	5.21829285350448	2.20059473442739e-07	1.28932281235041e-06	5.11378798756806
AC118344.1	-0.113206598244457	0.242676816866836	-5.21638479979982	2.2227576224266e-07	1.30151341686566e-06	5.10409599678226
LINC02768	-0.184644257043653	0.332198490168917	-5.21372113738368	2.25405882789298e-07	1.31903674215176e-06	5.09057148880763
AC018529.2	-0.050871358026177	0.120900044581171	-5.21327242404638	2.25937355348042e-07	1.32088758443017e-06	5.08829383032349
LINC02846	0.142581411185044	0.27836946438555	5.21322176145075	2.25997438119656e-07	1.32088758443017e-06	5.08803667982004
AC104117.3	-0.220730732407216	0.46582582164483	-5.21190713152751	2.27561926770639e-07	1.32922203969436e-06	5.08136477824548
AC008870.3	0.0394920027197799	0.0579552370921102	5.20987787015375	2.29997463736982e-07	1.34263117973468e-06	5.0710691643972
AL078590.1	-0.0151905767419163	0.00432058427773984	-5.20914692861086	2.30880910023023e-07	1.34696905379389e-06	5.06736160580428
AL161669.3	0.267734010438207	0.48045005390789	5.20668563998221	2.33879935467891e-07	1.36363653747591e-06	5.05488081910122
AC069281.2	0.227020318986713	0.732371104814878	5.2045592308055	2.36501238896764e-07	1.37808281098497e-06	5.04410264599327
AL356309.2	-0.0122675695205748	0.00884523954019952	-5.20349570238476	2.37822932066941e-07	1.38494337320779e-06	5.03871348147128
AC074257.1	-0.00850024400328128	0.00207126230425986	-5.20322718355252	2.38157760481959e-07	1.38605216940289e-06	5.0373529942252
TNFRSF10A-AS1	-0.288287553142342	1.35112130627503	-5.20033057050165	2.41798802020108e-07	1.40638975938605e-06	5.02268113498707
MNX1-AS2	0.341250261880747	0.480937551561485	5.19978661800066	2.42488530880943e-07	1.40954720221951e-06	5.01992678159104
AL360270.1	0.158476400047584	0.607428783643114	5.19844492687719	2.44197936177107e-07	1.41862445126616e-06	5.01313417159335
SLC12A5-AS1	0.158172009554763	0.171871807822786	5.19595420109605	2.47402252221245e-07	1.43636988177089e-06	5.00052871775773
NADK2-AS1	-0.154967742244558	0.380426584735566	-5.19438889868562	2.4943678781371e-07	1.44730644053698e-06	4.99260971761371
SUGCT-AS1	0.138155030065863	0.213630439183318	5.19065423596723	2.5435659379338e-07	1.47496086443206e-06	4.97372486115973
U73166.1	0.225022037436644	0.572959649671383	5.18914313261221	2.56373787643789e-07	1.48576041063855e-06	4.96608740540503
AC239799.1	0.0633152470290606	0.0920498265825448	5.18881501723851	2.56813834241447e-07	1.48741241232056e-06	4.96442931485177
AL365205.4	-0.0801278717658567	0.072558579802028	-5.18736705772782	2.58764484130103e-07	1.49780624499192e-06	4.95711341588692
SPACA6P-AS	0.0561951004270869	0.104401805892504	5.18579866376802	2.60893550166411e-07	1.50921965096265e-06	4.9491911962868
AL512306.2	-0.247870057626233	0.616343660201091	-5.17205933079266	2.80283239619195e-07	1.62040858471411e-06	4.87988852651307
AC011446.1	0.0788327520740049	0.113493328747578	5.16856826419144	2.85427866877892e-07	1.64915787984776e-06	4.8623069583127
AC007638.2	-0.0425734742076823	0.0210154910265826	-5.15939695886722	2.99382110507393e-07	1.72874254785767e-06	4.816172383772
ERVE-1	-0.402092793711244	0.872792147184043	-5.15687374290774	3.0333550462338e-07	1.74979802654421e-06	4.80349342408287
AC144450.1	0.378842605741017	0.811680381083835	5.15683719657273	3.03393134955669e-07	1.74979802654421e-06	4.80330982482888
AC007728.3	0.0964494853249091	0.168660132079179	5.14813571379914	3.17420236084023e-07	1.82959880222125e-06	4.75963094055199
AC026740.1	0.266590457680873	0.739524707191316	5.13712541263488	3.36069989690818e-07	1.93593258767274e-06	4.70446266456051
AC097478.3	-0.0296521969695836	0.0229887206787376	-5.13532692030829	3.39215327598589e-07	1.95287912355348e-06	4.69546176658979
AC010680.5	-0.123681803530112	0.208392655055241	-5.13367027613442	3.42137758557876e-07	1.9685228230695e-06	4.68717341831365
AC120114.1	0.204744136023808	0.575886820675459	5.13241882461031	3.44361526015909e-07	1.98013035660556e-06	4.68091396826232
PRKAR1B-AS1	0.235578345590871	0.83340447872328	5.12918999990933	3.50163712124493e-07	2.01228811093339e-06	4.66477086991226
AC133528.1	0.189078211918055	0.442204725653505	5.12862295532384	3.51192397971701e-07	2.0169918870942e-06	4.66193682126607
AC115989.1	-0.0892765477596161	0.111426682708302	-5.12653604102782	3.55003526462931e-07	2.0376607915459e-06	4.65150913006083
LINC01999	-0.0285489960464795	0.0156118766355302	-5.12615435461435	3.55704874541147e-07	2.0404660376398e-06	4.64960239163544
AC006041.1	-0.028823711193122	0.0207909173736263	-5.11910438044027	3.68902617328915e-07	2.11490944952545e-06	4.61440800919392
AC087762.1	-0.0363861409378573	0.0321592372716732	-5.11886883925459	3.69351628481977e-07	2.11621944987554e-06	4.61323295002806
AC026894.1	-0.027562825563809	0.0220900959964818	-5.1165523442227	3.73795790417791e-07	2.14040465431954e-06	4.60167923694766
AC010336.5	0.0904239217815799	0.117790410935132	5.1143375035121	3.78093235148681e-07	2.16372139399039e-06	4.59063717113743
AC007950.2	-0.0219889564531182	0.0509841202483204	-5.11408742680291	3.78581447442781e-07	2.16522416633395e-06	4.58939070111749
LINC01659	-0.190516219995558	0.234616048077579	-5.11314782355077	3.80421239171217e-07	2.17445064462548e-06	4.58470790559469
FP325330.3	0.02142711312523	0.0221566627297232	5.10840294263942	3.89844749570199e-07	2.22698813191976e-06	4.56107282983263
AC022893.1	-0.238891348186912	0.513919402234477	-5.108174981263	3.9030312334772e-07	2.22828023484121e-06	4.55993783859495
AL355482.1	-0.18092602501551	0.269943274770774	-5.10778344918774	3.91091613053025e-07	2.231454346296e-06	4.55798856138035
FNDC1-IT1	0.142002786723804	0.180742781464969	5.10655911416722	3.9356719515236e-07	2.24424502191159e-06	4.55189401520637
AP003469.2	0.44783266718706	0.884562634370711	5.10527592000863	3.96178041074064e-07	2.25779136590724e-06	4.54550796491635
LINC02629	-0.0111387701311645	0.00485479372650027	-5.10147023603283	4.04020071218439e-07	2.30111609702277e-06	4.52657723584015
USP30-AS1	0.352672563423463	0.807372434843022	5.09971670015368	4.0768370782383e-07	2.32060530485486e-06	4.51785907599006
AC005899.7	-0.162018369208616	0.323737880770852	-5.09783638163873	4.11647894916919e-07	2.34178117813733e-06	4.50851374243412
AC097478.1	-0.108455213982763	0.103328554190724	-5.0953906852583	4.16859805424125e-07	2.37002580133609e-06	4.49636332765657
LINC02878	0.172336871347785	0.436926309531661	5.09352255456685	4.20883788975621e-07	2.39148710645295e-06	4.48708603176953
C2CD4D-AS1	-0.427897189609258	1.98689369257683	-5.09222166842157	4.23708059923835e-07	2.406110207745e-06	4.48062762694476
AC090371.1	-0.0153008468802684	0.00561337460395843	-5.0900194228896	4.28531005402756e-07	2.4320591714076e-06	4.46969788343798
AL355353.1	0.356953698368782	1.23871011231842	5.08315614125596	4.43904342596046e-07	2.51781913468928e-06	4.43566419706644
BX649601.1	0.191276427669034	0.541920225230571	5.08303126767818	4.44188928572736e-07	2.51794515505762e-06	4.43504537678373
AL356652.1	-0.0215369560709193	0.0231075921781637	-5.07916281699611	4.53092932119758e-07	2.56690252039747e-06	4.41588212862857
AC021733.2	-0.0360515770894104	0.0214758240304056	-5.07656050140458	4.59179427113072e-07	2.5998495351057e-06	4.40299875823361
AL031429.2	-0.411646948517365	0.773179172558292	-5.07471460287859	4.63544560641436e-07	2.62301718660134e-06	4.39386400598163
AC008750.4	-0.0913808775997477	0.185015300975791	-5.07123690537717	4.7187768527738e-07	2.6685976108468e-06	4.3766625772129
U47924.2	0.277013534387492	1.09989101722032	5.06684492379433	4.82608532767948e-07	2.72767614191637e-06	4.35495490019383
AC010307.2	0.0751134011874021	0.107432177045494	5.06322072248376	4.91640629170945e-07	2.77708953393382e-06	4.33705547678215
LINC00294	-0.265380283226238	2.00094942577117	-5.06088347837769	4.97551785959467e-07	2.80882617050177e-06	4.32551860423199
AC139100.1	0.316667984578154	0.697821370276458	5.06017293380548	4.99362400079993e-07	2.81739033131551e-06	4.32201228702256
TP73-AS3	0.100140731781726	0.101152526459399	5.05642915749063	5.09007907514902e-07	2.87012273115189e-06	4.30354563113394
AC017083.1	0.126465096736196	0.33244540068524	5.05359878288712	5.16419306228148e-07	2.91020321894981e-06	4.28959306053358
PCAT4	-0.00878111057843259	0.00363485814352399	-5.05240392871357	5.19579246737806e-07	2.92629227168e-06	4.28370515280105
AP005530.1	-0.00301490728155858	0.000602144147372471	-5.05022415496287	5.25392100343957e-07	2.95729500703869e-06	4.27296724238584
AC104785.1	-0.179060036563215	0.459947996975928	-5.04808489275755	5.31157956367493e-07	2.98799701480588e-06	4.26243317663718
AC106886.2	0.108266882084061	0.233305098142086	5.04746451128205	5.32841440357215e-07	2.99571136678863e-06	4.25937911284194
DOCK9-DT	-0.28232536511747	1.07780950289155	-5.04574230162702	5.37541925610722e-07	3.02036877054221e-06	4.25090274904443
AP006621.4	0.226408916117714	0.468093543086565	5.0450469904407	5.39450986667841e-07	3.02932189529039e-06	4.24748134800392
AC074011.1	-0.0913634036668578	0.150099034935935	-5.04333953783982	5.4416682488011e-07	3.0540169698096e-06	4.23908142706997
AC105254.1	-0.0223013338269396	0.0133621222035484	-5.04216647330896	5.47429772276003e-07	3.07053391264337e-06	4.23331202698962
Z98259.1	-0.0152629154808854	0.00697380360402019	-5.0408278458512	5.51176324438356e-07	3.08974251497366e-06	4.22672990777342
AC010547.1	-0.025003108032035	0.0503053177707099	-5.03679702347791	5.626079201461e-07	3.1519837767905e-06	4.20692011425799
AC010536.3	0.101274195237406	0.144089143020089	5.03201800028829	5.7645819904822e-07	3.22769506199869e-06	4.18345273270255
AC083964.1	-0.233099289408951	0.834367589169541	-5.03012729293483	5.8202812627866e-07	3.25698188215528e-06	4.17417426129258
CR936218.1	-0.250358795572384	0.821539925903198	-5.02830727341899	5.87438871155917e-07	3.28534431613248e-06	4.16524581307514
AL445228.2	0.210997381026488	0.479303727933606	5.02709924793205	5.91056995010716e-07	3.30365403676054e-06	4.1593213116676
ABALON	0.122469305069404	0.342244839760816	5.02411155345055	6.00097998730638e-07	3.35223544459717e-06	4.14467461488736
AC145423.2	-0.163951196722124	0.467087802170275	-5.02247902035381	6.05094431511718e-07	3.37817990646769e-06	4.13667487652529
AC092574.2	-0.0707768933494064	0.103037174252492	-5.02079139681179	6.10301677672487e-07	3.40527046547841e-06	4.12840778071974
LINC02319	-0.0257530927525802	0.0169976401336748	-5.020398824585	6.11519166100358e-07	3.41008102095592e-06	4.12648508089484
AL121578.1	0.212456286719139	0.244128420027824	5.0186762342175	6.16889225503315e-07	3.43802897628067e-06	4.11805004389259
AL031722.1	-0.229409479650492	0.669911613393395	-5.01703549409436	6.22046432563463e-07	3.46475891660566e-06	4.11001836207405
AC025048.4	0.161343287461295	0.446083685019049	5.01679000135724	6.22821640729734e-07	3.46706455109238e-06	4.10881685101808
AL109936.2	0.302152400596631	0.882201396619532	5.0153827773463	6.2728334835393e-07	3.48987727197256e-06	4.10193057578554
AC009084.1	-0.0257332038581325	0.0174294038141172	-5.0139319501561	6.31915598499469e-07	3.51361181853963e-06	4.09483284972745
AL157938.3	-0.0239386137573596	0.0457881176056967	-5.01145019103469	6.39916096499315e-07	3.55603635095769e-06	4.0826961303776
AC068792.1	-0.118064393702364	0.324844310183691	-5.00968617284532	6.45662150052696e-07	3.58589100350447e-06	4.07407290159806
LINC02620	0.487695703657743	0.586608933372654	5.00855428083288	6.49375332267837e-07	3.60442745157573e-06	4.06854127890676
AC073655.1	-0.0565380679669293	0.0989947871037772	-5.00574050068002	6.58695486038542e-07	3.65404657775254e-06	4.05479531767107
CARNMT1-AS1	-0.0770688339769113	0.169439552037592	-5.00504924515245	6.61004827852032e-07	3.66473907157478e-06	4.05141949932254
AC068724.1	0.0705857723182549	0.124963504242032	4.99752378875848	6.86656814156429e-07	3.80476064980326e-06	4.01469682317003
AC018645.3	-0.354504510309641	2.25615045349707	-4.99536139716186	6.94203701850175e-07	3.84435829582004e-06	4.00415451326521
CARD8-AS1	-0.228124671844029	1.29316174452382	-4.99068109285406	7.10813362692332e-07	3.93406911289407e-06	3.98135147568697
AP001107.3	-0.0765750613104177	0.0779367471629157	-4.99038925440492	7.11861655030932e-07	3.93760017483104e-06	3.9799302747615
AC137810.1	-0.0288066095757857	0.0272430041350434	-4.98981055544484	7.13944772598332e-07	3.94684791625933e-06	3.97711234827633
AC106900.1	0.273158491626531	0.270864177616536	4.98538255180153	7.30079917214388e-07	4.03372306592198e-06	3.95556083748489
AC011524.2	-0.00690211733479227	0.00209922421001075	-4.97591469585935	7.65768597589687e-07	4.22847021350301e-06	3.90954093448783
AL645504.1	-0.0380304368283571	0.0794050317227074	-4.97557941291054	7.67062798706459e-07	4.23318095410344e-06	3.90791276777263
PSORS1C3	-0.222684547325499	0.231624549091994	-4.97411692923666	7.72732743701689e-07	4.262020770865e-06	3.90081202456878
AL391069.2	0.0513967042509364	0.0746693877225959	4.97226269367947	7.79979632808427e-07	4.29952012410251e-06	3.89181207717732
AC018693.1	-0.0189433632936517	0.0123773085379825	-4.97089888638628	7.8535158687458e-07	4.32664706041064e-06	3.88519457017835
AC007390.1	-0.0890598543885554	0.38334829826463	-4.97027130898041	7.87835550572095e-07	4.33784152543913e-06	3.88215000018941
AC010530.1	-0.0854460953711113	0.216285615741476	-4.96856259989332	7.94637124889198e-07	4.3727823896569e-06	3.87386238267499
AP000864.1	0.0956166148476003	0.113773846962547	4.96538169648582	8.07449994031771e-07	4.44074360614493e-06	3.85844151655965
AC005332.1	0.104050036299399	0.231774371681076	4.95384039706847	8.55633389520308e-07	4.70103711957868e-06	3.80256874135895
AC009185.1	0.0342048536982572	0.0450974581013073	4.95374748889865	8.56032297751421e-07	4.70103711957868e-06	3.80211946400217
AC009088.1	-0.0799185906874733	0.192673640032162	-4.95369724780687	8.56248086383612e-07	4.70103711957868e-06	3.80187651578092
AL136982.2	-0.0129023308612769	0.00316380078663476	-4.95222934111562	8.62576047116584e-07	4.7330716547615e-06	3.79477927105645
CYP4A22-AS1	0.133870286133672	0.353987612755697	4.95083036945763	8.68648797783723e-07	4.76367000704594e-06	3.78801718591486
AC108673.3	-0.298153940500426	1.17354878407201	-4.94940426863036	8.74881743769466e-07	4.79511141916366e-06	3.78112584007565
EML4-AS1	0.0962563061263585	0.147764368308977	4.94888918877291	8.77143547510391e-07	4.80476405562627e-06	3.7786372845031
LINC01863	0.284313521344379	0.424832959591953	4.94820037702687	8.80177052324716e-07	4.8186304456134e-06	3.77530974626914
AC092384.1	-0.080026870101113	0.113009084461678	-4.94617506050798	8.89155204588361e-07	4.86500712567531e-06	3.76552832271011
FUT8-AS1	0.269611504326651	0.544322695570884	4.94550255222248	8.92155892429549e-07	4.87788439614098e-06	3.76228123441652
AL163192.1	-0.0291445300129555	0.0186021691839078	-4.94541991926089	8.92525268273789e-07	4.87788439614098e-06	3.76188228464134
AC024451.4	0.105307083709017	0.187187144090789	4.94243751066634	9.05956031079592e-07	4.9484689984467e-06	3.74748754038999
AC012313.8	0.0744591364751339	0.160427890087923	4.94203412013795	9.07787526267779e-07	4.95565238315806e-06	3.7455411903051
AC116348.2	-0.296445902402312	0.351012349321208	-4.94091809529693	9.12873184252107e-07	4.98058212010658e-06	3.74015718370818
LINC02148	-0.0152564099880453	0.0123470039183615	-4.9378587467561	9.26955733117401e-07	5.05454214245892e-06	3.72540399099275
AL355312.3	0.268079935804345	0.359344047898868	4.9350302663112	9.40161764255022e-07	5.12364136942388e-06	3.71177185836146
AC011465.1	0.142369344361912	0.294398450460155	4.93374364307814	9.46228797448678e-07	5.15377852957716e-06	3.70557331450654
AC027020.1	-0.109131263336325	0.208303210507605	-4.9299473642949	9.64350856120977e-07	5.2495037811645e-06	3.6872930105701
AP000755.1	-0.0171679216930822	0.0095935156008592	-4.92959141701026	9.66067075373229e-07	5.25586492197102e-06	3.68557969669129
AL138820.1	-0.0299006442770941	0.0807355739847933	-4.92594956410254	9.83796514827405e-07	5.34928903841281e-06	3.66805679685137
AC108451.2	0.0943420983343592	0.113854999075684	4.92204077891957	1.00317438311301e-06	5.45156543303257e-06	3.64926326088217
AC106795.3	0.0665740686783052	0.100362613734044	4.91810174359998	1.02307421533968e-06	5.55656097601298e-06	3.63033865103168
LINC01290	0.158898870480645	0.46319766435317	4.91606534073605	1.03351070590065e-06	5.61006914283289e-06	3.62056066129607
LINC02019	-0.121386351151305	0.399179297220066	-4.91490222237723	1.03951761457954e-06	5.6394858943583e-06	3.6149775636298
GFOD1-AS1	-0.0587842445354727	0.0739873991906051	-4.91421730438755	1.04307059302412e-06	5.65556411370194e-06	3.61169046949012
AC091132.4	-0.0405970428269229	0.0949629997886629	-4.91172996878778	1.05607223103973e-06	5.72282620061448e-06	3.59975678746321
AC105094.1	-0.30038832461911	0.203334217999454	-4.91088384655224	1.0605305278381e-06	5.74374236775522e-06	3.59569859296037
AC020922.4	0.158830791526773	0.204750749695769	4.91007300337909	1.06481995505193e-06	5.76372087345367e-06	3.59181022959421
AC104564.5	-0.0568488725934462	0.098222445954631	-4.90759843840703	1.07801424814771e-06	5.83185047320944e-06	3.57994734083194
BX323046.1	-0.0652087078323784	0.12742474575918	-4.90480383456577	1.09310445455595e-06	5.91015405654843e-06	3.56655705628731
AL645608.8	0.165832553607275	0.269351013121408	4.89946104332061	1.12252289645864e-06	6.06579517866757e-06	3.5409774066896
AC022146.2	0.194868607980277	0.402301113297764	4.89747342269285	1.13366065775059e-06	6.12253310772785e-06	3.53146806439308
TRIM31-AS1	-0.174230546415695	0.262301616166689	-4.89717301691841	1.13535323816994e-06	6.1282255493346e-06	3.5300311574713
AF064858.2	-0.0642216315742958	0.0613226533912947	-4.89626079802405	1.14050790469906e-06	6.15258817391615e-06	3.525668328349
AC009090.1	-0.120133822959085	0.365306389915426	-4.89584155783812	1.14288445854922e-06	6.1619450273578e-06	3.52366350645061
AC010907.1	-0.0209079896501457	0.0118570702377315	-4.89560273767207	1.14424039526357e-06	6.16243454631789e-06	3.52252153279403
AC126365.1	-0.0309530123877837	0.0349662356501339	-4.89559937581703	1.14425949375206e-06	6.16243454631789e-06	3.52250545768826
CCR5AS	0.231982408326866	0.724612385697629	4.89470788372889	1.14933486101699e-06	6.18629650094225e-06	3.51824305439896
AC110792.2	-0.0277362314973671	0.0139522982232402	-4.89015618486325	1.17558819818672e-06	6.3240582612096e-06	3.49649199155986
AP001527.1	-0.0132295752203343	0.0161639005802836	-4.8871676571155	1.19313870529214e-06	6.41487515668832e-06	3.48222129079241
AL121601.1	-0.200559604121094	0.529622249737179	-4.88383857653879	1.2129864061239e-06	6.51793423268258e-06	3.46633418203865
AC135803.1	-0.178145467424367	0.420556249328414	-4.88157745745338	1.22664801362532e-06	6.58765584038173e-06	3.45554950391332
AL158206.1	-0.445248853305493	2.38792650172118	-4.87487357379407	1.26802959923795e-06	6.80320532296416e-06	3.42360250007193
AL031670.1	-0.168791449105879	0.632501721136018	-4.87484609247461	1.26820197173939e-06	6.80320532296416e-06	3.42347162539764
AC068473.5	-0.282457909721377	1.67127328588647	-4.8739373187352	1.27391485342638e-06	6.83003399348212e-06	3.41914415549575
AL672291.1	0.0802814590932426	0.113205811044671	4.87374501320875	1.27512693005237e-06	6.83271532535598e-06	3.41822851855853
AC005229.4	0.212696204058005	1.37992659319859	4.87080747902235	1.29378050344774e-06	6.92880105557363e-06	3.40424612400873
AL158042.1	-0.0481253029054245	0.0371752931325163	-4.86990082198891	1.2995907430102e-06	6.95603589552083e-06	3.39993214185874
AL139351.1	0.184283983155993	0.208374208575236	4.86848913192717	1.30868751509847e-06	7.00082167357858e-06	3.39321667608387
AC015871.3	-0.267688196879652	1.45823839344101	-4.86767718425717	1.31394736743272e-06	7.02504339011246e-06	3.38935504930317
AP001010.1	0.164288248178794	0.375343307537262	4.86744643740824	1.31544587341837e-06	7.02900719879639e-06	3.38825772826772
AL590666.3	0.0319511750220272	0.0465903859585502	4.86733754904364	1.31615358301939e-06	7.02900719879639e-06	3.38773992479434
AC010655.4	-0.0353147050901039	0.0636156861138799	-4.86592990366638	1.325335522983e-06	7.07410734931472e-06	3.38104705691114
AC010487.1	0.196311490455341	0.500761899011171	4.86382231584392	1.33919857009895e-06	7.14412933698699e-06	3.37102965388018
AL022069.1	-0.0401340130611713	0.0913348890555754	-4.8615601161743	1.35423400522134e-06	7.22032430450511e-06	3.36028198095136
AC091057.3	-0.0480779932543237	0.089025482577001	-4.85434874575005	1.403256566058e-06	7.47754206799477e-06	3.32605269518676
LINC01087	0.658067685292864	1.25962373871458	4.85268026717985	1.41483989785903e-06	7.53508240829809e-06	3.3181400426384
AC004584.1	0.0849629227623844	0.17876168942285	4.85127243234631	1.42468530460558e-06	7.58330830188559e-06	3.31146549359548
TMEM78	-0.0145063280008517	0.0181967024440527	-4.8489013307515	1.44141644405075e-06	7.66811175917686e-06	3.30022826785062
AC022613.1	0.0626699337344697	0.0976262259032318	4.84685683865985	1.45599471705802e-06	7.74137468122208e-06	3.29054312923778
AL157896.1	-0.043834463579831	0.0166170223273072	-4.8384115859784	1.51773244902023e-06	8.06515964188655e-06	3.25057767276749
MYOM3-AS1	-0.0113024924358252	0.00458077984257296	-4.83673297619433	1.53030042794951e-06	8.12744505093053e-06	3.24264190867935
AC022558.1	-0.111834097949642	0.312251999930616	-4.83655564178013	1.53163399196687e-06	8.13002844076664e-06	3.2418036992053
TH2LCRR	-0.0728208120574412	0.193360790561005	-4.83410319667512	1.55019163837035e-06	8.22398515944736e-06	3.23021469239707
AC025754.2	0.0824487616522536	0.189208279971093	4.83168934072935	1.56866857957061e-06	8.31741014261831e-06	3.21881351271937
AC106796.1	-0.0200163055708285	0.00983675262639387	-4.82672256127795	1.60735623828776e-06	8.51783424563646e-06	3.19537139216194
AC007403.1	-0.00784447447284133	0.00257624628734239	-4.82631411696647	1.61057828438916e-06	8.53019856251808e-06	3.19344464706474
AL591848.2	0.0503956530706568	0.144506449405482	4.82494526840215	1.62142195805014e-06	8.58289383971714e-06	3.1869885428255
AC002563.1	0.043270828101639	0.0609823359446125	4.81984942287342	1.66241114361144e-06	8.79501639759592e-06	3.16296960563039
AC022001.2	-0.0397571421229186	0.0466016922250665	-4.81509597657234	1.70154405932667e-06	8.99708999303476e-06	3.14058637327246
AC005740.3	-0.0932368750247521	0.198032196673105	-4.81452031798753	1.7063429504455e-06	9.01749630805369e-06	3.13787711781203
AC115618.2	-0.360883427398866	3.73139600647355	-4.81408113526147	1.71001288914068e-06	9.03191727962746e-06	3.13581037445366
AL445231.1	0.0868052821344883	0.310572410730547	4.81127131368508	1.73367299871354e-06	9.15184805756539e-06	3.12259193468428
BAIAP2-DT	0.349631685314017	2.87383787529408	4.80874695590704	1.75519780224111e-06	9.26038114794279e-06	3.11072270180638
AL357497.1	-0.0470285917442481	0.0590651273513306	-4.80853119835976	1.75704941768248e-06	9.26505673708723e-06	3.10970851096042
GPRACR	0.0156504157772377	0.0264239664114599	4.80639471458203	1.77548633283779e-06	9.3571347261089e-06	3.099668090118
SPCS3-AS1	-0.0224965261889478	0.0137650432638365	-4.80577419477667	1.78087594438541e-06	9.38038772682039e-06	3.09675275076923
AL683813.1	-0.148306436612606	0.58978765076247	-4.79603620592408	1.86754734490126e-06	9.83151501317463e-06	3.05104857769714
AC099521.1	0.0714862460284173	0.0848084209998111	4.79300106619505	1.89538096894208e-06	9.97257190731206e-06	3.03682157179569
AC092924.1	-0.00694254612539265	0.0025477272776605	-4.79229868522007	1.90187876849354e-06	1.00012770088945e-05	3.0335304348153
AC008250.1	-0.0408657670865319	0.0250180383083509	-4.78818489453234	1.94036843200874e-06	1.01980919178466e-05	3.01426374688084
AC116552.1	-0.109915881388198	0.247320618074546	-4.78638580508199	1.95743572458909e-06	1.02821623693933e-05	3.00584278529358
AC020634.2	-0.103215218582441	0.228323735150509	-4.78417283850928	1.97862747343824e-06	1.03877942355508e-05	2.99548874098384
KIRREL1-IT1	-0.0369820615458554	0.0253496916910688	-4.78350143718719	1.98510045321709e-06	1.04160793053715e-05	2.99234828735249
AC073912.2	-0.0864965127385953	0.131702542904239	-4.78257927833355	1.99402420239448e-06	1.04571859400983e-05	2.98803561096522
AC114808.1	-0.0167073430673325	0.00889165112315101	-4.78241219752685	1.99564517107297e-06	1.04599708939308e-05	2.98725430618593
SCGB1B2P	-0.616180192154354	1.09247529679241	-4.78104607730951	2.00894650907883e-06	1.0523940855693e-05	2.98086702009527
LINC00994	-0.0124911758540799	0.0169856972389171	-4.77959745790436	2.02314426837973e-06	1.05883976396456e-05	2.97409591281378
AP001437.1	0.168098261340875	0.447835233176697	4.77953290034984	2.02377923139987e-06	1.05883976396456e-05	2.97379420480693
AC026803.2	-0.140903029019507	0.515180983372361	-4.77945346743721	2.02456076573404e-06	1.05883976396456e-05	2.97342298255005
AC025437.4	-0.0142031461248782	0.0102790170775757	-4.77736063121401	2.04525693634579e-06	1.06908119924349e-05	2.96364443115582
AC098850.1	-0.0310582537281759	0.0318664826336461	-4.77654433565377	2.05338437490442e-06	1.07274522841359e-05	2.95983148677555
AC008957.2	-0.0495773166045272	0.034827270176854	-4.76973109847161	2.12244290539008e-06	1.10822005239546e-05	2.9280308914208
AL158834.2	0.0723632076974905	0.209612811632857	4.7650231552623	2.17146175139551e-06	1.13319839195991e-05	2.90608202266281
AL133406.2	-0.128051495189956	0.359946563503929	-4.763779541034	2.18459090321288e-06	1.13943037489859e-05	2.90028763375495
AC083799.1	0.321219354784015	3.22898943924337	4.76284893318793	2.19446547538503e-06	1.14395899876535e-05	2.89595258468623
AC008264.2	-0.0255450273944371	0.0444859291622504	-4.76184352509779	2.20518198426946e-06	1.14892136281401e-05	2.89127000278173
AL359979.2	0.116508997769507	0.175926946004429	4.76097652502134	2.21446362119218e-06	1.15313116508852e-05	2.88723279972078
TMEM202-AS1	-0.0729116631326059	0.323084764604134	-4.75597485471823	2.268746826507e-06	1.18075722852428e-05	2.86395613211435
AC100847.1	-0.147620721207049	0.404389420810764	-4.75510737904443	2.27829084948001e-06	1.18508169552627e-05	2.85992147021569
AL121672.2	-0.131962338153454	0.343908147221608	-4.75151923396881	2.31817959338794e-06	1.20517711580412e-05	2.84324034096638
AC012213.4	0.442029425083703	0.439759437921302	4.75117171570558	2.32207836567375e-06	1.20655041014461e-05	2.84162538270702
AC022164.1	0.0396403887247603	0.0443040419098832	4.74891890522702	2.347505766691e-06	1.21910242656567e-05	2.83115904405846
HOXC-AS2	0.227455113818366	0.5389230819292	4.74632736214478	2.37708761202249e-06	1.23379717753271e-05	2.81912485197294
AC092295.2	0.20084799722096	1.01038382730528	4.74028551456464	2.44745226985348e-06	1.26963240182615e-05	2.79109306149541
AC009480.1	-0.032685299525249	0.0245562804415738	-4.73954267941325	2.45624049091536e-06	1.27350297089761e-05	2.78764895436637
AC020612.3	-0.0700121495169809	0.151477002623972	-4.73879743518457	2.46508769621292e-06	1.27739992551595e-05	2.78419419595559
AC099343.2	0.151598612049499	0.507146077605702	4.73862561872895	2.46713176588858e-06	1.27776921517716e-05	2.78339777319053
LINC02416	0.130269630071196	0.160183237566779	4.73585681987389	2.50029725161455e-06	1.29424771972734e-05	2.77056733355727
AL357500.1	-0.0436350631596221	0.0432329956097472	-4.73518873778203	2.50836369139101e-06	1.29772325316871e-05	2.76747255630343
AC083806.3	0.0419180991140099	0.0534496611622534	4.73364907957777	2.52704894206594e-06	1.30668581341632e-05	2.76034193888282
AC011373.1	-0.0488060664225312	0.0473345299452586	-4.7294580849152	2.57859106051197e-06	1.332619192662e-05	2.74094341556252
LINC02461	0.135390607365406	0.175731520265365	4.72757532250938	2.60207342868412e-06	1.34403114612925e-05	2.73223416854128
AC084824.4	-0.223941406348083	1.0978948831634	-4.72592542437839	2.62282032501884e-06	1.35401864761731e-05	2.72460482542536
AC136624.1	-0.01834425939394	0.0153733186838902	-4.72562560184903	2.62660752298853e-06	1.35524475258715e-05	2.72321868041618
AC128687.2	0.0920651648690566	0.169471466758845	4.72319641579226	2.65748612435173e-06	1.37044031893625e-05	2.71199112222721
AC004951.4	-0.0547016333074367	0.168183529859923	-4.72032808128712	2.69439629309573e-06	1.38872831497528e-05	2.69874094946915
OSGEPL1-AS1	-0.0957507553235835	0.324271206960419	-4.71867028409521	2.71595324902107e-06	1.39908767208026e-05	2.69108632063621
PRKAG2-AS1	-0.398966694112673	1.79299924007832	-4.71850090948206	2.71816500018409e-06	1.39947583190808e-05	2.69030440358008
AC073517.1	0.0667628890004701	0.160911971816526	4.71579029337673	2.75379755995681e-06	1.41706140390914e-05	2.67779450829251
LINC01782	-0.00335462323009225	0.00170393367478805	-4.71543163054888	2.75854587999825e-06	1.4187440948737e-05	2.67613974093472
LINC01096	0.151095887677858	0.191762945229409	4.7152397887348	2.76108889364158e-06	1.41929138255374e-05	2.67525468724723
AL078581.4	-0.0856767400201492	0.219356955898858	-4.71396736671542	2.77801296445969e-06	1.42722646787578e-05	2.66938529608731
AC063948.1	0.193859651807416	0.688651602598016	4.71199657020655	2.80442283271037e-06	1.44002385904342e-05	2.66029745263867
AP001972.1	-0.133680165683591	0.278088304672918	-4.70923036010838	2.84189906551475e-06	1.4584869161361e-05	2.64754788343423
AC100793.3	-0.0363437342151799	0.0532398206776275	-4.70791056936469	2.85994854461138e-06	1.46696558966518e-05	2.64146743915393
ERI3-IT1	-0.0900820596428043	0.192636756727346	-4.70448167609597	2.90735850645101e-06	1.49048715739372e-05	2.62567770680367
AC018946.1	-0.028640470249565	0.0284386349302288	-4.70300435957713	2.92801674476217e-06	1.50027638545022e-05	2.61887819306739
AC243967.2	0.082869549269031	0.113742465272468	4.70063866448698	2.96139181174414e-06	1.51656762098765e-05	2.60799407110746
AP001542.3	-0.346085719005362	1.02164875290255	-4.69425007988594	3.05335799958e-06	1.56283075850503e-05	2.57862755065607
PDE2A-AS2	0.162029088800356	0.40089563570834	4.69179805188606	3.08937950471992e-06	1.58042511230262e-05	2.56736641292095
LINC02279	-0.0167637304784169	0.0104169582514982	-4.69086732617706	3.10315893244998e-06	1.58662846428995e-05	2.56309345280753
AC023511.1	-0.0106680173668071	0.0056103189264576	-4.68804955620899	3.14523702474505e-06	1.60728646040885e-05	2.55016201872364
AL133387.1	0.459312024200228	0.661518064334591	4.68492136903139	3.19259258803299e-06	1.63061793865634e-05	2.53581470924864
AC010327.5	0.0988171307805646	0.172228893336198	4.6841267966283	3.20472973944819e-06	1.63594634624916e-05	2.53217189248864
AL162274.2	-0.222914542188498	0.981919768778355	-4.68200419527136	3.23737037325468e-06	1.65173011547715e-05	2.52244345879845
AC104365.1	0.0367985396154003	0.0574179381940974	4.68005783870632	3.26758125770281e-06	1.66625809405812e-05	2.51352650785344
AC073367.1	-0.0923537277425008	0.211129612044699	-4.67981900811912	3.27130692917079e-06	1.66727204456994e-05	2.51243258437745
AC012615.1	0.28708403097639	1.73395754189676	4.67954363421835	3.27560772784353e-06	1.6685778855687e-05	2.51117134666253
AC107031.1	0.137489966777299	0.161022099319472	4.67709010277727	3.31416758281844e-06	1.68732447174051e-05	2.4999370820175
AC091814.1	-0.0195935225708499	0.0217196877472055	-4.67339113662578	3.37312600788146e-06	1.7164310868313e-05	2.48301085743242
AL596442.2	-0.106533964861127	0.19921040611322	-4.67187558303077	3.39757245691717e-06	1.72795457705533e-05	2.47607948441177
AC008610.1	0.33376626729003	1.25424096202357	4.6713653141659	3.40584150822134e-06	1.73124263529662e-05	2.47374625757795
LINC02806	0.0611765946392157	0.0742757494290905	4.67101062246775	3.41160077099173e-06	1.73325212277436e-05	2.47212455783221
AC090993.1	-0.0115284522540514	0.00483044024163565	-4.67087444840567	3.41381436436071e-06	1.73345907168094e-05	2.4715019823902
RUFY1-AS1	-0.102279760528234	0.303344221320955	-4.67004205599936	3.4273754324897e-06	1.73942475016413e-05	2.46769673742571
AC005632.5	-0.0201887399379462	0.0116705334176951	-4.66816669190323	3.45811810052019e-06	1.75409933460319e-05	2.45912597141595
AL031673.1	0.29533681837906	1.28021578757479	4.66538428952372	3.50421815437051e-06	1.77654419585282e-05	2.44641593885535
AL158163.1	-0.185532947256847	0.558204499610412	-4.66157417175237	3.56830417569989e-06	1.80807894267116e-05	2.42902305866414
AC008124.1	-0.230656212055164	1.52259036687507	-4.66064856535773	3.58404191320718e-06	1.81509499952767e-05	2.42479979309613
AC097504.2	-0.0651618222737328	0.0846807082100052	-4.65923599216902	3.60818790386125e-06	1.82635966842597e-05	2.41835619041997
AC097478.2	-0.0466376107129098	0.0432198658259708	-4.65658824856693	3.65386886638429e-06	1.84850709070585e-05	2.4062832621925
AC125494.3	0.044948730513717	0.0553990071588747	4.6553973361323	3.67459600691838e-06	1.85801358684909e-05	2.40085519484559
AC021016.2	0.0917630320837177	0.165683073374103	4.65481210562899	3.68482292842255e-06	1.86220356208906e-05	2.39818825593317
AL355490.2	-0.0540368949210574	0.102639624238073	-4.65402234557101	3.69866734228067e-06	1.86821634125619e-05	2.39458976932426
AL365181.3	0.619854391682586	1.33191898453074	4.65254105413382	3.72476902853961e-06	1.88041075049419e-05	2.38784194415951
AL731533.2	-0.136927670168479	0.274648464752557	-4.65087490030614	3.75433948980961e-06	1.89434259115157e-05	2.38025445982109
AL357033.3	-0.236009956325154	0.717470333641781	-4.6490721316239	3.78658838864211e-06	1.90961054996313e-05	2.37204777602641
LINC01556	0.173078335554929	0.2964541016306	4.64687419676597	3.82626609275088e-06	1.92860691660348e-05	2.36204631025639
AP001178.1	0.0824749043372641	0.134874491749129	4.64282139637836	3.90047723607448e-06	1.96498057924445e-05	2.34361634865616
ZBTB40-IT1	-0.143347203305203	0.365702566812227	-4.64171672865823	3.92094331433321e-06	1.97378174781509e-05	2.33859558226614
MAPT-IT1	0.224355738363772	0.313239360677572	4.64165656880856	3.92206084514263e-06	1.97378174781509e-05	2.33832218577747
AC021860.1	-0.0172365734381181	0.0120184785606328	-4.64143239291299	3.92622783501056e-06	1.97484321449667e-05	2.33730344809731
AC069234.4	-0.0950839231725477	0.21690037160827	-4.63839173595005	3.98316912857992e-06	2.00243447495974e-05	2.32349023727981
AC090948.2	-0.162417774021692	0.571389341484671	-4.63590869320576	4.03025532369553e-06	2.02504504405791e-05	2.31221660521102
AC010735.1	-0.192116713024054	0.362941776536182	-4.63384756907645	4.06974599962602e-06	2.04381749651549e-05	2.30286297846125
AC004241.3	0.159630371943001	0.649205823284568	4.63295336556896	4.08699401519004e-06	2.05140593952818e-05	2.29880621511067
AL356859.1	-0.0232757185976605	0.0184091430144865	-4.63029350239651	4.13871502211071e-06	2.07628060989004e-05	2.28674355487234
Z97205.2	-0.0121024846114608	0.00919365427813998	-4.62954193903586	4.15344261764286e-06	2.08258039715353e-05	2.28333636580741
ITFG2-AS1	-0.12620256249682	0.417975527130517	-4.62940684744006	4.15609519288821e-06	2.08282222277536e-05	2.28272398841891
AC008537.2	-0.265503576472881	0.970910983579406	-4.62717227464905	4.20020846793105e-06	2.10383093250179e-05	2.27259703342453
AC112503.2	-0.0847707105608493	0.277527762600214	-4.62654166376649	4.21273859562197e-06	2.10900637987397e-05	2.26973998831398
AC090912.3	-0.0782667163984168	0.157496044746694	-4.62610115984769	4.22151260459954e-06	2.11229700033065e-05	2.26774446284718
AL354892.3	-0.1013833879667	0.369317955579616	-4.6231791833327	4.28015841908014e-06	2.14052529170986e-05	2.254512232206
AC092143.3	-0.0606810436176372	0.118003715250573	-4.62099286046796	4.32454975133571e-06	2.16159916476921e-05	2.24461666058676
AC016405.3	0.194792396135335	0.495078641371677	4.62051081261867	4.33439657540629e-06	2.16539322926466e-05	2.2424354546469
AL596202.1	-0.107844227248616	0.516996467487095	-4.61913408634509	4.36263766743444e-06	2.17836803820855e-05	2.23620714118978
AP003396.3	-0.00787656777491018	0.0059873264779453	-4.61761387975486	4.39402712212317e-06	2.19290058715632e-05	2.22933178744458
AC037198.2	0.935796009069269	2.52274583686928	4.61650020468537	4.41715986529849e-06	2.20261877183256e-05	2.22429640669099
AC024257.5	-0.031387560845076	0.0366738403288001	-4.61645553437669	4.41809016961309e-06	2.20261877183256e-05	2.22409445820901
LINC01233	-0.0587889405147402	0.063722326434815	-4.61477901514219	4.45314163203751e-06	2.21894082256822e-05	2.2165164925403
AC116366.1	-0.174373638497503	0.5826680044738	-4.61455952654181	4.45775024756414e-06	2.22008454207956e-05	2.21552458630076
AC010205.1	-0.175142647015576	0.334680578851264	-4.61137962890062	4.52503435357506e-06	2.25242503585373e-05	2.20115915870738
AC005544.1	0.20520994876992	0.35785392617053	4.61042831236408	4.54535208915643e-06	2.2613656816814e-05	2.19686335768048
AC141002.1	-0.158499232647247	0.546989742940532	-4.61007233327584	4.55297739065716e-06	2.26398570042159e-05	2.19525610327984
AC087392.3	-0.0516273899018368	0.142889986898166	-4.60833909180482	4.59028023357774e-06	2.28135263602515e-05	2.18743217354497
SEPTIN9-DT	0.067046751164296	0.0976464790374428	4.60777793523135	4.60242015918706e-06	2.28620218777009e-05	2.18489969151148
AL512328.1	0.130008510400996	0.192638269088466	4.60526529342673	4.65715680962677e-06	2.31219523548826e-05	2.17356384055748
AC010273.2	-0.0587421777927473	0.212673178241059	-4.59975252041497	4.7794464829688e-06	2.37168293159522e-05	2.14871357144209
RUNX3-AS1	-0.10700497667637	0.178297572793449	-4.59776880790181	4.82420013777829e-06	2.39265368073686e-05	2.13977844406629
AC010618.2	0.13851078941035	0.421766250982638	4.59755032676543	4.82915369649286e-06	2.39350560929897e-05	2.13879457721884
SEC62-AS1	-0.115257777786811	0.29226125521633	-4.59747309697031	4.83090587184757e-06	2.39350560929897e-05	2.13844680580385
AF287957.1	-0.0786113573861823	0.181534602027866	-4.59484529684297	4.89088963099187e-06	2.42197460209644e-05	2.12661696490946
AC104462.1	0.113597222827836	0.176824784117656	4.59314301482061	4.93012754347485e-06	2.44014615960434e-05	2.11895708370547
AC073359.2	-0.033364404116451	0.0114814975075106	-4.58891985406742	5.02878017428156e-06	2.48769089343196e-05	2.09996556549317
AP002856.3	-0.0077000590340323	0.00312846673688858	-4.58390838344515	5.14830481773439e-06	2.54550650879943e-05	2.07745074365967
AC008747.1	-0.0684301463478892	0.141297161191313	-4.5817802078603	5.19988219717783e-06	2.56968431752398e-05	2.06789671096458
AP001830.1	-0.234793797101822	0.662992485996332	-4.58020715611786	5.23832399125561e-06	2.58734921997324e-05	2.06083753232647
AC025038.1	-0.0221774325052096	0.0112972898880843	-4.57937071467103	5.25887554309172e-06	2.59616402196766e-05	2.05708488946545
AC066595.1	-0.00889551267209738	0.00301576132505494	-4.57807574348527	5.29084586254465e-06	2.61060399706123e-05	2.05127637695382
AL008638.1	0.0627018320456039	0.064070491943249	4.5773708376345	5.30832686781749e-06	2.61788350207834e-05	2.04811522749857
AC108462.1	-0.00885256378041563	0.00428611780542805	-4.57229415625468	5.43586958795186e-06	2.67940628842188e-05	2.02536263552637
ERVK9-11	-0.086824730762262	0.165013298111243	-4.5687150770597	5.52754810380249e-06	2.72319708173473e-05	2.00933651924446
MYG1-AS1	0.176696666045249	0.900651554289512	4.56485267377594	5.62814662385098e-06	2.77133520518717e-05	1.99205525324346
AL162727.2	0.0981154106297423	0.263441029969274	4.5642644929633	5.6436192976392e-06	2.7775289435612e-05	1.98942482854069
AC092142.1	0.258647992688325	0.481264964408609	4.56347838831943	5.66436223468257e-06	2.78630878350839e-05	1.98590976886069
AL590399.1	-0.00553841981013864	0.00590448541771531	-4.56235589033688	5.69410831775022e-06	2.79902945474956e-05	1.98089153561473
AC036214.2	0.271783781361447	1.18704990787213	4.56228260523052	5.69605556437e-06	2.79902945474956e-05	1.98056394878184
AL731557.1	-0.0548266975427755	0.0716922981697233	-4.56139093962925	5.71979906018321e-06	2.80925852510636e-05	1.97657857834938
AC114488.2	-0.0394794009765661	0.0733510285609313	-4.5612498039533	5.72356594307951e-06	2.8096707087332e-05	1.97594782966318
LINC02574	0.118574878161492	0.165280580853125	4.56113732875054	5.7265695863561e-06	2.80970799183331e-05	1.97544518073993
AL049539.1	0.102940626623093	0.184849248479994	4.55928418392957	5.77627578208855e-06	2.83264786309166e-05	1.9671652327967
AC015818.2	0.114148980110345	0.162063457426062	4.55767217063952	5.81985032617754e-06	2.85255891625771e-05	1.95996529676695
AC103996.2	-0.0300916703926933	0.0287864235111335	-4.5541218476998	5.91693349329945e-06	2.89866313094409e-05	1.94411665557256
LINC02585	0.231064549734614	0.888073539494639	4.55328191560206	5.94012737109704e-06	2.90854093777644e-05	1.94036893097758
AF067845.2	-0.00543396868059338	0.0022613581422127	-4.54915742713418	6.05529130076719e-06	2.96341818528622e-05	1.92197533997623
AC010336.1	0.0149543687618673	0.0333469019638018	4.54904440515027	6.05847702770013e-06	2.96346605682152e-05	1.92147153153151
AL022313.2	0.212405204423542	0.415088180523724	4.54513367504348	6.16970269039974e-06	3.01571024402317e-05	1.90404639723392
AC004461.2	-0.066337382949182	0.173148670729508	-4.54506862764817	6.17156915625873e-06	3.01571024402317e-05	1.90375668549987
LINC01909	0.193274397646084	0.559003463390852	4.54480749851809	6.17906742710371e-06	3.017837664016e-05	1.90259369396954
AC009095.1	-0.0553871987390141	0.18712795820163	-4.5445248418165	6.18719369785624e-06	3.02026947702576e-05	1.90133489725663
AC091979.1	-0.0438552849706464	0.0266826060286352	-4.54420931765171	6.19627699309312e-06	3.02316575001091e-05	1.89992981571529
ZNF346-IT1	-0.0920039201074496	0.300506426597975	-4.54111427382083	6.28605711670688e-06	3.06541108480874e-05	1.88615203134814
AC093635.1	0.158487329138108	0.391274476894791	4.54063379388793	6.30010604197556e-06	3.07070176154593e-05	1.88401395167832
AL355102.1	-0.0560575654888313	0.0772158723458662	-4.5376503644096	6.38801538925098e-06	3.111968715261e-05	1.87074289494605
ITPR1-DT	-0.148925563642061	0.493106055543876	-4.5366616309388	6.41740772412556e-06	3.12470126476068e-05	1.86634660152644
AP001527.2	-0.12232040469011	0.292056049831716	-4.53641598370072	6.42473021552172e-06	3.12668031837535e-05	1.86525450090913
AC027796.5	-0.0585705070556081	0.111034267702447	-4.53513442051429	6.46306231977365e-06	3.14374095706375e-05	1.8595578360734
AC022167.4	0.0578340753137053	0.0909363441969701	4.53474291860544	6.47481594211299e-06	3.14786264419748e-05	1.85781788236009
AC015813.4	0.26285090622931	0.432148573570733	4.52951318867733	6.63379972688166e-06	3.22352283437384e-05	1.83458918751058
LINC00653	-0.190669772173624	0.741787018955259	-4.52828932165293	6.67154173572677e-06	3.24022196547418e-05	1.82915689602088
AC005005.3	-0.208538119381423	0.560398204450092	-4.5276083321993	6.69263130361614e-06	3.24882056756723e-05	1.82613484637309
AC007879.4	-0.038605941690319	0.0476653572768596	-4.52562078197537	6.75454963748617e-06	3.27722006425454e-05	1.81731712171216
AC138932.1	0.0429300438008905	0.0644166400724206	4.52346363678353	6.82237234402011e-06	3.30845413772415e-05	1.80775119580071
AL138781.1	0.0731860465979315	0.144242208068542	4.52172887334812	6.87738778242414e-06	3.33344901757194e-05	1.80006150886129
AL135791.1	-0.107354905629336	0.360358009693261	-4.52082199694145	6.90631692304239e-06	3.34578109593325e-05	1.7960427236193
AL445363.1	-0.00818038731708807	0.0108650273065313	-4.52036431182608	6.92096119479169e-06	3.3511838842793e-05	1.79401480463181
AC020636.1	0.0814578433883531	0.095918110520237	4.52016161704324	6.92745619597849e-06	3.35263727245615e-05	1.7931167640808
AC110491.1	-0.0570938687496116	0.0358007987732492	-4.51975889016641	6.94037820690633e-06	3.35719806712097e-05	1.79133259468171
AC072039.2	0.078666459992754	0.173018171719083	4.51875353326468	6.97273722468591e-06	3.3711515942222e-05	1.78687930622474
AL133371.2	-0.245744555397096	0.842761250039167	-4.51684815493962	7.03446180319656e-06	3.39928146652958e-05	1.77844192694772
AC114947.2	-0.0527259818308421	0.126915738874501	-4.51383425989131	7.13316669085286e-06	3.44382213621219e-05	1.76510279570034
PSG8-AS1	-0.0110758653910137	0.00760449872009855	-4.51381471814892	7.13381098967368e-06	3.44382213621219e-05	1.76501633421264
CNNM3-DT	-0.225108804983	1.04017551332273	-4.51330314798907	7.15069749966776e-06	3.4502385070041e-05	1.76275304472432
AC093904.4	0.267486972760468	0.341871444641249	4.51257666014555	7.17474407141849e-06	3.46010144991976e-05	1.75953933907762
AC022211.2	0.166387298954249	0.65813071045443	4.51241672689662	7.18004821590435e-06	3.46092027765113e-05	1.75883192194272
AC010463.2	-0.0192781337205783	0.0224746483019745	-4.51170696473071	7.20363264554688e-06	3.47054530619043e-05	1.75569279051075
AC106795.5	0.0752661290419173	0.11969858535572	4.51148260614295	7.21110319748404e-06	3.47240127377091e-05	1.75470059739128
AC005730.3	0.0929801224518879	0.199456525528573	4.51054723495504	7.24232863540085e-06	3.48568846108034e-05	1.7505645649679
TMEM252-DT	-0.00651914901018005	0.0037387189593703	-4.50876954667449	7.30203039425994e-06	3.5126609370282e-05	1.74270623587183
CACNA1G-AS1	-0.0838819766842709	0.0932002030979667	-4.50793733989801	7.33014087799294e-06	3.52441693417326e-05	1.73902846019731
AC011700.1	-0.011549247031464	0.00855228527989771	-4.50742640485331	7.34745068472854e-06	3.53097066706759e-05	1.73677080511544
AC090527.3	0.089446377177355	0.214547207906256	4.50671012147053	7.37178334686167e-06	3.5408911301217e-05	1.73360619626023
FMR1-IT1	-0.157151502581144	0.549112444405735	-4.50460243795129	7.44383134415546e-06	3.57370932515557e-05	1.72429704749048
[truncated: 2,335 more rows]
