# Supplementary material for: Integrated Analysis of ceRNA Network Reveals Prognostic and Metastasis Associated Biomarkers in Breast Cancer
Source: Front Oncol. 2021 May 13;11:670138. doi: 10.3389/fonc.2021.670138 (PMC8158160; doi:10.3389/fonc.2021.670138)
Supplement: Supplementary Table 1 — Differentially expressed mRNAs between breast cancer patients and noncancerous tissue samples. [file DataSheet_1.zip › Supplementary Table S4.csv]

	logFC	AveExpr	t	P.Value	adj.P.Val	B
FAM9C	0.548384644070429	0.0404607767839731	7.88896558829377	8.83322483423906e-15	1.7412052793252e-10	21.1929120894182
PAGE5	0.792285399979765	0.125461085946705	6.57141805324048	8.43694090611303e-11	7.87876088685076e-07	13.160514146755
P2RX3	0.0967058441531087	0.0137577201658721	6.51636771021203	1.19908089795821e-10	7.87876088685076e-07	12.8532307149993
IRGC	0.0847121942429317	0.0154029999911899	6.44468487725546	1.8878416196957e-10	9.30328350186042e-07	12.4565964688884
APOH	0.311948254560062	0.0252973306718558	6.33097053478104	3.84391445792739e-10	1.5062768553059e-06	11.8355230465062
NPS	0.147221502624291	0.00632972740858387	6.30250580554592	4.58485244106908e-10	1.5062768553059e-06	11.681623006613
SP8	0.138428168426762	0.0152263988038517	6.07077235541179	1.87644726354128e-09	5.28407549413224e-06	10.4521739910351
AIPL1	0.157314325827433	0.0142832187461137	5.87826634536802	5.84113324375968e-09	1.43925523126238e-05	9.46284082404506
TTLL8	0.090015816364034	0.00917799625302787	5.8170848266299	8.32372818120828e-09	1.82308144342197e-05	9.15453947106828
AC004824.2	0.0534242008146797	0.0084145369567638	5.77920591798636	1.03477365907543e-08	2.03974583676949e-05	8.96514983471276
ZPBP2	0.229345423852271	0.0234646006662833	5.74011601651839	1.29368203649644e-08	2.31827820940163e-05	8.77090001201622
CRYBA4	0.183668413432003	0.107604524349273	5.38497105391708	9.2561259198437e-08	0.000152047295109966	7.06200314466355
PAQR9	0.0340875493689412	0.00463987896416928	5.26529967457164	1.75221549128833e-07	0.00026568978280212	6.50902229160198
NR2E1	0.238950053499292	0.0506465190552405	4.97032988811621	8.00399766233539e-07	0.00112696287085682	5.19571616413528
ADAD1	0.0521185102578158	0.00659277264544858	4.91995258400464	1.02951856282515e-06	0.00135292466069396	4.97853020742924
GRM5	0.0401882887754008	0.00759055332202923	4.79137682853932	1.93743004178206e-06	0.00238691381147549	4.43367538105584
BSND	0.133043358379767	0.0431918528634705	4.58509871690546	5.18085970473366e-06	0.00600735920586529	3.58807406788336
IL17REL	0.44978122450426	0.263206240002526	4.56588387578553	5.66700258969435e-06	0.00620599750266972	3.51110291072926
TBPL2	0.0342683287269625	0.00812305125693534	4.55043842273586	6.08919540869544e-06	0.00631737999453708	3.44945384269071
MIA2	0.0382919404731957	0.00869116607918527	4.45511417649884	9.44289062489694e-06	0.00930691299989842	3.07337313037783
TMEM247	0.0222780396446524	0.00440617689193738	4.19060192379986	3.05715990791982e-05	0.0282507870370018	2.06959676919683
OR56A3	0.30586204294803	0.0873555525047895	4.18345644399293	3.15298962466538e-05	0.0282507870370018	2.04329578736516
C6orf222	0.061690495213849	0.0263058237757529	4.17133562797393	3.32211537235914e-05	0.0284719731391058	1.99877997451573
SPATA21	0.0574953359076081	0.0138316926077191	4.14470817206084	3.72446850013214e-05	0.0305903012810853	1.90142058789147
RBM25	-0.372184651139947	3.37795350369423	-4.12561978517616	4.04097503254406e-05	0.0318622799366034	1.83199448608085
GUCA1A	0.0986528871620888	0.0633361893127524	4.09930720035647	4.51939713490178e-05	0.0342639832012245	1.73679720947917
SSTR1	0.293203079257291	0.155778639795851	4.02610778171707	6.14954301554702e-05	0.0448962192305418	1.47504225155572
CRISP2	0.464211481925169	0.18097569189665	3.98555305703494	7.27862997796884e-05	0.0512415550449006	1.33197275324055
NPEPL1	0.502079503874198	1.31159064929906	3.91034563182432	9.91075679598777e-05	0.0657389610702817	1.0703433668249
RNF187	0.438989564805961	5.85866849802354	3.90802202925437	0.000100049149356151	0.0657389610702817	1.06233649503478
SMIM2	0.0996930901918806	0.0471604738574733	3.87918173252179	0.000112462565995642	0.0715116806743899	0.963337686865287
PTX4	0.0850947565909822	0.0521754723792528	3.81025316688022	0.000148282104200742	0.091341776187657	0.729593595021497
RP4-613B23.5	0.0621743433441639	0.0619947288968777	3.79644926489754	0.000156643741725422	0.093568528390652	0.683268943646446
SYT2	0.106833689362127	0.0909439605979688	3.76252295915398	0.000179122371974028	0.102223378848841	0.570104963956012
VWA5B2	0.318546734181369	0.240785387543636	3.75916611019088	0.000181504578921948	0.102223378848841	0.558961245430244
TAS1R1	0.154695304412796	0.104480793324162	3.74928322661353	0.000188692423425176	0.103319584737697	0.526208851947279
RBFOX3	0.0432077115626358	0.0175196898988857	3.74007259443448	0.000195631862686441	0.104224196683111	0.49575931675645
ABCB5	0.106214996156751	0.0663201585186994	3.71277308033503	0.000217637527065523	0.112896603513568	0.40593468113193
DMRTA1	0.369509888518616	0.276826857545631	3.69513335239549	0.000233072907825772	0.117803414334913	0.348232307314146
PCDHGA11	0.202674218306511	0.231558128207553	3.67544911314369	0.000251509848830374	0.122291408437266	0.284155730599359
ZNF705D	0.00537360153259569	0.000508486206441848	3.66203889186606	0.000264845713009257	0.122291408437266	0.240692073140715
TIPARP	-0.592744407952677	3.04566079415729	-3.66175040202198	0.000265139769314929	0.122291408437266	0.239758742037322
ATG101	0.41278516649742	3.16156296504519	3.65552434655313	0.000271561156018115	0.122291408437266	0.219633354064072
ATP6V0D1	0.391043017681136	3.56150885055653	3.65417505752405	0.000272971893833182	0.122291408437266	0.215276219176596
INS-IGF2	0.0345268274922385	0.00362788446472487	3.63570131031315	0.00029299209445526	0.128343559242269	0.155777215197209
FAM50A	0.531648899176272	4.68056761130609	3.62110165330624	0.000309779951156315	0.132747443417245	0.108962126566045
ZNF197	-0.330419636703529	2.17384473161681	-3.61506368441027	0.000316983169148406	0.132944090005391	0.0896541569635696
HBG2	0.0411163359704477	0.0387592276871017	3.59786558582525	0.000338370480197239	0.13811777317185	0.0348298035409833
PRB1	0.0996514530331018	0.0174368107727795	3.59314417610929	0.000344474333767435	0.13811777317185	0.0198231251980507
ALAS2	0.0726492566882473	0.0491975130716032	3.58868081237597	0.000350339319125026	0.13811777317185	0.00565418124400008
RENBP	0.630218074778395	2.15067826083843	3.56792651907003	0.000378860787876704	0.146433408835796	-0.0600061503966032
AP5Z1	0.400024674063259	2.50072766996523	3.55747402501482	0.000394034781550519	0.147154045375269	-0.0929349475854631
ZNF408	0.307246403419418	2.52446002105283	3.55547553868107	0.000397000023291378	0.147154045375269	-0.0992201739562297
PIM3	0.581188133570622	4.84514917913195	3.55139407382946	0.000403120862939557	0.147154045375269	-0.112045718195521
PSMA7	0.501538917088031	6.45093525081606	3.53412577665334	0.000430007817861708	0.154114801921636	-0.166151352347303
PAGE1	0.417011449658312	0.0611374676241316	3.52752778624731	0.000440716831534383	0.155132324700103	-0.186756884923857
UBQLNL	0.17757989232592	0.258587922103887	3.49762041297586	0.00049246004386896	0.170304778679736	-0.279689281626459
HBM	0.0370974819546831	0.00980651083870789	3.48938450424633	0.000507675192880456	0.170778283086638	-0.305146236922644
TCTEX1D1	0.136822688720445	0.245025823153261	3.48094760176382	0.000523715997466174	0.170778283086638	-0.331164065146528
MARCH7	-0.362557481108227	3.9115322153259	-3.47875270400258	0.000527965968458517	0.170778283086638	-0.33792269863804
MYH7B	0.137989153412638	0.219163734145032	3.47848633010191	0.000528483932035558	0.170778283086638	-0.338742648261139
RP11-407N17.3	0.011732013389248	0.00187500743196043	3.47119766120103	0.000542842146480989	0.172588780506988	-0.36115491024084
APOA5	0.0845890160158741	0.0324315759648791	3.46469194350204	0.000555964666715602	0.173955166830126	-0.381121092676846
MAGEA3	1.019407071729	0.499335160148241	3.45710771382232	0.000571636073269215	0.174256888942398	-0.404351342233883
RNH1	0.407447400414989	4.22990087939032	3.45569075231663	0.000574609262441957	0.174256888942398	-0.408685969286786
FAM129B	0.435205604448611	5.48344947953787	3.44647783786756	0.000594295097951678	0.177496135921568	-0.436827112129318
ZC3H14	-0.271159797107158	1.81436568682872	-3.41933254890368	0.000656015151324706	0.191743863634804	-0.519319008224826
MOB2	0.394969828189804	2.73132260506352	3.41705591306466	0.000661454075038895	0.191743863634804	-0.526208680119096
PEX16	0.422345178438537	3.13265821557874	3.37846722563439	0.000760274123858982	0.217195993181279	-0.642309257064661
SUN3	0.17752167799413	0.0514963443278055	3.3684358918206	0.000788123617509974	0.219949526492748	-0.672280283370723
TACC2	0.47538399540429	1.97000278001767	3.36698513023797	0.00079222891543147	0.219949526492748	-0.676607609987842
CCNT2	-0.321477782669163	2.50681979077758	-3.35875739927001	0.000815889913443338	0.223242647746827	-0.70111496101406
MACROD1	0.61405596170824	3.19258243617094	3.35062759592948	0.000839912961653403	0.223242647746827	-0.725273339539364
SP3	-0.350369417924176	3.6022069234308	-3.3446813560089	0.000857898056371574	0.223242647746827	-0.742907019865885
PSMD13	0.321575537851953	4.7257344929462	3.34340629026192	0.00086180093030386	0.223242647746827	-0.74668428262391
SLC39A13	0.369933130843744	3.43042415176157	3.34223306945017	0.000865406627500316	0.223242647746827	-0.750158601564017
TRPC4AP	0.316679547592622	5.25629270395912	3.34008600053182	0.000872041592761042	0.223242647746827	-0.756513754788686
TMEM151B	0.0873201139123601	0.0437708169959231	3.33212102843509	0.000897070196756257	0.226705739980248	-0.780054727573025
ORC2	-0.263411951860679	2.58633230337134	-3.32683835781466	0.000914036229383173	0.228069394349381	-0.795637826489854
MVD	0.568484176582816	2.4786648364433	3.31940145017677	0.000938426105342711	0.231228192356444	-0.817534827573208
MALSU1	0.292221892805398	2.34361911492862	3.30452892863166	0.00098902321591002	0.240686736197757	-0.861181951917086
C2orf69	-0.322887124850399	2.73095729056039	-3.29320472275669	0.00102923282923585	0.244218150986317	-0.894287707481433
MBNL1	-0.390275069064615	3.77468682871833	-3.29236165439831	0.00103228617471935	0.244218150986317	-0.896747950826916
SERPINB6	0.472152362372634	4.45635490730274	3.29004975041965	0.00104070234795306	0.244218150986317	-0.903491405443959
ALG12	0.305875825813387	1.96889085632363	3.27285717847836	0.00110531307186862	0.255469701181055	-0.953494686875606
HS1BP3	0.277430664904263	2.27641535156545	3.26734647258926	0.00112679639658042	0.255469701181055	-0.969468154130279
HSD17B14	0.661908667666337	2.60127169916655	3.26491325171316	0.00113640475124907	0.255469701181055	-0.976512803358299
ADRM1	0.504762978632664	5.3594490098293	3.26333714519619	0.00114266894100963	0.255469701181055	-0.981073211088948
CCDC22	0.316244032653852	3.50789695737492	3.26064324376517	0.00115344984806787	0.255469701181055	-0.988862951859015
PWWP2B	0.508752264877823	3.23715014647901	3.25152887488386	0.00119062743675685	0.260773867037234	-1.01517177554342
CRYGA	0.00758930421560698	0.00126802474262761	3.2450739116831	0.0012176247487777	0.263756253273692	-1.03376076466499
TBC1D28	0.0385720931079463	0.00513275013010036	3.23372852995638	0.00126645258664127	0.269819921599912	-1.06634593568876
SAT2	0.437485614474988	4.03703917253876	3.23070404918909	0.00127977155928079	0.269819921599912	-1.07501379696594
RCN3	0.756353125609516	4.21472842726751	3.22914630550998	0.00128668185016192	0.269819921599912	-1.07947505133284
B3GAT3	0.470631497069698	4.08569973195611	3.22157367999219	0.00132076885627344	0.274052586261705	-1.10113257268214
RP11-505K9.4	0.0601349297717849	0.137429749943501	3.21712642222345	0.00134117458563811	0.275111113111743	-1.11382851766362
C11orf31	0.433494885829695	4.70382462368269	3.21440959579468	0.0013537833792532	0.275111113111743	-1.1215760482958
ARFGAP1	0.427518133532923	3.8430894988363	3.20638140753603	0.00139168506888256	0.278673864502325	-1.14443261544033
GNB2	0.378721073196108	6.31582625343042	3.20473256240155	0.00139958972127284	0.278673864502325	-1.14912004423829
C20orf195	0.207125458138734	0.327238486493612	3.19408994141343	0.00145161688189814	0.282101656290077	-1.17931891803684
AK3	-0.371543666937167	3.70714530250213	-3.19368233670082	0.00145364454012419	0.282101656290077	-1.1804735654176
ZNF35	-0.265833684315028	2.07101751348519	-3.19204878990495	0.00146179699888861	0.282101656290077	-1.18509957366555
DCAF4L2	0.229954974676475	0.0522900292223425	3.18960937820602	0.00147404984770079	0.282101656290077	-1.19200339745082
FGF23	0.0087191287604812	0.00305809241910066	3.15191407726836	0.0016758443743949	0.317636964500694	-1.29803103920576
TSR2	0.370824134261051	5.14547538638589	3.14244633540892	0.00173038076265497	0.322090609492913	-1.32446822083167
MCRS1	0.260663675266977	4.07112746849879	3.13570919533434	0.00177017869398101	0.322090609492913	-1.34323335589585
HTATIP2	0.57166978266105	3.68613739219126	3.13475408504099	0.00177588848950143	0.322090609492913	-1.34589046846433
SLC12A6	-0.331129140574179	1.66978102358707	-3.13305224861405	0.00178610437593869	0.322090609492913	-1.35062301161108
CWC22	-0.266859022206428	3.30066641526351	-3.13263760663521	0.00178860159793679	0.322090609492913	-1.35177568658351
MARS2	-0.326603639677114	2.20141913903957	-3.12554277141288	0.0018318320790224	0.322090609492913	-1.37147574454191
TUBGCP2	0.267852377348519	3.38796420684184	3.12550012900267	0.00183209479210969	0.322090609492913	-1.37159401686687
PPP1R3F	0.336949441679403	1.15478611364092	3.12440296909659	0.00183886615548425	0.322090609492913	-1.37463654081241
SCAF8	-0.32159420586454	3.4281878370174	-3.12318660938475	0.00184640010514911	0.322090609492913	-1.37800839766874
RUSC1	0.408311140128677	3.72223225664613	3.11862628673222	0.00187489966485763	0.324193177137487	-1.39063860422281
DHX36	-0.311538411581032	2.75512050539671	-3.11083146117236	0.00192455198216144	0.329702324074554	-1.41218532207372
PRPH	0.177106193041521	0.134294942311307	3.10841129392142	0.00194021254021146	0.329702324074554	-1.418864517795
TSSC4	0.436359045366394	3.55008905535234	3.10277447044579	0.0019771430521189	0.333106357635621	-1.43440138514318
CRKL	-0.318763963524892	4.28088780093155	-3.0997746759995	0.00199705912758484	0.333610419686037	-1.44265853903793
JAKMIP2	0.155517823093869	0.173172263890005	3.09012769583709	0.00206236375077561	0.34132322173424	-1.4691596781636
PELI3	0.379552709905038	2.13808599538476	3.08787972328934	0.00207786052192111	0.34132322173424	-1.47532347377622
KHDC1L	0.15339882368283	0.0646549712054606	3.07661887794095	0.00215711174883841	0.344801451272543	-1.50613403157447
UFL1	-0.391118956888569	3.58811605350804	-3.07293590305154	0.00218362805960103	0.344801451272543	-1.51618707512215
IL1RN	-0.661406530869096	2.13616475123917	-3.07262557622304	0.00218587593483378	0.344801451272543	-1.51703360542628
RP11-457D20.2	0.00817888992615564	0.00199562799804752	3.07158874830325	0.00219340169083765	0.344801451272543	-1.5198613283062
OSBPL2	0.301030849313228	2.72204178093171	3.07002653630141	0.00220478585011034	0.344801451272543	-1.5241201612259
DUS2	0.277790253408458	1.79879033320301	3.06317867535561	0.00225533044529096	0.344801451272543	-1.54276351687718
CCDC9	0.388484265769354	3.18903177563815	3.06185292759473	0.00226523791719678	0.344801451272543	-1.54636817543847
TMEM92	0.300360581911815	0.436203798501229	3.05788883476082	0.00229510079855988	0.344801451272543	-1.55713729915355
EPM2AIP1	-0.383826935120232	2.77816856356906	-3.05441980980717	0.00232153007091536	0.344801451272543	-1.5665503014709
AP1S1	0.374156139228877	5.126706829871	3.05032693779493	0.0023530710983262	0.344801451272543	-1.57764264948335
PSMC3	0.340452356200842	5.60041984000126	3.04945054476032	0.00235987575827688	0.344801451272543	-1.580015927382
DOHH	0.451866307481076	2.397102560584	3.04930183298827	0.00236103220433829	0.344801451272543	-1.58041857365791
OR52W1	0.0233563671709987	0.0178400139156287	3.04885714167944	0.00236449341487377	0.344801451272543	-1.58162248824655
PPFIA3	0.479089697497553	1.61012082270598	3.0478093575238	0.00237266714598415	0.344801451272543	-1.58445848000143
ATP5E	0.390571821542395	5.46905324968458	3.04614491264122	0.00238570471771531	0.344801451272543	-1.58896160161134
BAGE5	0.166578087045048	0.0452480520912596	3.04576722029996	0.00238867230628952	0.344801451272543	-1.58998310582804
PPP1R37	0.411358334471769	3.10792566230877	3.04396144458131	0.00240290740691583	0.344801451272543	-1.59486528394778
SYNGR4	0.245495570618352	0.279693859343562	3.04257494846999	0.00241389003021565	0.344801451272543	-1.5986119577471
DNAH8	0.0499887389316497	0.0308984653310504	3.03338668667473	0.00248784230366707	0.352808255322915	-1.62339886666354
MAGEC1	0.304736989490865	0.109804020794146	3.029403119266	0.00252054485439582	0.354892715498932	-1.63412244688071
NAB1	-0.43057815379293	3.17014122267049	-3.02566192526017	0.00255161585564006	0.35671951593175	-1.64418102363754
SPATA31D1	0.00628571853750007	0.000833994846000209	3.01596140329077	0.00263382108983155	0.365618882554644	-1.67020524330777
SNX8	0.364740363908908	2.8081525151659	3.01311210286983	0.00265842365051227	0.366453475516768	-1.67783371989548
RPL10L	0.108637117447773	0.0425299612030105	3.01016725667714	0.00268407215282028	0.366881072986312	-1.68571059297995
ACOT7	0.477983617073593	2.98157518118025	3.00737227573553	0.002708624705486	0.366881072986312	-1.6931796394468
MTG2	0.343679221313349	3.02824203524474	3.00600173742592	0.00272073917983193	0.366881072986312	-1.69683965876792
LRRTM4	0.0418611366142491	0.016698008266961	3.004286103347	0.0027359739107644	0.366881072986312	-1.701418955874
RNF113A	0.286968114249555	3.4270189610402	3.0007739719598	0.00276740518520594	0.367728867833883	-1.71078541185744
RAB41	0.146686523511345	0.451941346864657	2.99942043487273	0.00277960639748623	0.367728867833883	-1.71439228101995
BRMS1	0.408863709355302	4.36528331049949	2.99681067870091	0.00280327059576079	0.368049567604519	-1.72134219592094
ZKSCAN8	-0.398899727339876	2.63085225789723	-2.99504633392181	0.00281937320963283	0.368049567604519	-1.72603738426423
ARFGAP2	0.265108198370991	4.27077298299664	2.9820809504551	0.00294032391354909	0.377821922089391	-1.76045725780452
EIF6	0.359329352605628	6.1071235157271	2.97838356555482	0.00297567478218543	0.377821922089391	-1.7702461260042
FBXO30	-0.31280466790962	1.93711485060635	-2.97760527236915	0.00298316538929176	0.377821922089391	-1.77230515216872
C9orf41	-0.289965023273803	2.57092158777201	-2.97672443140145	0.00299166374225663	0.377821922089391	-1.77463484014476
NPPB	0.106025072583756	0.0270287370081261	2.97538338608157	0.00300464463470423	0.377821922089391	-1.77818040239691
BAD	0.472049769044107	4.170482047962	2.97491041851347	0.00300923507345954	0.377821922089391	-1.77943049877441
YKT6	0.284940147144325	4.98959514104673	2.96980159754676	0.00305922935664704	0.379134431356376	-1.79292118377164
TMEM81	0.287693895731378	1.64021617579167	2.9675699844605	0.00308130481000414	0.379134431356376	-1.79880700623684
FLOT1	0.354894547453554	5.99450583583232	2.96680721414399	0.0030888835516339	0.379134431356376	-1.80081780060508
SPAG4	0.500456145677685	1.58901692818965	2.9660295295354	0.00309662800371546	0.379134431356376	-1.80286739085775
OGFR	0.452830609981011	3.48409356290875	2.96311523298106	0.00312580758396672	0.379134431356376	-1.81054335133913
SLCO6A1	0.0496405942509063	0.0166667142978558	2.96219327215513	0.00313509092487263	0.379134431356376	-1.81297016472242
CHMP1A	0.358779693696798	4.94965417621132	2.95749592449579	0.00318278120484646	0.382554775060569	-1.82532319061033
ATXN3	-0.143616533752432	0.973244596766515	-2.94577569386311	0.00330467357870349	0.394798336869111	-1.85606124045507
TRMT5	-0.229137508462703	2.38650842253872	-2.94072848330816	0.00335846550006509	0.39880766227279	-1.86926149829463
GCFC2	-0.256760205602513	2.39218705891433	-2.9380402253829	0.00338744113831645	0.399839758793377	-1.87628320812311
TUBB2A	0.538821560932436	3.34481453935739	2.93510864135922	0.00341929922834589	0.401197776125918	-1.88393331770873
MYT1L	0.0811719748034727	0.0200953138708126	2.9317042184628	0.00345663846815865	0.402202385853874	-1.89280793989342
MAD1L1	0.296897803947112	2.11699707981747	2.93029474896359	0.00347220585648291	0.402202385853874	-1.89647918196087
SF3B1	-0.283570704886313	5.32690143763532	-2.92877408276211	0.0034890730509848	0.402202385853874	-1.90043811936952
NEU1	0.346060854078437	4.41254916060865	2.92293714754968	0.00355451203788526	0.402212817200701	-1.91561544630954
TMX1	-0.323914833962274	3.74218726486382	-2.92287013459906	0.00355526978403687	0.402212817200701	-1.91578952271118
PACSIN3	0.594836194708561	3.70835204827673	2.9193503503829	0.00359527711850409	0.402212817200701	-1.92492720786507
TPTE	0.060546367276423	0.0179925720871457	2.91801240438331	0.00361059205487482	0.402212817200701	-1.92839781119191
HBA1	0.122530110027495	0.0849771789196994	2.91603171914446	0.00363337330888202	0.402212817200701	-1.93353280596914
SENP7	-0.328027681805637	2.03066371616383	-2.91458340147254	0.00365011422195237	0.402212817200701	-1.93728545825429
AIRE	0.0224123057636089	0.0155313287174098	2.91343388580141	0.0036634513002737	0.402212817200701	-1.9402626023368
NUMB	-0.252075562088845	2.92964599880756	-2.91220950526313	0.00367770578952542	0.402212817200701	-1.9434323748705
RAC1	0.248140430029968	6.71677169157249	2.90951109420947	0.0037092997468467	0.402212817200701	-1.95041362647685
TTLL5	-0.224596706996957	1.97462391565302	-2.9090256962404	0.00371500911760242	0.402212817200701	-1.95166876155014
SIGIRR	0.538480847590833	3.6173542617266	2.90612801033828	0.00374925920673886	0.402212817200701	-1.95915728916556
ZNF567	-0.244222573179083	1.46803711278326	-2.90558023170776	0.00375576606371183	0.402212817200701	-1.9605720991544
SIPA1L1	-0.276371964819916	2.5201368594706	-2.90288477571831	0.00378793438913375	0.402212817200701	-1.96753015376112
SMEK1	-0.272789901566931	3.98740864230231	-2.90196088519315	0.00379901794161723	0.402212817200701	-1.96991363073004
XAGE1A	0.0128078387190757	0.00293572035966102	2.90145692145286	0.00380507623233662	0.402212817200701	-1.97121345634036
TALDO1	0.359014701807188	5.77777130432791	2.8991059563032	0.0038334542094473	0.402212817200701	-1.97727415472407
C17orf67	0.290192211546552	0.87520198492935	2.89758128128521	0.00385196104562139	0.402212817200701	-1.98120213626622
R3HCC1	0.36938343223446	3.3974121762111	2.89668842266243	0.00386283646905234	0.402212817200701	-1.98350144555989
DBNL	0.247712489632431	3.35231476498487	2.89390299580989	0.00389694402387973	0.402212817200701	-1.99067007787908
BAG5	-0.276350998256432	3.71781574066889	-2.89300540417933	0.00390799327033096	0.402212817200701	-1.99297869901662
PMM1	0.297930402103834	2.45839258274423	2.89038245759747	0.00394044496894177	0.402212817200701	-1.99972094225419
CTSF	0.600511669151345	4.82730077289573	2.88693879018711	0.00398342298023141	0.402212817200701	-2.00856373901214
NKTR	-0.344053077612437	2.37988013801623	-2.88587440499619	0.00399679282251926	0.402212817200701	-2.01129482353211
UBXN4	-0.306464013097	5.16181133170521	-2.88335143973661	0.00402864719144534	0.402212817200701	-2.01776450798065
RASA2	-0.327921183331157	2.35827902209957	-2.88294391053998	0.00403381416204529	0.402212817200701	-2.01880902223539
PRPF6	0.36232078049033	5.7961305150535	2.88107134457213	0.00405763354587518	0.402212817200701	-2.02360662718534
RPGR	-0.225884797727993	1.20670002562249	-2.87956992853568	0.00407682412862507	0.402212817200701	-2.02745112183378
NFKBIL1	0.43238986390222	3.55077817309872	2.87938909487349	0.00407914104121255	0.402212817200701	-2.02791402825819
ARFRP1	0.375754902934568	2.50933582768716	2.8767679806286	0.00411285848751848	0.402212817200701	-2.0346204798725
SLC25A47	0.0506715775284601	0.0321317791915162	2.87640357477256	0.00411756613114618	0.402212817200701	-2.03555238440878
MAP10	-0.354287568338367	1.20514134444042	-2.87608374374627	0.00412170196197959	0.402212817200701	-2.03637020126288
STYXL1	0.347695999560608	4.18527726205029	2.86608172243033	0.00425296189749323	0.412977265632446	-2.06190067964732
CHPF2	0.309985069964563	4.20925773388561	2.86256672892456	0.00429998461571275	0.414805516945409	-2.07085211525071
DBP	0.389539747448306	1.70308365913479	2.8615349874459	0.00431387636839534	0.414805516945409	-2.07347754931032
ZDHHC24	0.322690918435331	2.4580566613341	2.85752012953129	0.00436832267343645	0.417399097847019	-2.08368518074378
ZNF700	-0.313103171388039	2.43369168625887	-2.85643107756533	0.00438319872434725	0.417399097847019	-2.08645163421027
RGPD8	-0.072893211566481	0.20657305456438	-2.85463559496366	0.00440782481348958	0.417726166939935	-2.09101033437761
AKIP1	0.274371014364071	2.90240028228358	2.85189425955844	0.00444566618038146	0.419296515539136	-2.09796511951792
SCUBE3	0.742465155055833	1.36118187538197	2.85017656929376	0.00446952718923874	0.419539618829877	-2.1023195728469
WDR75	-0.280328355852814	3.42410066560441	-2.84739846288021	0.00450836491435949	0.421179569629641	-2.10935680514375
GABRA3	0.340150502196682	0.207353009418341	2.84280607677892	0.00457323817693834	0.423717546152896	-2.12097504476941
COPG2	-0.378435735970854	4.12294366262274	-2.84238450331444	0.00457923567385136	0.423717546152896	-2.12204065872622
TMEM208	0.380623507404618	4.19224110812474	2.84092754571679	0.00460001800308034	0.423717546152896	-2.12572222688189
LMTK3	0.521928650396912	1.56399062250004	2.83882004711402	0.00463023118888017	0.423806794203488	-2.13104436473398
NKAP	0.202414680717399	2.09483896250048	2.83667578726311	0.00466115600957755	0.423806794203488	-2.13645536303607
PANX2	0.543312665516364	1.2470861545485	2.83503102422373	0.00468500383420687	0.423806794203488	-2.14060317417108
PCMTD1	-0.437165921995398	3.86470696519103	-2.83427360060541	0.00469602306967402	0.423806794203488	-2.14251247386629
UAP1L1	0.335846043940916	2.21928285304794	2.83341884088765	0.00470848660362033	0.423806794203488	-2.14466653590207
SOX13	0.430857822962122	3.28926008540991	2.82864484991564	0.00477865097978452	0.428167127788693	-2.15668565563929
PODXL2	0.734862838626228	4.19589453907025	2.82453322194305	0.00483983867672281	0.431120763346184	-2.16702126526396
MYSM1	-0.380228990948349	2.3090741426894	-2.82349788776298	0.00485535762291258	0.431120763346184	-2.1696215143313
TMEM165	-0.277948017251703	3.72649505872379	-2.8201073300562	0.00490649591889416	0.431235238651559	-2.17813038052605
ASL	0.362573815501647	2.83796379084444	2.81986744204396	0.00491013246404315	0.431235238651559	-2.17873201824468
NSFL1C	0.243861130378599	3.7771362397192	2.81906746650041	0.00492227722689736	0.431235238651559	-2.18073798943683
MAGEA2	0.0106527618734469	0.00367528830173152	2.81164240043481	0.00503630558408965	0.439272812714934	-2.19933001161665
TLR3	-0.385709986136241	1.37527289705203	-2.8089048696101	0.00507894640588665	0.439541688179553	-2.20617252906504
PSKH1	0.314864266717163	3.23620118157627	2.80716087302413	0.0051062817510109	0.439541688179553	-2.21052827728236
GDF11	0.2415657637556	1.08876942610153	2.80666667471057	0.00511405198256522	0.439541688179553	-2.21176208819273
HNF1A	0.0627278239543238	0.050302505873036	2.80574442994756	0.00512858098017945	0.439541688179553	-2.21406398609302
C11orf49	0.28726746138596	2.48653455973348	2.80255702576035	0.00517908338820981	0.440886808333776	-2.22201394662008
EFCAB10	0.171181751794344	0.31230292438665	2.80193391024069	0.00518900870198032	0.440886808333776	-2.22356707329105
FCHO1	0.391411864128799	0.921017628144403	2.80029299986371	0.00521522840599083	0.441212799737731	-2.22765545137865
GPR149	0.0178639646061137	0.00541262074265342	2.7964811083678	0.00527660106501449	0.442286955171667	-2.23714382729111
DAPK3	0.383380866097867	3.8784710096462	2.79601557391061	0.00528414092276571	0.442286955171667	-2.23830174441044
H1FOO	0.0238930645825695	0.00840836181613673	2.7953315289686	0.00529523749089455	0.442286955171667	-2.24000281642138
CEP135	-0.234168252676202	1.3195731263322	-2.79257787250169	0.00534012084198137	0.443396305151559	-2.24684643518783
GANC	-0.187607305586877	1.23885292157569	-2.79176037989175	0.00535351169268879	0.443396305151559	-2.24887686286829
FAM126B	-0.237772800135611	1.53935955643844	-2.78962493897242	0.00538863447128554	0.443396305151559	-2.25417796171349
RAB1B	0.328063374088903	6.76712996501175	2.78902775090804	0.00539849397505956	0.443396305151559	-2.25565973177418
EIF2A	-0.252746822490984	4.72623153495412	-2.78657318046871	0.0054391902093273	0.444533159706374	-2.26174685449001
CD44	-0.631824079070139	5.37260467947831	-2.78472261949869	0.00547005529645216	0.444533159706374	-2.2663326094196
CTDP1	0.258454960057417	2.15192532602095	2.78288129318671	0.00550092345193606	0.444533159706374	-2.27089251403611
PTDSS2	0.308982351344305	2.41140406485789	2.78278505372724	0.00550254114084594	0.444533159706374	-2.27113076236624
TUBA3C	0.230433734394269	0.0807781213775659	2.7798489607069	0.0055521010997817	0.445351021252405	-2.27839540549407
PHRF1	0.322913248026526	3.34888148297301	2.7795098761741	0.00555785061019134	0.445351021252405	-2.27923390246
RP11-307N16.6	0.00836577809006415	0.00953116751025189	2.77634550498582	0.00561176563635097	0.446215256698739	-2.287054002598
ARAF	0.259466167200987	4.36687277091103	2.77622024777222	0.00561390947957017	0.446215256698739	-2.28736337050116
KRT85	0.084832195669979	0.0312496590462666	2.77231666346832	0.00568109344658624	0.449741823369912	-2.29699781671084
ST6GALNAC5	-0.715765479913487	1.61885646381382	-2.76618804994069	0.00578803847185991	0.45637525742921	-2.31209702566903
ZDHHC7	0.259656645410637	4.04796482548435	2.76044196155286	0.00588995643054644	0.461206226722416	-2.32622401160716
ZNF644	-0.331722896377029	2.97199193255452	-2.75980811036678	0.00590129765390379	0.461206226722416	-2.3277805943477
BCAR1	0.346643095674453	2.79968760239004	2.75772397353168	0.00593872732651681	0.461206226722416	-2.33289624899256
ASPH	-0.601789044331797	3.65355566572225	-2.75271822394796	0.00602950414125194	0.461206226722416	-2.3451677033771
AHRR	0.19830127011053	0.415349902922138	2.75252591851704	0.00603301634976133	0.461206226722416	-2.34563869825128
ZCCHC13	0.00570259954210931	0.00167874452844375	2.75082087644223	0.00606423756769533	0.461206226722416	-2.34981327830011
CDR2L	0.406262763584109	3.43821141710499	2.75079160670334	0.0060647747996662	0.461206226722416	-2.34988491938976
PSMC5	0.377441895948776	4.95710825578117	2.74881358123684	0.00610118016942487	0.461206226722416	-2.35472463287922
ATXN7	-0.270208545277051	2.2013148532421	-2.7485910102395	0.00610528888341274	0.461206226722416	-2.3552689922917
PIR	0.561587666100217	2.37928490461139	2.74726924339418	0.00612974048804541	0.461206226722416	-2.35850085010716
RBM10	0.23662544538804	4.2166373452511	2.74699768074459	0.00613477510097921	0.461206226722416	-2.35916466015291
OLA1	-0.279204098881655	4.27244829637466	-2.74524798424719	0.00616730299400659	0.461206226722416	-2.36344008861941
EGR3	-0.774428704859332	2.16210434614681	-2.74494368048756	0.00617297603519014	0.461206226722416	-2.36418338972284
C3orf17	-0.21376087942943	3.01624828025282	-2.74398113729779	0.00619095143504678	0.461206226722416	-2.36653399280929
CH507-9B2.3	0.175427601354437	0.440408653197025	2.74348333575444	0.00620026633935878	0.461206226722416	-2.36774934423878
MAGEB6	0.0403375228933178	0.0124807021957156	2.74170542035208	0.0062336381214091	0.461945393418106	-2.37208824672642
ILK	0.299930322566541	1.98018125803634	2.73567059490302	0.00634812427941356	0.46866751234382	-2.38679530527125
ARHGAP1	0.274624053627176	4.96061041049976	2.73438573245573	0.00637274267694941	0.468729491223981	-2.38992244723814
MATR3	-0.106816643899281	0.465167660466813	-2.7328439841234	0.00640239665832113	0.469160010887829	-2.39367290315107
PGK1	0.396529721263546	6.30543773628616	2.72994810501066	0.00645843237487595	0.471513403605758	-2.40071180282017
ADSS	-0.348840634398114	4.8618988085488	-2.72718292210269	0.00651235118248604	0.473695448373302	-2.40742618569779
HSFX1	0.0350493417977381	0.047412110609108	2.71764216989716	0.00670151580336095	0.484160291275718	-2.43054162516749
PPIL3	-0.264418783432265	2.58089184510947	-2.71504446821837	0.00675387031369657	0.484160291275718	-2.43682158729454
PMVK	0.424476774025168	5.58206513570068	2.71382972226154	0.00677847862606095	0.484160291275718	-2.43975622042524
CACFD1	0.428607081895297	3.82225961084021	2.71382295684246	0.0067786159055831	0.484160291275718	-2.43977256099083
SCAMP3	0.308094849007426	5.43665137902181	2.71380254757918	0.00677903005235887	0.484160291275718	-2.43982185538962
CTU2	0.328819240042301	2.04063222775378	2.71177387393758	0.00682030993139428	0.485213384528463	-2.44471988477578
PPFIBP2	0.391094539628092	2.37213100447057	2.71005660083689	0.00685543004073657	0.485213384528463	-2.44886325743137
RIC8A	0.251690181169649	4.25715450323023	2.70946237550416	0.00686762044863236	0.485213384528463	-2.45029638191518
SYNGR3	0.400200148231784	0.788218991540586	2.70230196666871	0.00701605617498343	0.4905124285503	-2.46754124779
HSF5	0.0418215827301546	0.0423078442153873	2.7019953023235	0.00702247731279465	0.4905124285503	-2.46827880606159
IBA57	0.232110838100538	1.1504283300239	2.70131134938272	0.00703681741111993	0.4905124285503	-2.46992348479656
FAM110C	-0.539580738690757	2.18605087159432	-2.70105695257608	0.00704215793829823	0.4905124285503	-2.4705351199337
RNF216	0.218291182555619	3.15254074301322	2.69943816420402	0.00707622649491134	0.491149917843987	-2.47442577666621
FOS	-1.00228906856595	5.29593658965234	-2.69673993560964	0.00713334221110636	0.493376988299399	-2.48090570864209
PAGE2B	0.374897026553359	0.151035017682429	2.69355691299696	0.00720125270826788	0.495878172691629	-2.48854171420973
ZFYVE19	0.2980879049607	2.93547639949294	2.692107659173	0.00723236498936774	0.495878172691629	-2.49201550928923
AHSP	0.0734031650726786	0.0479635095201649	2.69152194156007	0.00724497330231276	0.495878172691629	-2.49341892649643
ARF1	0.284691464564143	7.72440453825369	2.68285369882374	0.00743389216980299	0.507048036163171	-2.51415352327598
RND3	-0.61564723920216	3.46342123826965	-2.68051244447093	0.00748567177601338	0.508819179478537	-2.51974257613186
FCN3	0.230482584007227	0.663379530970585	2.67895755190512	0.00752023885415667	0.509058015838105	-2.5234517734387
ZNF280C	-0.208571449514426	1.1540067331811	-2.6774862740772	0.00755307902091954	0.509058015838105	-2.52695956067331
ZBTB24	-0.288553590695043	2.30004311266401	-2.67687951644654	0.00756665983363254	0.509058015838105	-2.52840562705463
ZKSCAN7	-0.214391186676834	0.795063071364241	-2.67439881948743	0.007622412673954	0.511064621187011	-2.53431444454701
FAM127A	0.380377508766578	5.76245439215129	2.66909001232692	0.00774296744161737	0.517387709183599	-2.54694150340724
HMG20B	0.387318615453156	4.68332957169706	2.66442698851848	0.00785026630385895	0.522785301965093	-2.55801222078525
RAB5A	-0.244156656891142	4.32102564661638	-2.65968272383311	0.00796080199917874	0.528361377130678	-2.56925629309218
PPP2R5C	-0.201546897935088	3.25836191153882	-2.65813666375644	0.00799712380462336	0.528990954485691	-2.57291625477261
GUK1	0.397703435054682	5.11543374485808	2.65512212357833	0.00806837255861438	0.529725989546345	-2.58004650965533
NOL3	0.443123533522329	3.26761463354575	2.65328009773018	0.00811218858077146	0.529725989546345	-2.58439951683009
AL589743.1	0.118834234324985	0.179881071746658	2.6525287444455	0.00813012209780965	0.529725989546345	-2.58617423450518
C1orf35	0.359015267765255	2.61946108080491	2.65048307149763	0.00817912908358089	0.529725989546345	-2.5910036682449
RAP1GAP	0.533451983071639	2.4419818569871	2.64999590267099	0.00819083887400098	0.529725989546345	-2.59215323866059
CASP8	-0.275636975153366	2.28860752530033	-2.64985362001116	0.00819426167299385	0.529725989546345	-2.59248894332068
RNF43	0.583175321465726	2.17851222808598	2.64976688772182	0.00819634876276559	0.529725989546345	-2.59269357259268
PLEKHH1	-0.332308377060878	1.22350115708762	-2.64583767589747	0.00829140091563596	0.531208319877106	-2.6019569380864
AIMP2	0.24528258047694	3.53116277219264	2.6421046987224	0.00838261980427346	0.531208319877106	-2.61074515154726
HDAC10	0.261530513207459	1.03955962111756	2.63888483855645	0.00846202134195865	0.531208319877106	-2.61831558243781
CCS	0.433197668868534	3.58283028609546	2.63812463593471	0.00848086591874999	0.531208319877106	-2.6201016220387
BRI3	0.30194677021174	3.5437469283672	2.63698583927882	0.00850916575647817	0.531208319877106	-2.62277619372838
TMEM69	-0.254149550402676	3.78232808168857	-2.63683353197441	0.00851295709763869	0.531208319877106	-2.62313381577768
PRDX5	0.403740527383119	7.23281444652624	2.63648810218133	0.00852156138787314	0.531208319877106	-2.62394481988411
DUSP23	0.444765467959395	5.3402825314317	2.63616548167625	0.00852960455646894	0.531208319877106	-2.62470217774694
TPD52L2	0.282621557805749	4.8973152379869	2.63436727637871	0.00857455983567391	0.531208319877106	-2.62892183021164
ACOX3	0.408674516980592	3.19409832716375	2.63324269659703	0.00860278214729734	0.531208319877106	-2.6315593204174
BCHE	0.509446318321163	0.470171119485475	2.63237263965727	0.00862467402513701	0.531208319877106	-2.63359911559576
GNA11	0.291216461578261	3.79771575442419	2.63155762397943	0.00864522621933722	0.531208319877106	-2.63550926877486
C17orf59	0.306513593686946	2.02722802922595	2.63116544930245	0.00865513127832919	0.531208319877106	-2.63642820178768
ZNF333	-0.184758427243568	1.07705516084294	-2.63101108786224	0.00865903273289177	0.531208319877106	-2.63678986037877
WSB1	-0.324781360275644	3.14083747058336	-2.63096480909702	0.00866020272618433	0.531208319877106	-2.63689828438425
LRRFIP2	-0.309871241279384	2.75463965684477	-2.63086399237646	0.00866275200691001	0.531208319877106	-2.63713447591186
MLYCD	0.125941616052947	0.759287825819648	2.63022795103613	0.00867885062738182	0.531208319877106	-2.6386243765207
MRPL55	0.407820870811624	4.23814061365147	2.62922237312993	0.00870435710837588	0.531208319877106	-2.64097917870173
DDX53	0.0667962110632943	0.0195035794129723	2.62802242881191	0.00873488149211896	0.531425876458793	-2.6437879780444
NUP35	-0.195045436683742	2.14170526509965	-2.625695303108	0.00879435252865131	0.533397775522384	-2.64923166207119
SCAND1	0.504790803404377	4.15255950043196	2.62252789642748	0.00887587964843117	0.536691225858513	-2.656633338526
PRR4	0.371620170475291	0.477513118215529	2.61900500628711	0.00896735049425317	0.540563953953267	-2.66485539930884
FRMD4B	-0.2975893257014	1.75173010678553	-2.61717449654594	0.0090152112973718	0.540775676291253	-2.66912332910938
NUDT22	0.325368221740569	2.5028483921606	2.61677334309319	0.0090257303926452	0.540775676291253	-2.6700582475301
WNK1	-0.364012802764131	4.35113568852029	-2.60717972759449	0.00928058789533957	0.551147759554168	-2.69237490765691
DDRGK1	0.404882513589663	5.0204072248337	2.60714234296239	0.00928159348569554	0.551147759554168	-2.69246171409089
KIAA2026	-0.292256495907231	2.52016789557422	-2.60640476739019	0.00930145308402691	0.551147759554168	-2.69417410080337
RBM43	-0.339955156163899	2.10190154336566	-2.60558057556282	0.00932368979261792	0.551147759554168	-2.69608701578398
ZFAND2A	0.312931906827336	2.69534532200024	2.60399913681598	0.00936649011604475	0.551147759554168	-2.69975580332101
ERP27	-0.766061321868751	2.71776921333625	-2.60399493489007	0.00936660407115697	0.551147759554168	-2.69976554847177
NUDC	0.302021654410145	5.30700074423439	2.60277958095421	0.00939961619458774	0.551444150082481	-2.70258356095135
AMDHD2	0.359882000928985	2.22098221173033	2.60088754387301	0.00945121569323701	0.551961665372743	-2.70696800775653
KRT71	0.0401124501757078	0.0262948669408534	2.59950366794646	0.00948911674612765	0.551961665372743	-2.71017289931655
SRMS	0.556378970034714	1.96727590550925	2.59938251159792	0.00949244138399756	0.551961665372743	-2.71045340310283
CARS	0.212083675639957	2.71714248319015	2.59592062776492	0.00958787927404783	0.554466947897804	-2.71846299812368
CCDC66	-0.238045848261626	1.50223053115436	-2.59156345477673	0.00970921623119157	0.554466947897804	-2.72852905793904
SPRYD3	0.310499277772566	4.47131565541122	2.59062220988247	0.00973560705118227	0.554466947897804	-2.73070136297711
PDAP1	0.286537846897566	5.23178863803532	2.58916024994604	0.00977672478419367	0.554466947897804	-2.73407389046374
RANGAP1	0.346627382697078	4.63385024427228	2.58879740148455	0.00978695390645756	0.554466947897804	-2.73491063867004
TMEM109	0.28625824601571	5.75330486290904	2.58584020988356	0.00987067744286224	0.554466947897804	-2.741725781572
RUNX1	-0.401824247340651	3.68731102833507	-2.58001530058542	0.0100374631003146	0.554466947897804	-2.75512745436294
STX16-NPEPL1	0.182095023885749	0.35579626470221	2.5793357085489	0.0100570848400547	0.554466947897804	-2.75668909048552
DUSP11	-0.182406133536811	2.9889008873527	-2.57863375764959	0.01007738806032	0.554466947897804	-2.75830168017787
PTH2	0.119632747474817	0.0386576501291617	2.57862469513657	0.0100776504232378	0.554466947897804	-2.75832249663854
IKBKG	0.183167228301198	1.24483676668348	2.57849995746446	0.0100812622415555	0.554466947897804	-2.75860900994459
CENPB	0.304072487897697	5.31159373569687	2.5775428759076	0.0101090132771856	0.554466947897804	-2.76080690258158
NIFK	-0.227295077635102	4.24098741837513	-2.57728143091252	0.0101166058383814	0.554466947897804	-2.76140715908602
DSG2	-0.525819005774516	4.7636527694221	-2.57626827447639	0.0101460767386194	0.554466947897804	-2.76373271824564
PIGU	0.276842301566027	3.71644002310267	2.57555462346146	0.0101668815012033	0.554466947897804	-2.76537026453603
TBC1D22A	0.222445095297459	2.74189211900336	2.5754869412796	0.0101688565847039	0.554466947897804	-2.76552554515166
MAGEA12	0.551545209670668	0.297833367813962	2.57449723885237	0.0101977769292142	0.554466947897804	-2.76779572263782
MRPL17	0.286740802222845	4.65118427611326	2.57381858651737	0.0102176503684637	0.554466947897804	-2.7693519178934
UBE2M	0.310715707546674	5.05509209527987	2.572801030605	0.0102475128644739	0.554466947897804	-2.77168448541693
TCF25	0.265136002887382	3.77511502050567	2.57265624342212	0.0102517682923307	0.554466947897804	-2.77201631075905
AC093323.1	-0.0426037601773041	0.0501120610232796	-2.57248182640012	0.0102568966604979	0.554466947897804	-2.7724160177942
OR2H2	0.0359108569106654	0.0302159865364814	2.57231751499635	0.0102617299863525	0.554466947897804	-2.77279254165258
CFDP1	0.311836176082008	3.80808452243775	2.57230693869832	0.0102620411645275	0.554466947897804	-2.77281677670422
SLC12A7	0.344250620536929	4.14359020432973	2.57216168640668	0.0102663156608072	0.554466947897804	-2.77314960506038
POLD4	0.403770233573119	2.68480769172194	2.57136215204325	0.0102898728536093	0.554466947897804	-2.77498131196693
UGT2B4	0.613112522038492	0.305746730269749	2.5685135379692	0.0103741955968839	0.554466947897804	-2.78150283889781
GPR137	0.317752926285332	3.09192220115705	2.56753173218295	0.0104034007535357	0.554466947897804	-2.78374890589578
ZDHHC21	-0.298640893393735	1.98157050407786	-2.56734593740455	0.0104089357119685	0.554466947897804	-2.78417385162734
SGK1	-0.436583514623215	2.55099314929941	-2.56734238218279	0.0104090416501373	0.554466947897804	-2.78418198275735
CCDC54	0.0318774879765035	0.0466104542131534	2.56708047180638	0.0104168486748498	0.554466947897804	-2.78478096620555
MRPS26	0.382711503080323	5.24247486795583	2.56546885717188	0.0104650026431902	0.554466947897804	-2.78846537123558
MROH6	0.522433855292274	1.65623899386999	2.56381292007385	0.0105146874712562	0.554466947897804	-2.79224873297718
ACOXL	0.103383254096097	0.143481052951081	2.56279076438788	0.0105454610991876	0.554466947897804	-2.79458287838636
CPA6	0.609464370594525	0.546233706208302	2.56265656278709	0.0105495074063973	0.554466947897804	-2.794889266671
POLR2E	0.28414628524249	4.46372473828891	2.56252675266903	0.0105534226222701	0.554466947897804	-2.79518561398222
PBRM1	-0.321190178990107	3.15646094682132	-2.56070743623559	0.0106084315868686	0.554466947897804	-2.7993374303776
NBN	-0.360455680910267	4.16845895466381	-2.55996367079142	0.0106309935841721	0.554466947897804	-2.80103392328071
OXSR1	-0.234856964693578	3.43075110332645	-2.55968774928024	0.0106393744798784	0.554466947897804	-2.80166316354296
MAGEA6	0.705004548617095	0.430938606331046	2.55937920560084	0.0106487532177941	0.554466947897804	-2.80236671976494
RP11-468E2.2	-0.00975416231171497	0.0200321275900677	-2.55898777010792	0.0106606621983192	0.554466947897804	-2.80325916981086
GALNT18	0.379753860261673	2.41069031381026	2.55648799589101	0.0107369951701404	0.556967496825808	-2.80895534094437
SLC30A1	-0.419376098260449	3.67170957984186	-2.55289661808538	0.0108475132915147	0.561223574809284	-2.81712933191582
PAPOLG	-0.188968350862016	1.8705891791448	-2.55069938151526	0.0109156275785785	0.562644296587044	-2.82212467595444
DCUN1D4	-0.237582478077005	2.54172422647193	-2.54930198586372	0.0109591446355436	0.562644296587044	-2.82529940625633
SLC5A12	0.1341856567027	0.0699403779745084	2.54925523548545	0.0109606031802671	0.562644296587044	-2.82540558841151
NCLN	0.292990810907088	4.10539582031287	2.54680269701742	0.0110373615645221	0.56429953285755	-2.83097324792512
GABRR1	0.0703951300117963	0.0397012591443782	2.54639707721949	0.0110501024595685	0.56429953285755	-2.83189356228581
ABCB9	0.239790433365716	0.897757333148278	2.54425101248466	0.0111177304046767	0.565247852956252	-2.83676038671925
KLHL25	0.224603914964403	1.48281245498485	2.54314177282071	0.0111528295231047	0.565247852956252	-2.83927432630478
KIF2B	0.00589161157382065	0.00157644966066228	2.54308279781591	0.0111546983969147	0.565247852956252	-2.83940795485841
NDUFS3	0.243210266213661	4.11712952719748	2.54128734774039	0.0112117283922674	0.566545248127297	-2.8434747167317
CLSTN1	0.287513121864607	5.61815174108034	2.53979454059067	0.0112593426789896	0.566545248127297	-2.84685382867659
TRIM3	0.445268739756101	2.38322631219247	2.53956985305247	0.0112665248207133	0.566545248127297	-2.84736226122784
TMEM132A	0.588905174687584	3.62746753223067	2.53762861280668	0.0113287464905722	0.568224556799385	-2.8517531388431
FAM83C	0.186380565458641	0.0518800311987795	2.53540718090384	0.0114003238097196	0.570363408470031	-2.85677372512725
SPRR4	0.103033243535398	0.0235764291018002	2.53442386573065	0.0114321356499586	0.57050698210629	-2.8589947020138
STXBP1	0.389793685980673	2.27045778344425	2.52668740432167	0.0116851884048642	0.581662711708796	-2.87643917118158
DNAJC5	0.308712759650477	4.49493726429327	2.52499768663633	0.0117411153856563	0.582006218837459	-2.88024222584545
CA11	0.575912874928467	1.94295927506429	2.52419927845377	0.0117676240733384	0.582006218837459	-2.88203833518292
POTEM	0.0134395935159631	0.0142598152598973	2.52348577366065	0.0117913587833413	0.582006218837459	-2.88364297160719
CD164L2	0.315291903841822	0.600933803661392	2.52253984127	0.011822890750708	0.582006218837459	-2.88576963751452
PKN2	-0.300321346043712	3.22719777402571	-2.52203599644371	0.0118397166068294	0.582006218837459	-2.88690207208469
TSR3	0.360776224852207	4.97304432365946	2.51856230568876	0.0119563001955677	0.586198134281042	-2.89470343022405
DARS	-0.231526189028359	4.45786986518659	-2.51534676502883	0.0120651272591335	0.586198134281042	-2.90191558895705
SLC35C2	0.22403821123837	3.19591936325052	2.51369401706292	0.0121214044758526	0.586198134281042	-2.90561901934933
PLEKHJ1	0.321921654680612	3.0987001791179	2.51291985746468	0.0121478451976761	0.586198134281042	-2.90735290982141
RPE	-0.227891851022633	3.6483816583679	-2.51203634538766	0.0121780833000555	0.586198134281042	-2.90933107526554
WDR48	-0.235848926539228	3.05878648909933	-2.51083812359154	0.0122191990450661	0.586198134281042	-2.91201277501496
MLN	0.0528763590618969	0.0439894340685772	2.51049604250686	0.0122309597900703	0.586198134281042	-2.91277814397818
RNF5	0.251106069485098	5.27214001819487	2.50717940762253	0.0123455075846899	0.586198134281042	-2.92019342747867
MFSD5	0.243977967171536	4.11894848309686	2.50649568186098	0.0123692396614884	0.586198134281042	-2.92172089145731
TSC22D4	0.331310035590619	3.85347008512376	2.50635159003436	0.0123742462403427	0.586198134281042	-2.92204274460986
LY6H	0.236930135046544	0.423443050268508	2.50599898954025	0.0123865051933158	0.586198134281042	-2.92283025984299
GAGE2A	0.242457397908753	0.0540451205899539	2.50544070908211	0.0124059371116486	0.586198134281042	-2.92407692767251
MAGEA1	0.585108672613276	0.388320664709363	2.50492565581309	0.0124238884128842	0.586198134281042	-2.92522682449556
GTPBP6	0.324743734426999	2.8570219108133	2.50280851371211	0.012497920052232	0.586198134281042	-2.92995106514598
TNRC6A	-0.252115261245282	2.63692415674831	-2.50273707087524	0.0125004250560224	0.586198134281042	-2.93011041576464
CSAG1	0.570519098483094	0.365237919418718	2.50269192370379	0.0125020082831968	0.586198134281042	-2.93021111255956
CLASP2	-0.277893622902654	2.20879315674399	-2.50144946002803	0.0125456490261027	0.586198134281042	-2.93298161652804
SART1	0.377189826234163	3.8698971515639	2.50144330240364	0.0125458656447556	0.586198134281042	-2.93299534371495
DMBX1	0.207665175676703	0.278132175584768	2.49891846747374	0.0126349666700353	0.586198134281042	-2.93862115203494
DEAF1	0.313337988444799	3.09207454630959	2.49821011031381	0.0126600650690848	0.586198134281042	-2.9401985003702
DYNLRB1	0.315152212078097	5.49193546940488	2.49773934301441	0.0126767696641133	0.586198134281042	-2.94124654719155
GALR1	0.00837088299360404	0.00663346409899591	2.49729250573273	0.012692643206923	0.586198134281042	-2.94224113982679
SELO	0.355393370082141	3.09709509962342	2.49365835209802	0.0128223995203635	0.586198134281042	-2.95032371127724
DCAF8L2	0.0658934316708563	0.0182770080587672	2.49326333631547	0.0128365740384126	0.586198134281042	-2.95120155114674
NUPR1	0.543784968205267	4.36909760066628	2.49294381729215	0.0128480496328702	0.586198134281042	-2.95191151508069
BBS10	-0.288643954918151	2.59139518091693	-2.49212023359808	0.0128776707523521	0.586198134281042	-2.95374108597486
PKP3	0.401213416105954	4.17625340913139	2.4906164344983	0.0129319127696345	0.586198134281042	-2.95708020262447
RAB2B	-0.247105376310001	2.96303168744755	-2.49024012298394	0.0129455179531249	0.586198134281042	-2.95791547450199
SORBS2	-0.532715794385963	1.81227443800791	-2.48918210056122	0.0129838377289014	0.586198134281042	-2.96026322551248
ECHS1	0.291290583957441	6.29418916740159	2.48894012911328	0.0129926156323822	0.586198134281042	-2.96080002192643
TAF1B	-0.228793231789205	2.16863508861142	-2.4888944566735	0.0129942730633771	0.586198134281042	-2.96090133721348
DHX16	0.223636645741864	3.65505074810602	2.48640017748609	0.0130850742240883	0.586198134281042	-2.96643162234825
SRSF6	-0.238166634884549	5.47101278345382	-2.48561836981386	0.0131136504395251	0.586198134281042	-2.96816391253073
FASTK	0.336526819619298	4.02587852508868	2.48520000729652	0.0131289648967507	0.586198134281042	-2.96909067880356
SPCS3	-0.272328983386678	4.29040897264845	-2.4849681724657	0.0131374581953812	0.586198134281042	-2.96960417849122
ZNF800	-0.253908128824625	2.50260171049989	-2.48468651126412	0.0131477834373181	0.586198134281042	-2.97022797699874
VPS4A	0.23502021750247	3.34015756893714	2.48388474115032	0.0131772143891021	0.586198134281042	-2.97200328579071
NELFCD	0.304136245609717	4.2228121506713	2.48276443588623	0.0132184356833135	0.586198134281042	-2.97448296162562
KLHL18	-0.168830881521004	2.08234605796647	-2.48185918276234	0.0132518275773368	0.586198134281042	-2.97648583768882
MINOS1-NBL1	0.00943387142681571	0.0111672194600501	2.48148270483834	0.0132657366228762	0.586198134281042	-2.97731858474913
WBSCR16	0.222937702572832	3.80478993969297	2.48122469244011	0.0132752764022144	0.586198134281042	-2.97788922116307
FASTKD2	-0.217739481677091	2.76655950430915	-2.48057958246298	0.0132991553587389	0.586198134281042	-2.97931573113502
C7orf26	0.219793068097138	3.51082471080193	2.480471124768	0.0133031736881559	0.586198134281042	-2.97955552410781
SAV1	-0.283984988765324	3.18167135980285	-2.47906813644226	0.0133552510249056	0.586198134281042	-2.98265651001456
PGK2	0.0499385735715734	0.0354159853008868	2.47845241337348	0.013378162898503	0.586198134281042	-2.98401687988506
IFNGR1	-0.335918082667318	4.9893431401461	-2.47763635231482	0.0134085832362749	0.586198134281042	-2.98581936077134
LELP1	0.00455206687457989	0.000792294151798201	2.47622349711923	0.0134613950945199	0.586198134281042	-2.98893863267751
PPM1B	-0.198491843615375	3.05839061959995	-2.47558758716064	0.0134852251327047	0.586198134281042	-2.99034200933638
CRYZ	-0.380847739850873	3.24296989353401	-2.47384298260981	0.0135507941448823	0.586198134281042	-2.99419031815728
UFC1	0.293117909801978	6.01307201187791	2.47357493929678	0.0135608932187706	0.586198134281042	-2.99478134049387
RCOR1	-0.279920256729975	3.28848969250998	-2.47332268868007	0.0135704033539878	0.586198134281042	-2.99533748309206
NIN	-0.281627917179197	2.48889585794953	-2.47295605764603	0.0135842362842029	0.586198134281042	-2.99614570314982
PITPNC1	0.336417819296986	1.93742218683505	2.47294413707128	0.013584686254952	0.586198134281042	-2.99617197948864
FAM159B	0.0293950201274287	0.0218153555968622	2.47231538107016	0.0136084388649328	0.586198134281042	-2.99755775977912
CYP4V2	-0.357235383618666	1.89706486119934	-2.47188767004426	0.0136246175639607	0.586198134281042	-2.99850023790335
CACNB3	0.366582031508164	2.75769340473049	2.47173009558985	0.0136305823015177	0.586198134281042	-2.99884741894185
SMARCAD1	-0.290480017517425	2.94014856106783	-2.47133015851166	0.0136457316774903	0.586198134281042	-2.99972849541741
RRP8	0.178143320510759	2.00682471570439	2.47120344907192	0.0136505344615845	0.586198134281042	-3.00000761179739
GPR98	0.394341077296675	0.81335392451126	2.4696684294781	0.0137088366393088	0.586198134281042	-3.00338784306327
MAPK8IP2	0.650025744702354	2.28662621205308	2.4693975910105	0.013719146293536	0.586198134281042	-3.00398403547381
SPIN2B	0.195072392076688	1.21018332870295	2.46840322183935	0.0137570564908834	0.586198134281042	-3.00617237214535
TIAM1	-0.409413000427327	1.87737132557889	-2.46809681412836	0.0137687569080825	0.586198134281042	-3.00684651736258
TDP1	-0.215298261306435	2.30770241782504	-2.46646225352656	0.0138313227316791	0.586580285379474	-3.01044141510015
RNASEH2C	0.340690002918923	2.8605761794957	2.46630779223432	0.0138372480063644	0.586580285379474	-3.01078100130244
TRADD	0.348522708835831	2.79981366582921	2.46409501010204	0.0139223791205702	0.588922612070127	-3.01564354653161
ZNF32	0.273068510592273	4.66680951098552	2.46319867652455	0.0139569948460293	0.589122660395996	-3.01761199828195
C1orf101	-0.107219402921906	0.3247052963989	-2.4596883662882	0.0140932941071265	0.589772961865797	-3.02531425133444
CHCHD6	0.277088798457366	2.30945302610572	2.45922748416232	0.0141112764649329	0.589772961865797	-3.02632470604396
NCAPH2	0.330881213247571	3.7345117622518	2.45813800960017	0.0141538654400928	0.589772961865797	-3.02871256790515
DPP3	0.339529343348944	4.07472780043996	2.45809188481619	0.0141556710219102	0.589772961865797	-3.02881363915215
CFLAR	-0.26075854051796	2.33510187906281	-2.45727809791102	0.0141875606887422	0.589772961865797	-3.03059654794338
DMPK	0.36880033704086	2.58068635567023	2.45598915312524	0.0142382001854582	0.589772961865797	-3.03341928001243
IDH3G	0.268199533038269	4.29445796425726	2.45552282757326	0.0142565602887676	0.589772961865797	-3.03444015288243
ACD	0.273079910535506	2.63594230291519	2.45537513060125	0.0142623797539389	0.589772961865797	-3.03476344904013
MSRB2	0.340351354551067	3.88339868877599	2.45531508477161	0.0142647462428745	0.589772961865797	-3.03489487879552
BCLAF1	-0.23177219164812	4.10645760243667	-2.45479052226847	0.0142854347350861	0.589772961865797	-3.03604291913624
TOMM7	0.299708059564772	5.94909385358839	2.45206670048222	0.0143932877959262	0.589772961865797	-3.04200030059628
PTGIS	-0.537234690796378	2.12141073750644	-2.45142472021138	0.0144188123065729	0.589772961865797	-3.04340345278627
RHOC	0.337117967748739	5.85450824261045	2.45069240612815	0.0144479772167788	0.589772961865797	-3.04500360218685
STK19	0.215082064323038	2.08127033315116	2.45037168311176	0.0144607666309345	0.589772961865797	-3.04570425253356
HOXC13	0.647187060022608	2.14162309277558	2.45015962836501	0.0144692281909017	0.589772961865797	-3.04616745694934
YIF1A	0.312095037050176	4.78390906726132	2.44949241791274	0.0144958802344049	0.589772961865797	-3.04762462871178
CCNL1	-0.292197181296611	3.0863597981115	-2.4493438480203	0.0145018208298722	0.589772961865797	-3.04794904859161
BCAT2	0.381999055531292	3.21419746821477	2.44864700709966	0.0145297128515072	0.589772961865797	-3.04947042416683
AP4M1	0.23218562152453	2.71059179750047	2.44793146341688	0.0145584027715741	0.589772961865797	-3.05103218860014
ZNF627	-0.265656800578835	2.97480945690582	-2.44672356662497	0.0146069472487527	0.589772961865797	-3.05366755540036
PBXIP1	0.374915906844406	5.26840808082692	2.44661605045101	0.0146112751642401	0.589772961865797	-3.0539020700734
ALKBH8	-0.243607868409645	1.77750008797822	-2.4461355723351	0.0146306299894671	0.589772961865797	-3.05494996661085
IDH3B	0.249508654615114	4.72762223340291	2.44347942395024	0.0147380351431777	0.592043642335344	-3.06073922172614
AP3D1	0.222867609781946	4.33180174860585	2.44067150111005	0.0148523338321802	0.592043642335344	-3.06685254011633
MLH3	-0.19957187534609	1.93947666204006	-2.43978250674058	0.0148886837473708	0.592043642335344	-3.06878658608019
THAP11	0.202793945825938	3.70252597073074	2.43958906551417	0.0148966037208108	0.592043642335344	-3.06920733391088
MBTD1	-0.339937217220332	2.46501667748585	-2.43958353535133	0.0148968301943328	0.592043642335344	-3.069219361908
TSN	-0.189787072304683	4.6733447790038	-2.43837160871496	0.0149465348775526	0.592043642335344	-3.07185463071893
C21orf91	-0.347303563295335	2.11379758378675	-2.43673541652033	0.0150138720885539	0.592043642335344	-3.07541039482991
CCR10	0.1196758806943	0.279134709698628	2.43481558739412	0.0150932235150717	0.592043642335344	-3.07957955803226
ATP6V0E2	0.47143458451799	4.18587901461471	2.43454989385225	0.0151042344006074	0.592043642335344	-3.08015629164022
ELMO3	0.457597101278941	3.4917363776608	2.43443196879341	0.015109123727178	0.592043642335344	-3.08041224842271
HCAR2	-0.312666772516432	0.740990547766836	-2.43430730551884	0.0151142939470827	0.592043642335344	-3.08068281724171
RSG1	0.270969807477576	1.67758483269159	2.43389198507935	0.0151315299943576	0.592043642335344	-3.08158412902274
LSM14B	0.279418300424536	4.26398668718277	2.43376039655384	0.0151369946130144	0.592043642335344	-3.08186966555221
CCNG1	-0.334606408552511	4.7489942603254	-2.43348260128695	0.0151485366339671	0.592043642335344	-3.08247240900169
SLC25A6	0.389644958085993	6.37384245139958	2.4332005354383	0.0151602640344503	0.592043642335344	-3.08308434912338
CACTIN	0.250628957112198	2.03187833227151	2.43302625234613	0.0151675141730595	0.592043642335344	-3.08346242027607
GPATCH3	0.217421638940388	2.78265931683909	2.43136820610714	0.0152366416301252	0.593566560895312	-3.08705787418642
FOXG1	0.11709305075121	0.0523667397048725	2.43038269396623	0.0152778612498876	0.59399842397985	-3.08919380112988
VPS18	0.228663119143961	3.37959020813742	2.42915998863793	0.0153291382827382	0.594118359134783	-3.09184261696226
REEP4	0.373226760660544	3.65259835348288	2.42860999654771	0.0153522529414647	0.594118359134783	-3.093033667618
EXTL3	0.27326429700268	2.06410144228487	2.42799307244108	0.0153782171352708	0.594118359134783	-3.09436934845554
TRIM11	0.274411448590105	2.55643117220714	2.42693152956526	0.0154229844263304	0.594118359134783	-3.09666687498651
NTMT1	0.247179943158522	2.65077722891888	2.42672646330114	0.0154316456918125	0.594118359134783	-3.09711059143317
RPSAP58	-0.528830035941992	2.4887525596748	-2.42389448893092	0.0155516974306992	0.59695420142812	-3.10323455642267
ZBTB44	-0.292216713739229	2.70936106853254	-2.42299644050464	0.0155899386139879	0.59695420142812	-3.10517505729247
IMPDH1	0.350176047121874	4.46579334562	2.42285063202934	0.0155961553234315	0.59695420142812	-3.10549005301273
UBL4A	0.249679070166011	4.50033958347096	2.41974623298647	0.0157290343496641	0.598808379457626	-3.11219217319396
MARK2	0.269205341342061	4.00394025697349	2.41971603697474	0.0157303317271337	0.598808379457626	-3.11225732209177
PIN1	0.325198675691117	2.9527186482175	2.41895577815063	0.0157630274810723	0.598808379457626	-3.11389734165841
TJP1	-0.284029926079891	3.19259574825631	-2.41712377490017	0.0158420608594397	0.598808379457626	-3.11784722613592
AARS	0.342764829659517	5.11986020713038	2.41663472754308	0.0158632175066505	0.598808379457626	-3.11890113621795
AIP	0.347140351692372	4.75536035294099	2.41592770722522	0.0158938478683058	0.598808379457626	-3.12042441220095
PRKRA	-0.180887503759219	3.71465284701314	-2.41582923759593	0.0158981180152949	0.598808379457626	-3.12063653025843
GDNF	0.226941383517549	0.173960166323872	2.41490602551017	0.0159382023913236	0.598808379457626	-3.12262485028348
CCM2	0.253371522735906	2.65145963606485	2.41471565356611	0.0159464790947624	0.598808379457626	-3.12303476079121
RABEP2	0.370837798609164	2.97575853541491	2.41424271663528	0.0159670571169107	0.598808379457626	-3.12405295479109
TMEM64	-0.64911654114964	2.34547027881841	-2.41397412062421	0.0159787544437252	0.598808379457626	-3.12463113219898
MMAB	0.248908511255701	2.33919939052331	2.4115837158141	0.0160831892046348	0.600601579671895	-3.12977390306266
ABCB6	0.220600887604644	1.05424212548396	2.4114843746706	0.01608754231264	0.600601579671895	-3.1299875191368
DDX41	0.221931821695656	4.04937812564996	2.40986277528783	0.0161587472827255	0.602119520675019	-3.13347326366997
NXPH1	0.672056613422155	0.621389152878798	2.40835963352779	0.0162249983880791	0.603447487218518	-3.13670231061427
COMTD1	0.4832581254583	2.55847221817271	2.40620267228204	0.0163204843570486	0.605330552603675	-3.14133242161913
RCN1	-0.382682160087066	4.03016013282868	-2.40563344692212	0.0163457655870245	0.605330552603675	-3.1425536328734
DCTN2	0.167128548528389	4.82412040135879	2.40513897123327	0.0163677548974107	0.605330552603675	-3.14361424562289
KDELR2	0.268342095285298	6.36236037845651	2.40366786849992	0.0164333287735116	0.60661755951959	-3.1467683780897
SQSTM1	0.352625521322061	5.15005839099054	2.40001629254389	0.0165970964533693	0.609412478570685	-3.15458935322524
C20orf27	0.3887564810672	3.71792709175354	2.39953752023386	0.0166186747759206	0.609412478570685	-3.15561392236943
NAP1L6	0.114498541964969	0.111644185948264	2.39936143658836	0.016626617090569	0.609412478570685	-3.15599068935666
FOXP4	0.383760027769002	4.17285357776989	2.39922647923502	0.0166327066493014	0.609412478570685	-3.15627943977368
HNRNPK	-0.15806116334101	7.0813614802831	-2.39850807211306	0.0166651557127132	0.609468551779224	-3.15781625106281
WDR34	0.368116123159039	5.06776041656457	2.39539655205307	0.0168063407524309	0.610356440703445	-3.16446715326272
C5orf58	0.121124387414878	0.135294307312065	2.39514599897953	0.0168177552060906	0.610356440703445	-3.16500234238487
GPKOW	0.221742557876915	3.98295167945368	2.39507014561219	0.0168212122041182	0.610356440703445	-3.16516435664097
SNX12	0.186537457945614	4.74958532996713	2.39470893480318	0.0168376828688353	0.610356440703445	-3.16593579287129
PMS1	-0.188870876701175	2.03278711194671	-2.39456494752633	0.0168442524220107	0.610356440703445	-3.16624327384264
RGS1	-0.652552341435148	3.49236997107605	-2.39283229821716	0.0169234830624057	0.611223494619942	-3.16994187048081
MARK3	-0.173910699939965	3.020761353296	-2.39250628861452	0.0169384274071043	0.611223494619942	-3.17063749120606
SPATA2L	0.336942597453286	2.42559903064481	2.39104682939102	0.0170054716145002	0.611223494619942	-3.17375045651056
ZNF502	-0.312944664477128	1.15222237097626	-2.39096583977869	0.0170091989131221	0.611223494619942	-3.17392314910353
VPS16	0.250247989029255	3.6881964800704	2.39057396608369	0.0170272438434767	0.611223494619942	-3.17475865237587
FDPS	0.316973134535766	4.6309491874909	2.38953482403833	0.0170751755639649	0.611223494619942	-3.17697352512664
TPRA1	0.22767408024087	3.46086651534727	2.38899599001395	0.017100076610559	0.611223494619942	-3.17812164566021
EPC2	-0.242126272208958	2.75301242229452	-2.3886465486195	0.017116242341224	0.611223494619942	-3.17886608139171
ALDOC	0.607595692427092	2.30710908108951	2.38638489235217	0.0172211953844441	0.612199512122654	-3.18368162533567
TBC1D3L	-0.120481102154069	0.245929071284347	-2.38604196045053	0.017237158543651	0.612199512122654	-3.18441140705613
STK32C	0.338492800503838	2.0570515318857	2.38570901234197	0.0172526694036819	0.612199512122654	-3.18511984365717
UQCC3	0.409611428576234	3.15315552387035	2.3853844201033	0.0172678027972908	0.612199512122654	-3.18581040705049
RP11-20I23.3	0.0177758889518151	0.018498229317343	2.38466696845025	0.0173012937734199	0.612285642480525	-3.18733644212888
OR51I1	0.0153346479941666	0.00784447583352278	2.38241356644987	0.0174068549883114	0.613113138093703	-3.19212653285625
RPS6KB2	0.317685574704068	2.94993551633657	2.38107658818831	0.0174697531227588	0.613113138093703	-3.19496645693992
TMEM189	0.315867409053915	2.59492775302845	2.3803235323907	0.0175052684313728	0.613113138093703	-3.19656535799024
ZNF511	0.265595149947952	2.19254350688478	2.38018881345279	0.017511628672401	0.613113138093703	-3.19685134296729
MFSD12	0.285835386981492	3.35986698255006	2.37947989233312	0.0175451311278429	0.613113138093703	-3.19835599674024
WDR13	0.26334618410763	3.06292575685115	2.37846703416208	0.0175930947998121	0.613113138093703	-3.20050497657941
XXcos-LUCA11.5	0.0533594031608526	0.0454867421667513	2.37838625656354	0.0175969249572143	0.613113138093703	-3.20067632345389
CRISP3	1.0448295342135	1.26018888382284	2.37822650650133	0.0176045018353698	0.613113138093703	-3.20101517122087
GPANK1	0.248537211074076	2.67303103189387	2.37765122508476	0.0176318109269951	0.613113138093703	-3.20223522155559
C11orf84	0.322071272274097	3.13887663370273	2.37756911667632	0.0176357117136328	0.613113138093703	-3.20240933240374
AQR	-0.247277947512836	2.63959323547377	-2.37623377484891	0.01769925725804	0.613606456316569	-3.2052400918287
TRPM2	0.367536263369668	1.85644374043027	2.37565910642764	0.0177266660834048	0.613606456316569	-3.20645783505191
OR52M1	0.00376948369843636	0.000830164270426005	2.37531099582098	0.0177432873427579	0.613606456316569	-3.20719535277807
KIAA0586	-0.203244974918192	1.67530474195662	-2.37155967504472	0.0179232717486718	0.618745241173062	-3.21513625178546
NELFE	0.257720202983459	4.64735253982067	2.36975337712285	0.0180105060197977	0.619664826798769	-3.21895545773843
BLOC1S3	0.208766203483527	3.20469993905143	2.36970636651427	0.0180127813390673	0.619664826798769	-3.21905481785847
GTF2A1	-0.248757893682451	3.22546686086966	-2.36841984603531	0.0180751470561538	0.619814862786581	-3.2217732118424
LCN1	0.0739775794383253	0.0905480430159519	2.36817018994625	0.0180872713750573	0.619814862786581	-3.22230056185633
ZNF684	-0.13338664977103	0.987234439511337	-2.36767227909939	0.0181114732632443	0.619814862786581	-3.22335213812352
CASP8AP2	-0.29734019732958	2.06352651057845	-2.36566160300071	0.0182094951510781	0.622089373341511	-3.2275964212405
VPS13A	-0.245474651969898	1.55762725683512	-2.36484988042112	0.0182491988488457	0.622367141364096	-3.22930885728751
SIAE	-0.378344652449674	2.43124204647701	-2.36351572046099	0.0183146214214782	0.623519546563349	-3.23212218469336
THOP1	0.306853273396439	2.52927476335108	2.36159974628101	0.0184089338707171	0.624693835742103	-3.23615963767019
BRWD1	-0.27400594745957	2.59271612084516	-2.36105366462971	0.0184358922041289	0.624693835742103	-3.23730978147206
ING1	0.300343826101115	2.22412850179874	2.35968777948956	0.0185034732604794	0.624693835742103	-3.24018542649015
SI	0.0128258246049818	0.00294231838516579	2.35893779459537	0.0185406731768466	0.624693835742103	-3.24176369743378
POGLUT1	-0.187260679195772	1.98182131772617	-2.35876956117695	0.0185490266998053	0.624693835742103	-3.24211766049655
SLC39A7	0.305600595561395	6.18150893120028	2.35840130854061	0.0185673235641765	0.624693835742103	-3.24289237702359
ARL6IP6	-0.264654230716883	2.4994712699692	-2.35826723566416	0.0185739889866252	0.624693835742103	-3.24317440504586
ZSCAN12	-0.227245833053038	1.24481684363151	-2.35688250192097	0.0186429536979456	0.624693835742103	-3.2460863263952
ZNF160	-0.218819284089829	2.27443096915201	-2.35674407628902	0.0186498601136672	0.624693835742103	-3.24637732537741
NPIPB4	-0.107862208599945	0.396951683062496	-2.35612808962531	0.0186806204906507	0.624693835742103	-3.24767205085428
RNPEPL1	0.25255510222707	3.40252772743982	2.35578614551806	0.0186977152540504	0.624693835742103	-3.24839062969113
COL13A1	0.225854410832923	0.682631543459623	2.35355724502456	0.0188094806307542	0.625128719429344	-3.25307203423751
PHF7	-0.236363894654438	1.29022965179836	-2.35310029525971	0.0188324659577315	0.625128719429344	-3.25403123506761
NR5A1	0.157112687555268	0.0582886571101799	2.35252956823849	0.0188612090269063	0.625128719429344	-3.25522901206608
DPP8	-0.253110810206059	2.51969368767697	-2.35151553006058	0.0189123730324739	0.625128719429344	-3.25735645309821
OAZ1	0.245113989421721	6.8247863223415	2.35053460476571	0.0189619819480682	0.625128719429344	-3.25941356267548
GTF2H3	-0.228020339660975	3.19673594765671	-2.34989877189591	0.0189941991514947	0.625128719429344	-3.2607465227146
TTC34	-0.11779973981984	0.218069425021732	-2.34966609131336	0.0190060008892013	0.625128719429344	-3.26123422537708
ZFP69	-0.18885315987421	1.52426579817964	-2.34944799129641	0.0190170689200963	0.625128719429344	-3.26169132365586
FTSJ3	0.312144141876995	3.81460835878007	2.34880857386281	0.0190495502978691	0.625128719429344	-3.26303118596051
NYX	0.020698364343679	0.0114227997336322	2.34752728337096	0.0191147840473468	0.625128719429344	-3.26571497336753
MTR	-0.260601826384416	2.76049943824361	-2.34550879875859	0.0192179470415702	0.625128719429344	-3.26993995479961
NELFB	0.248693648004203	4.80848596052171	2.34538512396002	0.0192242837716089	0.625128719429344	-3.27019870754057
STIP1	0.304517808326497	5.38030858801122	2.34449816591582	0.0192697824976288	0.625128719429344	-3.2720540090777
CLDN3	0.725409761989192	5.41216022737071	2.34407206905545	0.0192916737005973	0.625128719429344	-3.27294505438217
MCEE	-0.243602644373131	2.96182192203325	-2.34390378276501	0.0193003255921574	0.625128719429344	-3.27329692732089
SAC3D1	0.371307079091248	2.98283301439045	2.34301885853465	0.0193458770022723	0.625128719429344	-3.2751468217586
RBBP6	-0.196985057174108	3.23597740063737	-2.34159725874606	0.0194192507671529	0.625128719429344	-3.27811716952682
POR	0.314330311855863	3.84261581512494	2.34139172686291	0.0194298791170923	0.625128719429344	-3.27854646894571
LRWD1	0.24121993461886	2.07211651347163	2.34039067644351	0.0194817176899342	0.625128719429344	-3.28063685566857
PDCD6IP	-0.240995607038535	4.39038945604861	-2.33932203709268	0.0195371898238697	0.625128719429344	-3.28286740784262
TRAPPC2L	0.247756669658714	2.85384500939343	2.33914095790776	0.019546603167166	0.625128719429344	-3.2832452716638
ARRDC4	-0.382696172357302	2.71059356751891	-2.3367800233746	0.0196696992557351	0.625128719429344	-3.2881692693886
TSPAN4	0.351340976688707	2.81629467683397	2.33662762772642	0.0196776682177253	0.625128719429344	-3.28848693930131
PRPF39	-0.229442414503292	2.82689742054103	-2.33662561738983	0.0196777733596502	0.625128719429344	-3.28849112972695
BABAM1	0.229233021822016	4.02649444250173	2.33659569446351	0.0196793384064644	0.625128719429344	-3.28855350184548
ASCL2	0.543460938951429	1.32674634250638	2.33651520180753	0.019683548922001	0.625128719429344	-3.28872127890008
RITA1	0.222742137944254	3.59150496306638	2.33520434393304	0.0197522300012295	0.625128719429344	-3.29145279846498
MAP3K7	-0.23650637110413	3.03847165764343	-2.33444902964391	0.019791899044822	0.625128719429344	-3.29302600901557
CNPY4	0.225553021523541	3.02385046879257	2.33429382313081	0.0198000591027819	0.625128719429344	-3.29334921956644
SIK3	-0.3297303440849	2.4370573064452	-2.33426928196424	0.019801349635938	0.625128719429344	-3.29340032349566
TACO1	0.30416355801229	3.46805323208918	2.33384606498343	0.0198236166967331	0.625128719429344	-3.29428153685707
RABL6	0.295024909750507	3.35422834912399	2.33342088927683	0.0198460088620213	0.625128719429344	-3.29516666988165
ZNF461	-0.178398616578624	1.3989621336848	-2.3327760471611	0.0198800121219498	0.625128719429344	-3.29650880192023
WDR20	-0.180360086521053	2.19810687663148	-2.33081615377787	0.0199836724678418	0.625128719429344	-3.30058574851106
KIAA1586	-0.2406077271503	1.66652485775319	-2.33081323016048	0.0199838274526779	0.625128719429344	-3.30059182765905
CORO1B	0.353011853133812	4.40081125733607	2.33063621552184	0.0199932131918476	0.625128719429344	-3.30095988443731
PAPOLA	-0.217122534008745	4.12697587683325	-2.3303877106483	0.0200063960173757	0.625128719429344	-3.30147654037818
SDHD	-0.255180792572794	4.39091469160776	-2.33034188643443	0.0200088277556288	0.625128719429344	-3.30157180562106
NEK7	-0.303730647121819	3.65553605326778	-2.33023794120142	0.0200143447405435	0.625128719429344	-3.30178789342826
SSSCA1	0.274256642249529	3.36296579595092	2.32893065353908	0.0200838438139689	0.625128719429344	-3.30450475222111
VAT1	0.306040097570106	5.97725746771657	2.32888329888289	0.0200863652747127	0.625128719429344	-3.3046031383737
RABGEF1	0.15748414317691	0.890347197114522	2.32864532097258	0.0200990409107429	0.625128719429344	-3.30509754204162
TOPORS	-0.233327510981758	3.05567586635232	-2.32864080241816	0.020099281654287	0.625128719429344	-3.30510692894276
NQO1	0.67617313029755	5.20761497925619	2.3284722635428	0.0201082630184129	0.625128719429344	-3.30545704085871
KLC3	0.32763017288441	1.16922321726189	2.3279180516685	0.020137821471065	0.625128719429344	-3.30660814897278
QKI	-0.307697703430052	2.48032230051089	-2.32710637343082	0.0201811802318067	0.625489661524173	-3.3082935314118
TMEM240	0.164643520652483	0.489705550119816	2.32564951336707	0.0202592084302568	0.626922318017617	-3.3113171256178
ZNF566	-0.182360651142218	1.39930806898484	-2.32292261058552	0.0204059678734377	0.630474041882766	-3.31697156806815
CIPC	-0.315819394305036	3.36703556224817	-2.32184667191298	0.0204641289767338	0.630678154225051	-3.31920080850562
KRT73	0.0333740405764453	0.0196639224122869	2.32161698979115	0.0204765634488653	0.630678154225051	-3.31967655555102
TIA1	-0.277831728678449	3.71697317235111	-2.32070867844415	0.0205258020643199	0.63120844039294	-3.32155751140172
CCL11	-0.370785264955296	1.01644168929798	-2.31881213988419	0.0206289449886032	0.63213334693682	-3.32548257335862
USP34	-0.358699015922343	2.54611429129862	-2.31844579191802	0.0206489208426437	0.63213334693682	-3.32624039941583
CTDSPL2	-0.222796878092211	2.42588988389515	-2.31773134676189	0.020687925993331	0.63213334693682	-3.32771795811481
SLC28A3	-0.555051029298567	1.00273059052081	-2.31748893190389	0.0207011752506153	0.63213334693682	-3.32821919914681
PDXK	0.341554556651298	3.50484629083578	2.31721381756829	0.0207162206839076	0.63213334693682	-3.32878799018594
ACOT8	0.231912542382873	2.39157072557126	2.316589091306	0.0207504211352781	0.632198302038025	-3.33007934642881
NOC3L	-0.219611071210119	2.59543745200423	-2.31571631593917	0.0207982835082693	0.632473972261538	-3.33188286347229
FZR1	0.242361916744069	3.32426202867943	2.31461939329615	0.0208585746406074	0.632473972261538	-3.33414861085394
LIG4	-0.249373271139321	1.99119693740184	-2.3133252690582	0.0209299008913384	0.632473972261538	-3.33682032549815
PIGW	-0.281484489627239	2.39437581556521	-2.31324231862164	0.0209344799950038	0.632473972261538	-3.33699152607346
TAOK1	-0.348745058956144	2.99441627398635	-2.31223404186469	0.0209902097429239	0.632473972261538	-3.33907201397061
OTUD4	-0.252867349392084	2.77424737149473	-2.31193521703254	0.0210067513277146	0.632473972261538	-3.33968844001895
DLG3	0.264473597245695	3.54817353638867	2.31119616430044	0.0210477108052868	0.632473972261538	-3.34121264547319
PCF11	-0.240931815484041	2.9013364423558	-2.31102695921625	0.0210570982201998	0.632473972261538	-3.34156154250695
MAPRE3	0.322916452857306	2.57257671046978	2.3109565857759	0.0210610035798803	0.632473972261538	-3.34170664351671
PARP11	-0.275489324411908	1.73857562930412	-2.31060855641094	0.0210803266931732	0.632473972261538	-3.34242417132607
ERCC8	-0.141397470161114	1.3605430233888	-2.30903595469438	0.0211678329378247	0.633086674090657	-3.34566505487631
JAG1	-0.377379910161983	3.29812798789682	-2.30769117897497	0.0212429132212929	0.633086674090657	-3.34843469769222
C9orf172	0.285574390372242	1.06314826304994	2.30765833972871	0.0212447495744671	0.633086674090657	-3.34850231208644
ZNF436	-0.284189491147719	3.42988999236335	-2.30718152104612	0.0212714286309088	0.633086674090657	-3.34948395132162
CPSF2	-0.21297357778404	2.6994451804654	-2.30697298894474	0.0212831056457846	0.633086674090657	-3.34991319894744
CTD-2313N18.7	-0.215196252539778	0.590639775682742	-2.30643077871544	0.0213134935615118	0.633086674090657	-3.35102911863681
TRMT11	-0.248394053275418	2.28608979244381	-2.30530766189695	0.0213765585362242	0.633086674090657	-3.35333977522032
CXorf58	-0.0298468630297621	0.0738182751705721	-2.30378888978937	0.0214620991026165	0.633086674090657	-3.35646267074576
PSEN1	-0.2150637414256	3.49009217211243	-2.30357291859605	0.0214742872856851	0.633086674090657	-3.35690658521809
NEDD9	-0.445967688096753	2.55167451142843	-2.30332976556994	0.0214880166802277	0.633086674090657	-3.35740632098816
THAP3	0.213567059746388	1.97490878651043	2.30329414630047	0.021490028529684	0.633086674090657	-3.35747952246211
SPIN1	-0.273072366710542	4.8169931903233	-2.3024565213712	0.0215373866828189	0.633086674090657	-3.35920061073359
PIK3R1	-0.466269338125325	3.61681380604996	-2.30137270139649	0.0215987994149645	0.633086674090657	-3.36142664492371
GET4	0.139662973162235	0.73968106283165	2.30114111385382	0.0216119416934708	0.633086674090657	-3.3619021633784
PPTC7	-0.226985231621886	2.7750045909552	-2.29981068777933	0.0216875767377195	0.633086674090657	-3.36463301069722
CLEC2A	0.0569345115664418	0.0210568256825696	2.29925857139986	0.0217190323821127	0.633086674090657	-3.36576583319859
ARR3	-0.088534075038863	0.269232899875702	-2.29910660477012	0.0217276973317896	0.633086674090657	-3.36607758849048
GOSR2	0.185454423347564	2.3344531703429	2.29900550433547	0.021733463623088	0.633086674090657	-3.36628498193844
PPP1CA	0.294834176672078	5.98449315602872	2.29887522563948	0.0217408960717834	0.633086674090657	-3.36655221724772
LATS1	-0.283361072892519	2.65187817541703	-2.29800705895797	0.0217904819149702	0.633086674090657	-3.36833266998882
TMEM45A	0.537432096861642	2.37086699359116	2.29749412375182	0.0218198248124683	0.633086674090657	-3.36938429529537
PCNX	-0.256736629981656	2.12171261582682	-2.2973796965878	0.0218263754130805	0.633086674090657	-3.36961886349078
MAPK12	0.247858818243547	0.77377157574839	2.29684910770629	0.0218567723899574	0.633086674090657	-3.37070638524818
FDX1L	0.238167332578834	1.32038130317373	2.29659136431938	0.0218715515957659	0.633086674090657	-3.37123457962503
PYCR2	0.292037475195758	4.33845147815763	2.29443922249212	0.0219952974558092	0.633863525303428	-3.37564268694877
PPM1N	0.211873124989892	0.530424586611742	2.29382303046564	0.0220308400008922	0.633863525303428	-3.37690404610567
TTC14	-0.313955529752169	2.49168329719598	-2.29380893476081	0.0220316536397844	0.633863525303428	-3.37693289642268
HAUS6	-0.254081170123912	2.07301191215982	-2.29371837838976	0.022036881401624	0.633863525303428	-3.37711823807265
GSTCD	-0.333455486435962	2.04881526402793	-2.29333248363261	0.0220591709800199	0.633863525303428	-3.37790796758038
LLGL2	0.372884602959602	3.64586271412381	2.29194532336751	0.0221394567279324	0.635244499302769	-3.3807456930757
OSBPL11	-0.220048711869646	2.82075385628223	-2.28936273421924	0.0222896096009155	0.638623233216928	-3.3860244022201
GRAMD4	0.274418287411444	3.19877466728187	2.28836611567489	0.0223477901920632	0.63936087121328	-3.38805987966351
GPC5	0.120047023793575	0.0720331014088191	2.28644054785831	0.0224605757011415	0.64165633075493	-3.39199014957664
TMEM194B	-0.168772505245632	1.1122211905247	-2.28421840859387	0.0225913479095141	0.643257026373108	-3.39652169080741
ANO9	0.36841286478751	1.76320199335014	2.28360680385578	0.0226274567821342	0.643257026373108	-3.39776815440602
ARID4A	-0.245031147349732	2.1427984790118	-2.283494664499	0.0226340828877664	0.643257026373108	-3.39799666107508
EGR1	-0.778924896882711	5.51624888159623	-2.28132009103513	0.022762908753178	0.643257026373108	-3.40242560488666
RPP14	-0.107318593308767	1.12698901838375	-2.28088724485	0.0227886274011547	0.643257026373108	-3.40330668357972
SCYL1	0.232729014701559	4.52379304527666	2.28031091024329	0.0228229110273054	0.643257026373108	-3.40447958347021
WDR43	-0.246878704189726	3.77637117717523	-2.2802797116348	0.0228247681760907	0.643257026373108	-3.40454306748106
TSPAN2	-0.378401274070727	1.59840476881403	-2.28019900709453	0.0228295728574845	0.643257026373108	-3.40470728390094
FAM214A	-0.496835919364275	3.12884635436886	-2.28012149045338	0.0228341885784835	0.643257026373108	-3.40486500822753
MAP3K11	0.247916877011086	3.01222691508237	2.27997465386805	0.0228429341751814	0.643257026373108	-3.40516376442076
BAHD1	0.235149368304246	3.11478728115668	2.27928568603686	0.0228840080806225	0.643494389850544	-3.40656529632599
SPRTN	-0.1945455530631	1.96761634780973	-2.27745162260211	0.022993662065685	0.645094190461446	-3.4102941990034
PPAT	-0.291091394638549	2.50957629447464	-2.2767357559438	0.0230365857845699	0.645094190461446	-3.41174885002695
ZRANB3	-0.1235099013062	0.823894636784223	-2.27626097527248	0.0230650923006827	0.645094190461446	-3.41271336193389
CXCL2	-0.478695468145187	0.984918392642383	-2.27560860028374	0.0231043118840113	0.645094190461446	-3.41403833087599
GAK	0.256890921006589	2.8681753627863	2.27560497223776	0.0231045301575579	0.645094190461446	-3.41404569836298
APC2	0.0919048500064201	0.271310394958005	2.27360260579912	0.0232252722296998	0.647303141141672	-3.41811014205615
CLDN4	0.458840542382784	5.63866054088139	2.27280792086525	0.0232733433806942	0.647303141141672	-3.4197222302737
C17orf74	0.0164969387605298	0.0155775867004994	2.27185476446512	0.0233311147092961	0.647303141141672	-3.42165505782111
SETSIP	-0.0470422155073857	0.13038238718209	-2.27067577200629	0.0234027465685755	0.647303141141672	-3.42404473225418
SIMC1	-0.277653490817601	1.44381386595682	-2.27049337430764	0.0234138455390188	0.647303141141672	-3.42441432082123
NDUFB11	0.277287235009724	5.81776991755421	2.27021735180363	0.0234306503181279	0.647303141141672	-3.42497356358631
SMEK2	-0.218718294221645	4.07534583148246	-2.26922703406116	0.0234910290926077	0.647303141141672	-3.42697947076599
UTP15	-0.186615015413768	2.08613075108105	-2.26869578842989	0.0235234743635827	0.647303141141672	-3.42805516262735
C19orf25	0.269786744588099	2.43295938255033	2.26861826527422	0.0235282122647625	0.647303141141672	-3.42821211447107
SMIM15	-0.232847891072333	4.52746653205019	-2.26825706774191	0.0235502981323731	0.647303141141672	-3.42894331801416
GPATCH8	-0.231909636185708	2.89584105381522	-2.26708926310774	0.0236218283517173	0.647303141141672	-3.43130661966312
CMTM2	0.0696953503112458	0.197762189231863	2.26587188306996	0.0236965961110271	0.647303141141672	-3.43376896833423
TMTC1	-0.435831884286908	1.22817007496399	-2.26560815954013	0.0237128202795142	0.647303141141672	-3.43430221986394
FDXACB1	-0.182815612902647	0.98316802105107	-2.26526329311208	0.0237340508921127	0.647303141141672	-3.4349994506415
DDX54	0.247508760338524	3.83753866355597	2.26520953443022	0.0237373618632943	0.647303141141672	-3.43510812735856
SIX6	0.0206185900401619	0.00998326036206374	2.26450805760196	0.0237806022846986	0.647303141141672	-3.43652597554908
SCAF1	0.290669244200748	4.20404544148522	2.26432566758658	0.0237918563719278	0.647303141141672	-3.4368945572547
EFR3A	-0.34635850221091	4.38231368114754	-2.26312103039441	0.0238663028894533	0.647303141141672	-3.43932820445268
MAP3K1	-0.469063819971491	3.61707517154449	-2.26279504570746	0.0238864834884269	0.647303141141672	-3.43998654945179
SLC35C1	0.305319644119253	2.93414487026933	2.26256108053698	0.0239009766102696	0.647303141141672	-3.4404589979682
GPATCH2L	-0.192847143993199	1.45425576980056	-2.2625423525052	0.0239021370603248	0.647303141141672	-3.44049681360947
ZNF529	-0.190983387300717	1.5780413357366	-2.26247869397033	0.023906081917164	0.647303141141672	-3.44062535061021
C7orf50	0.335110693524527	3.58757522637199	2.26047588621491	0.024030483114422	0.649758833993184	-3.44466752355333
SHISA8	0.138262775323366	0.166541044619581	2.25945030846908	0.0240944026424131	0.649758833993184	-3.44673603041295
CSNK1G1	-0.245882916283286	2.36978324312922	-2.25943011116169	0.024095662928623	0.649758833993184	-3.44677675743086
RAB13	0.291248700156201	5.40841137177322	2.25728550949222	0.0242298095460955	0.651014926708902	-3.45109921033405
ALKBH4	0.215467986820909	2.58310885358767	2.2569799776574	0.0242489734940312	0.651014926708902	-3.4517146810357
S100PBP	-0.172122222558431	2.10510005642609	-2.25627466067439	0.024293263529815	0.651014926708902	-3.45313517439629
EPS15	-0.206022351216824	3.60211848175245	-2.255136984548	0.0243648513639011	0.651014926708902	-3.45542550585087
CHSY1	-0.31265115803852	3.96481274112503	-2.25505490471052	0.0243700232821097	0.651014926708902	-3.45559070210849
TBRG1	-0.187679899723739	1.97289592581996	-2.25452535933846	0.0244034132873776	0.651014926708902	-3.45665633772362
GATA2	0.571884188143907	1.80858289389119	2.25433632849727	0.0244153420712782	0.651014926708902	-3.45703667585545
QTRTD1	-0.18931891154428	2.32306589135336	-2.25223821662545	0.0245480835890209	0.651014926708902	-3.46125605181896
TIMM17B	0.292647480591414	3.96850482094778	2.25206460897351	0.0245590952524092	0.651014926708902	-3.46160500903586
NEK4	-0.260628551129244	2.34343426518959	-2.25063202342176	0.0246501256845272	0.651014926708902	-3.4644835400586
MAGIX	0.21890074276239	0.917254184349764	2.25053454516453	0.0246563303469413	0.651014926708902	-3.46467933989684
CT55	0.0300011902957096	0.0221365555674071	2.25022881673006	0.0246757992908648	0.651014926708902	-3.46529338741699
SCRN1	0.498009391364224	3.81336494739655	2.24993127500014	0.0246947597083275	0.651014926708902	-3.46589091304638
ZNF451	-0.174291119990253	1.83346073342136	-2.24922871491039	0.0247395795081526	0.651014926708902	-3.46730149004127
METTL8	-0.171960398284987	1.64866788207041	-2.24922200523694	0.0247400078915904	0.651014926708902	-3.46731495940508
ADAMTS15	-0.811758770039227	2.91220648151196	-2.24896514882188	0.0247564118951888	0.651014926708902	-3.46783055711982
RIT2	0.0185526339850046	0.0162706217122666	2.24895148902384	0.0247572845354192	0.651014926708902	-3.46785797532673
ZNF557	-0.180059200482484	1.54537253361794	-2.24870431943268	0.0247730792869143	0.651014926708902	-3.46835407042572
TP53INP2	0.389011045291412	3.5110826137317	2.24861563659866	0.0247787484712742	0.651014926708902	-3.46853205297809
METRNL	0.412757146022235	3.41359264872624	2.24750863388981	0.0248496100675934	0.651014926708902	-3.47075317540747
GMPPA	0.223519038242973	3.29588570239469	2.24744775304141	0.0248535122748928	0.651014926708902	-3.47087529717446
MOSPD3	0.286918138038566	3.53708752337236	2.24682203275428	0.0248936491411292	0.651014926708902	-3.47213024911684
CES2	0.224674941226676	3.00150665455183	2.24598568068179	0.0249473847906258	0.651014926708902	-3.47380710767895
CFL1	0.243424140119404	7.18157120796465	2.24567953148706	0.0249670800265624	0.651014926708902	-3.4744207726385
WIPI2	0.168073910429007	3.39553510240687	2.24566675872691	0.0249679020186653	0.651014926708902	-3.4744463733776
FUK	0.23800991102427	1.93081825002023	2.24494262033997	0.0250145424122903	0.651369432009335	-3.47589754552192
TMEM61	0.371410979530308	0.963455598539191	2.24359021256054	0.0251018508212201	0.652058311873366	-3.47860653067348
UBE2Q2	-0.268277182169708	4.05333173742696	-2.24350816712569	0.0251071559817312	0.652058311873366	-3.4787708226215
MRPS24	0.315584311966172	1.56660637650982	2.24108683135874	0.0252641609384504	0.655272553182545	-3.48361675658444
U2SURP	-0.220770601261993	3.43768547810697	-2.24040391108622	0.025308596655433	0.655511417826597	-3.48498258281363
SF3B2	0.202716679368773	4.77140522324632	2.2399237602392	0.0253398792808374	0.655511417826597	-3.48594262827749
SRFBP1	-0.239174817989657	2.43820000905878	-2.2389836280291	0.0254012275312905	0.656237217689118	-3.48782180241358
COMMD9	0.191202233771774	2.73688758829894	2.23723745653539	0.0255155154779972	0.658248149245926	-3.49131005259923
ZNF432	-0.2229048676623	1.78021622456347	-2.23612875686175	0.0255883115916137	0.658248149245926	-3.49352345800803
KIF4B	0.0112677648392762	0.0202191954843182	2.23591694590818	0.025602239343655	0.658248149245926	-3.49394619359575
INPPL1	0.276262585005004	4.20830873734895	2.23575886207357	0.025612638518244	0.658248149245926	-3.49426167398848
KLC2	0.299441471698838	3.0472128372316	2.23515322430731	0.0256525128574501	0.658414496674553	-3.49547011257983
TFPT	0.396804662457005	3.82014748588382	2.23437305902536	0.0257039571035556	0.658876986248748	-3.49702631206128
PAPD4	-0.238764609835816	3.30660929746046	-2.23346579059116	0.0257638949444236	0.659555710577245	-3.49883536990442
COX8A	0.314187720596983	7.65705379202099	2.23222887171829	0.0258458058711713	0.660794455684214	-3.50130056863289
FAM96B	0.305218163258441	4.98791219698457	2.2306706522237	0.02594931488291	0.661463468114332	-3.50440420440026
POM121L7	0.00482259649183781	0.0027401198298408	2.23053686966417	0.0259582184688566	0.661463468114332	-3.50467057049027
TSPY1	0.0027631349517546	0.000145973657227014	2.230320226432	0.0259726422646354	0.661463468114332	-3.50510188181516
PTCD3	-0.176779606135799	2.75266585388397	-2.22874636168352	0.0260776364455294	0.663280476921645	-3.50823401996434
PKP4	-0.258431620269816	3.86746153644554	-2.22709568427906	0.0261881495410075	0.663448672015614	-3.51151667579511
JMJD1C	-0.290885167178236	2.85854547970741	-2.22632747026902	0.0262397196899865	0.663448672015614	-3.51304358215483
RANBP6	-0.26113934266554	3.02258994973463	-2.22629160580413	0.0262421294152382	0.663448672015614	-3.51311485384638
MTHFD2L	-0.183705585662635	1.11333852964775	-2.22626903621677	0.0262436459588966	0.663448672015614	-3.51315970469857
C21orf33	-0.239893979514606	0.413639972100944	-2.22613677428936	0.02625253470841	0.663448672015614	-3.51342252990156
C8B	0.109016300401519	0.04492823326734	2.2236364159819	0.0264210639280058	0.665584810779511	-3.51838823190159
PTMS	0.452055031926985	7.56577375225934	2.22339354594598	0.0264374836419934	0.665584810779511	-3.51887027710053
IL17RE	0.494645550649723	2.0969204844443	2.22338062119853	0.0264383576927941	0.665584810779511	-3.51889592850859
H1FX	0.377887665250401	6.10448220868304	2.2223295012789	0.0265095246458913	0.666283125555669	-3.5209815655653
KHK	0.293896462678212	1.48679912989249	2.2219730228704	0.0265336979282265	0.666283125555669	-3.52168867044012
OR6J1	0.00621851943111542	0.00276425095667453	2.22047513488442	0.0266354803052792	0.667988025162423	-3.52465863235191
ZMYM1	-0.210394420179784	1.9495729808562	-2.21890620396189	0.0267424521211823	0.669002185125681	-3.52776733414336
RIMKLB	-0.249615050733358	2.06574731552829	-2.21888651692224	0.0267437967674024	0.669002185125681	-3.52780632852972
CD109	-0.51442449221626	2.39459438711524	-2.21828944368658	0.0267846053122229	0.669173814847323	-3.52898879719818
SACM1L	-0.218680363597005	2.9914951154221	-2.21607110472803	0.0269366957008024	0.670828940095036	-3.53337933386973
NARFL	0.258481386460656	2.32037118511248	2.21557604100528	0.0269707392599036	0.670828940095036	-3.53435857167351
XPO4	-0.231193508755621	2.10147915848305	-2.21537863401585	0.0269843245239974	0.670828940095036	-3.53474898311909
FADS1	0.434637151622249	1.90458491529842	2.21533211713716	0.0269875266097623	0.670828940095036	-3.53484097446232
SPDYC	0.739967837578793	0.834664743941911	2.21484596613787	0.0270210114871884	0.670828940095036	-3.5358022679244
MOV10L1	0.0659146292925172	0.112620152416037	2.21390859052077	0.0270856770220234	0.67158851001022	-3.53765520452456
ARL5A	-0.228578958574359	3.11377775025696	-2.21263922253284	0.0271734585365237	0.672918611396928	-3.54016316443248
PLA2G15	0.230915023300492	2.92051647127908	2.21199558396659	0.0272180624268806	0.673177473724805	-3.54143429342886
PRPF40A	-0.219366790009899	3.88251210058434	-2.21021064519848	0.027342089225489	0.674076356933752	-3.54495747723295
FKBP8	0.32694745222885	5.95398685253141	2.20880652278152	0.0274399978927646	0.674076356933752	-3.54772701562806
GK5	-0.240679672281736	1.91484907866869	-2.20879539316495	0.0274407751633378	0.674076356933752	-3.54774896111225
ZNF548	-0.229524157650562	2.17924295062957	-2.2086966096212	0.0274476748460079	0.674076356933752	-3.54794373865891
CPSF4L	0.109020106559364	0.2074531682453	2.20669912570643	0.0275875140511222	0.674076356933752	-3.55188045296747
N4BP3	0.438573762606327	2.62055885231848	2.20593280348743	0.0276413256255312	0.674076356933752	-3.55338981469549
SNAP47	0.211994349405061	3.00009977871867	2.20505168296494	0.0277033104486297	0.674076356933752	-3.55512464495573
SLC36A4	-0.234025957082067	1.10890263324888	-2.20456564078253	0.0277375537657927	0.674076356933752	-3.55608131595014
SNRK	-0.236688784226639	2.87603679167943	-2.20417834288936	0.0277648663814107	0.674076356933752	-3.55684348055994
PAN3	-0.279664844377995	3.23874323668387	-2.20326332522032	0.0278294865838455	0.674076356933752	-3.55864362080625
PNPT1	-0.25007383647824	3.10875233031995	-2.20310649227414	0.0278405754397632	0.674076356933752	-3.55895208857114
HSD17B7	0.279885287687984	2.14729462520945	2.2023494891747	0.0278941529363597	0.674076356933752	-3.56044069926485
SEPW1	0.306251849151643	4.98194382165641	2.20210221148212	0.0279116734939724	0.674076356933752	-3.56092684958528
LEMD2	0.201302912833984	3.05340767450057	2.2014879533335	0.0279552371307882	0.674076356933752	-3.56213425358859
OR8A1	0.0536954962089927	0.0259797568992046	2.20137273086035	0.0279634153289477	0.674076356933752	-3.56236070121928
CCDC124	0.374661136010598	4.63434027188801	2.2008002344121	0.0280040803107598	0.674076356933752	-3.56348565931969
RRBP1	0.341401129608958	5.50790440663768	2.20020833528465	0.0280461771586836	0.674076356933752	-3.56464843977311
CUEDC2	0.257183558563871	4.9662449522313	2.19967665797816	0.0280840375002328	0.674076356933752	-3.56569265150808
CUX1	0.25324175655112	2.74226369077304	2.19939706937862	0.0281039644908215	0.674076356933752	-3.56624166215636
ZFYVE16	-0.258988868438131	2.5592384551387	-2.19921107094366	0.0281172278326353	0.674076356933752	-3.56660685745299
AIFM1	0.236220412899621	4.2381634348325	2.19903826371716	0.028129555366163	0.674076356933752	-3.56694612535765
NOL12	0.172199464796569	1.14195953419715	2.19878627820113	0.0281475395964262	0.674076356933752	-3.56744079470969
ATF2	-0.210826406568656	3.41408988024845	-2.19816000219682	0.0281922799700798	0.674076356933752	-3.56866998602652
FAM76B	-0.21978645337674	1.83144006816126	-2.19763376751503	0.0282299209643213	0.674076356933752	-3.5697025588084
TRMT112	0.284104752866876	6.12468971864088	2.1970654352395	0.0282706218689966	0.674076356933752	-3.5708174606918
GBP2	-0.465390496679007	3.95066075730263	-2.19697341874302	0.028277216357856	0.674076356933752	-3.57099794337143
STX8	0.215724483904083	2.77363123889911	2.19671520333554	0.0282957288110996	0.674076356933752	-3.57150437145462
NFKBIB	0.316846197880842	3.13451257086745	2.1963518869316	0.0283217940704622	0.674076356933752	-3.57221683052549
ZNHIT1	0.290304425910755	3.61421726019378	2.19571040458478	0.0283678662701411	0.674076356933752	-3.57347448531552
FBXL15	0.335295829258668	2.07310942121355	2.1955928415776	0.0283763168263333	0.674076356933752	-3.57370493347783
C6orf47	0.227829262824759	3.79048033482325	2.19555560715153	0.0283789937301147	0.674076356933752	-3.57377791822323
PPIG	-0.198915795277863	3.717945251862	-2.19534461177419	0.0283941669895401	0.674076356933752	-3.57419147592401
DNAJB14	-0.231707322909187	2.0488623510359	-2.19511086398001	0.0284109846113463	0.674076356933752	-3.57464958323245
SMPD1	0.277923152990446	3.8034405651803	2.19500129256826	0.0284188709835902	0.674076356933752	-3.57486430861989
PAGE2	0.382607617632885	0.174685580788272	2.19455135664817	0.0284512748056454	0.674076356933752	-3.57574592997685
SMARCD2	0.30154848702557	5.41601934552071	2.19287654183771	0.0285721732337825	0.675605423881668	-3.57902605527627
HDGFRP2	0.323142293069611	3.66306786689569	2.19249741451137	0.0285996024137073	0.675605423881668	-3.57976823273823
LGALS1	0.423526141836872	7.97001381057959	2.19223453250061	0.0286186347880069	0.675605423881668	-3.58028277458932
GPR171	-0.346007680734153	0.799784133848569	-2.1908899148698	0.0287161546175469	0.676019251657859	-3.58291365593258
PLXND1	0.333552660926536	4.08176004853604	2.19082827985936	0.0287206316246281	0.676019251657859	-3.58303421287129
FRS2	-0.439190732529816	3.25744869810344	-2.19057481546226	0.0287390489493347	0.676019251657859	-3.58352994930291
TMEM129	0.296597330255339	3.71432429787695	2.18893476461268	0.028858465313505	0.677072995557445	-3.58673626038728
SRSF11	-0.225890798542521	4.16333625573339	-2.1883667359713	0.0288999246042959	0.677072995557445	-3.58784620708725
AP000866.1	-0.102663740847273	0.326219935099849	-2.18794368155098	0.0289308358746056	0.677072995557445	-3.588672684401
RARRES2	0.547007148055632	4.12259616094152	2.18739492999785	0.028970973913884	0.677072995557445	-3.58974448782636
PKHD1L1	0.0407749698795112	0.0519794741039033	2.18718296772465	0.0289864905926744	0.677072995557445	-3.59015841440664
INTS1	0.263199080873013	3.80696192958767	2.18713592280155	0.0289899354834864	0.677072995557445	-3.59025027983324
NPIPB3	-0.110588231431124	0.411689937649403	-2.18546950967896	0.0291121874285964	0.678057318688203	-3.59350305352773
ZBED9	-0.226626596475006	0.475455977928295	-2.18526712359211	0.0291270651656188	0.678057318688203	-3.59389793644161
TRNT1	-0.188973535243759	2.2553333615788	-2.18515547542637	0.0291352754123837	0.678057318688203	-3.59411576180197
DNAJB2	0.267374518634583	4.14847358625361	2.18381039178529	0.0292343454353359	0.678065663129211	-3.59673915294327
CLPX	-0.196180508758456	3.35156270239559	-2.18365024182065	0.0292461603505187	0.678065663129211	-3.59705139593321
FBXO11	-0.244091229134994	2.62059909092199	-2.18352779145084	0.0292551967891651	0.678065663129211	-3.59729012108392
LMAN1L	0.0263238403941906	0.0120090041308407	2.18328354653807	0.0292732284559131	0.678065663129211	-3.59776625329105
ZFP36	-0.57983524246895	5.69696057191082	-2.18209219002022	0.0293613191191404	0.678828914573744	-3.60008793480026
ZGPAT	0.271890909638545	1.44095042997511	2.18156175776965	0.0294006135030927	0.678828914573744	-3.60112122303856
RHBDD1	-0.19010299140537	2.62030094635876	-2.1814420012233	0.0294094913274136	0.678828914573744	-3.6013544758383
TAF6L	0.205231684176366	2.15959896394711	2.17957555912301	0.029548153751154	0.678915486564152	-3.60498815578472
RETNLB	0.0298163813791345	0.0165875208905657	2.17929191128368	0.029569275850565	0.678915486564152	-3.605540106052
VANGL2	-0.654416167390191	2.90075324430134	-2.17897808624514	0.0295926602790179	0.678915486564152	-3.60615069539108
RBM3	-0.241212437435441	6.20506423827929	-2.17894164670896	0.0295953765747455	0.678915486564152	-3.60622158783807
TTC32	-0.26458641765298	2.01719735468799	-2.17863558196113	0.0296181998992846	0.678915486564152	-3.60681698491753
CAAP1	-0.230111385991184	2.8412614361647	-2.17826122634304	0.0296461363038252	0.678915486564152	-3.60754511791434
ZNF316	0.225721650971576	2.76074787468106	2.1774507273125	0.0297066978253635	0.678915486564152	-3.60912113929521
WWP2	0.259162567796814	2.92110786293097	2.17738386913805	0.0297116983077534	0.678915486564152	-3.60925111962861
PTK2B	0.314287228889639	2.33461166063396	2.17684129586863	0.0297523054791643	0.678915486564152	-3.61030580142348
CLTB	0.344087635029994	4.6972850974881	2.17676980813288	0.0297576593136885	0.678915486564152	-3.61044474358665
EPN1	0.255271361566629	2.854382190267	2.17564545591139	0.0298419731227026	0.680051993288686	-3.6126294192502
YBEY	-0.290591608786989	2.49443291658354	-2.17456365147682	0.0299232904392833	0.680958240426592	-3.61473036918232
VAPB	0.264211608110425	3.26678221651655	2.17386982421956	0.0299755445690735	0.680958240426592	-3.61607729305409
TMPRSS2	0.476380611680955	1.67717208161629	2.17310767369287	0.030033034855825	0.680958240426592	-3.61755636292005
OSBPL5	0.275639027542947	2.65014143125313	2.17273197032002	0.0300614097029125	0.680958240426592	-3.61828528423019
LDHD	0.43923681749738	1.64975851223483	2.17247836245906	0.0300805763802897	0.680958240426592	-3.61877725137079
VRK2	-0.360161280426812	3.03324117659815	-2.17221185519796	0.0301007292788876	0.680958240426592	-3.61929418054549
MCTS1	0.201087623088538	3.78186298396976	2.17112672454559	0.0301829053639018	0.680958240426592	-3.62139830031701
ERGIC3	0.236251251682154	5.389213698194	2.1699097650843	0.0302752943912957	0.680958240426592	-3.6237568060798
XPO1	-0.213096842778476	4.24348104845549	-2.16980869729392	0.0302829781819621	0.680958240426592	-3.62395261985449
PTAR1	-0.260091895275087	2.18910863055608	-2.1697036506096	0.0302909662511561	0.680958240426592	-3.62415613298159
BNIP1	0.180164994417831	2.41274887476612	2.16962266959536	0.0302971255314318	0.680958240426592	-3.62431301562083
SYNCRIP	-0.250087826418982	4.72489345677171	-2.16922614531363	0.0303273000664298	0.680958240426592	-3.62508110934956
KIAA0430	-0.231357232944545	3.41263887403329	-2.16855529923617	0.0303784087152077	0.680958240426592	-3.62638026652147
NUBP2	0.317387914090174	3.5097390300018	2.16853692702074	0.0303798094510981	0.680958240426592	-3.62641584047421
PSMA1	0.194876400415007	3.45086069516393	2.1682732160658	0.0303999214476157	0.680958240426592	-3.62692642875623
APRT	0.334104685831454	5.37849109479502	2.16722040608061	0.0304803285374486	0.681050708787764	-3.62896423235317
DISC1	-0.131049238384981	0.531159341225475	-2.16589668742336	0.0305816855670644	0.681050708787764	-3.63152501446366
FANCM	-0.15369346470975	1.02886571338171	-2.16571821684318	0.0305953732020682	0.681050708787764	-3.6318701540027
C4orf48	0.516291743484659	2.32931639607585	2.16483285174369	0.0306633534028622	0.681050708787764	-3.63358192248536
PWP2	-0.179562346293812	0.345201859637836	-2.16466976447979	0.0306758897477875	0.681050708787764	-3.63389716059996
CEP250	0.246547122761336	2.08379341425767	2.16461787198779	0.0306798795930415	0.681050708787764	-3.63399746081962
RALY	0.23721665924566	4.45537513600803	2.16461079278809	0.0306804239243247	0.681050708787764	-3.63401114364139
RBM26	-0.19678865882918	2.78676256462493	-2.16445104825492	0.0306927091525553	0.681050708787764	-3.63431988937792
CREB1	-0.200304411106936	2.78819973304633	-2.16416134119182	0.0307150000056982	0.681050708787764	-3.63487976231231
TANK	-0.235572243733879	3.12348683381346	-2.16282946752375	0.0308176572493991	0.682559168202421	-3.63745271949896
RAPSN	0.171800799125564	0.169522192034288	2.16051890206323	0.0309964494614689	0.684913256943172	-3.64191263104136
REV3L	-0.262384219367164	1.7405466954515	-2.1594753535032	0.0310774914558986	0.684913256943172	-3.64392536983588
RPS6KA3	-0.347964852279986	2.34030960974261	-2.15876838143824	0.0311324983638377	0.684913256943172	-3.64528839224969
OR52L1	0.0129989608533856	0.00539620454543817	2.15869837445242	0.0311379499025497	0.684913256943172	-3.64542333975633
SLC9A1	0.271935643786369	3.88182456025272	2.15853186995596	0.031150919129913	0.684913256943172	-3.64574428129561
GSR	0.420981021696032	4.49440640561862	2.15793522845819	0.0311974303625149	0.684913256943172	-3.64689412157962
AKAP14	0.187516508505212	0.149812099231165	2.15761048228429	0.0312227710525159	0.684913256943172	-3.64751983641013
USP25	-0.244188323009705	2.78592596770436	-2.15710451583649	0.031262288032026	0.684913256943172	-3.64849453753852
MGME1	-0.24655157657889	3.85043664187119	-2.15701872843275	0.0312689924580938	0.684913256943172	-3.64865977723421
SMC6	-0.224268051568513	2.42692303946188	-2.15698786495783	0.0312714047914395	0.684913256943172	-3.64871922343085
NUDCD3	0.184339387202612	3.68834029068721	2.15568442474869	0.0313734296661858	0.686379599928752	-3.65122901437432
SAMD14	0.106945122718104	0.377647273531836	2.15524365302037	0.0314079950860255	0.686379599928752	-3.65207738667411
RP5-1021I20.4	-0.00953114788187317	0.0216767334906057	-2.15403640183051	0.0315028356070609	0.686740674865799	-3.65440015673277
OR4K13	0.00392238070715215	0.000674655142051882	2.15399385986311	0.0315061821474168	0.686740674865799	-3.65448198467002
ZBTB2	-0.252192730200416	3.43868121169814	-2.15370347054667	0.0315290336218318	0.686740674865799	-3.6550404953521
IL1B	-0.343414350684637	1.16258130473483	-2.1526273784944	0.0316138382424923	0.687163325644591	-3.65710951229735
XRCC5	-0.187538056610753	6.19861017582118	-2.15241233044483	0.0316308092131873	0.687163325644591	-3.6575228655663
CCDC61	0.26071105458171	2.08903928383396	2.15213105526245	0.0316530184499436	0.687163325644591	-3.65806345528091
STAM2	-0.246038893443267	2.93314330734542	-2.15145287915803	0.0317066217196974	0.687569777050247	-3.65936657144313
CALCR	0.150822553400322	0.149388330023113	2.15085527319937	0.0317539213060421	0.687735175599889	-3.6605145354209
TTC39B	-0.290362885077978	1.48326244241947	-2.15031637642782	0.0317966261046375	0.687735175599889	-3.6615494523286
DCAF4L1	0.077593912097418	0.133254465493994	2.15003533944107	0.0318189164035663	0.687735175599889	-3.66208906422966
IGJ	-1.10016232628621	5.34471330208726	-2.14769349673173	0.0320051807943879	0.689683600667904	-3.66658286472267
ABHD17A	0.241142792618562	2.35886548400316	2.14718748977047	0.0320455501082888	0.689683600667904	-3.6675532136486
MGAT4B	0.232276558122074	4.16614270980981	2.14697400077883	0.0320625954019374	0.689683600667904	-3.6679625449755
P3H3	0.455180069456035	2.97169981040736	2.1466344608398	0.0320897208340184	0.689683600667904	-3.66861347613225
MIS18BP1	-0.257086561208439	2.42960137024608	-2.14657731373235	0.0320942881832592	0.689683600667904	-3.66872302269927
OTUD5	0.167317264139489	4.41548587381543	2.14605971548282	0.0321356814403709	0.689683600667904	-3.66971508701539
TEX19	0.196883220954354	0.156149029665661	2.14477245116762	0.0322388250374978	0.689683600667904	-3.67218132042295
RIC1	-0.229102849384528	2.28683995121377	-2.14476740648613	0.032239229806963	0.689683600667904	-3.67219098250781
ARHGDIB	-0.442577089973538	6.71794583185799	-2.14455425885406	0.0322563360925667	0.689683600667904	-3.67259920390767
CTB-102L5.4	0.363269897022835	0.823550871640202	2.14452178770927	0.0322589427666299	0.689683600667904	-3.67266138928378
CGB2	0.00815353156457773	0.00339537292084769	2.14378975550571	0.032317755845487	0.689828946052804	-3.67406305453041
SUPT16H	-0.218373888359964	4.6647746019938	-2.14356624069684	0.0323357318462252	0.689828946052804	-3.67449093722867
SMARCC1	-0.278303872471499	4.65392794040208	-2.14237239443738	0.0324318913699057	0.690777689944101	-3.67677561439813
HMGB1	-0.230473740043767	4.95785815258128	-2.14214430143557	0.0324502912382426	0.690777689944101	-3.67721197537813
ARHGAP5	-0.312358777339029	3.07879142077922	-2.13884294142233	0.0327176109557605	0.695716879352697	-3.68352260861408
ALPK1	-0.215476925929099	1.63609192432599	-2.13681107022948	0.0328830741408843	0.696920158325865	-3.68740179732049
PQLC1	0.279193179327802	3.07312436660498	2.13618367349991	0.0329343102862455	0.696920158325865	-3.68859886803596
PARP6	-0.254485499968687	2.83799897107487	-2.13613431919771	0.0329383436918084	0.696920158325865	-3.68869302112023
RBBP8	-0.434627170881904	3.58448908715165	-2.13572210205971	0.0329720480591586	0.696920158325865	-3.68947932275731
NDUFS6	0.347251689972879	5.01558437948597	2.13508037315477	0.0330245769941116	0.696920158325865	-3.69070311802957
CEP170	-0.252344397107448	1.97437135163612	-2.13500277914252	0.0330309333379397	0.696920158325865	-3.69085106737251
TNKS1BP1	0.289735352040928	5.06784795053343	2.13472747227136	0.0330534943816416	0.696920158325865	-3.69137595506419
GMFB	-0.252741118672851	3.40396502546957	-2.1342514925884	0.0330925314719439	0.696920158325865	-3.69228327861055
ADAP1	0.258307659529476	0.91427984330229	2.13382910725052	0.0331272061599353	0.696920158325865	-3.69308827181824
PTGS2	-0.403002316432708	0.661534517885704	-2.13382249768756	0.033127749003213	0.696920158325865	-3.69310086724713
BUD31	0.201339693659918	4.29222244789958	2.13293421827485	0.0332007727886676	0.697363312220634	-3.69479325450535
HSPA1L	0.176691242292041	1.26966928494809	2.13270584382542	0.0332195693067764	0.697363312220634	-3.69522825049627
LTB4R2	-0.156706995847632	0.658336189719195	-2.13116565286094	0.0333465741582433	0.698332359112777	-3.69816072480237
MYLK2	0.0824365937706881	0.188079972998174	2.13083302135044	0.0333740576811817	0.698332359112777	-3.69879376947028
LRRC8B	-0.282154116758354	2.43015093911191	-2.13048712888915	0.0334026574705446	0.698332359112777	-3.69945194796027
RTFDC1	0.199531614158264	4.78595578185103	2.13040747152984	0.0334092468382291	0.698332359112777	-3.69960350831141
GMEB2	0.188832638879714	2.81343729255939	2.12941753639623	0.0334912286384062	0.698332359112777	-3.70148654426668
SLC25A22	0.297438441224215	2.97812859991688	2.1292540109067	0.0335047876311598	0.698332359112777	-3.70179751607894
HOOK3	-0.269012239731006	2.22206410616114	-2.12774774368724	0.0336299036862484	0.698332359112777	-3.70466083129924
ELF2	-0.176150975810024	2.57851444904835	-2.12765117437792	0.0336379387215972	0.698332359112777	-3.70484433487176
ARHGEF28	-0.219988280947684	1.1499215165938	-2.12698324811959	0.033693558469351	0.698332359112777	-3.70611332063573
GALC	-0.283333023944311	2.70327381758215	-2.12675079110519	0.0337129341685685	0.698332359112777	-3.70655487073674
KIT	-0.634700213816074	2.28052705986179	-2.12583094304867	0.033789698754017	0.698332359112777	-3.7083016461327
RP9	0.221544998661087	2.35709809629544	2.12574478991851	0.0337968962004982	0.698332359112777	-3.7084652111478
ZNF107	-0.314908986343958	2.36809018164134	-2.12556100200704	0.0338122546878624	0.698332359112777	-3.70881411762279
RBMY1E	0.00244602727358047	6.91892381581226e-05	2.12525696664343	0.0338376749418592	0.698332359112777	-3.7093912386548
MTRR	-0.272202748952907	2.76805809189808	-2.12501643108437	0.0338577976027866	0.698332359112777	-3.70984776628021
TMEM183A	0.203668838541726	3.75940145227458	2.12491863746596	0.0338659817257665	0.698332359112777	-3.71003336035182
ATP2B4	-0.350623859962454	4.0267605605526	-2.12478917514847	0.0338768187354218	0.698332359112777	-3.7102790427224
PPDPF	0.398651747376863	7.87424468244248	2.12432874556297	0.0339153843643777	0.698332359112777	-3.71115268615574
SPTLC2	-0.345344959839044	4.07014658416636	-2.12389731879141	0.0339515548293924	0.698332359112777	-3.71197112819266
CPNE2	0.252054845278108	2.10235412009657	2.12362662958915	0.0339742660505861	0.698332359112777	-3.71248455764467
DPEP3	0.0355742032791473	0.0584407158945805	2.12231883742312	0.0340841750796157	0.699543600285032	-3.71496419935158
CHPT1	-0.468596173413569	3.63905852180547	-2.12208130846171	0.034104170042305	0.699543600285032	-3.71541440446305
BANF1	0.269700234249322	6.19215941606608	2.12002511533105	0.0342776785699794	0.70237172554203	-3.71930956694484
WDR18	0.300832071285906	3.62783295598636	2.11686375869993	0.0345459182984715	0.704290021103847	-3.72529101798182
ATP5B	0.206455046910954	7.82206637750551	2.11680590967755	0.0345508434501381	0.704290021103847	-3.72540038908746
ODF3B	0.432258460533581	2.75305934470527	2.11659495884851	0.0345688084782583	0.704290021103847	-3.72579919403944
RASSF7	0.402693626335597	3.47624881850003	2.11655009057318	0.0345726305881085	0.704290021103847	-3.72588401295684
DHRS3	0.38084805041072	3.8763486823567	2.11646083014882	0.0345802353241468	0.704290021103847	-3.72605274543524
TTPAL	-0.196989398073007	2.35802047938174	-2.11555656804721	0.0346573566309303	0.704290021103847	-3.72776171071759
HEBP1	0.440256686655434	4.40455379660575	2.11554472048022	0.0346583680437268	0.704290021103847	-3.72778409664497
SGCB	-0.324672173482065	3.30219678245883	-2.11539028451723	0.0346715543696421	0.704290021103847	-3.72807589139691
ZCCHC6	-0.231523898990088	2.95609925488886	-2.1148711344113	0.0347159128373067	0.704290021103847	-3.72905663072817
AC242988.1	-0.265856519793559	0.754958518512642	-2.1147229101797	0.034728586673749	0.704290021103847	-3.72933660110524
ABCE1	-0.23611685719777	3.82518461824131	-2.11383933486091	0.0348042184776668	0.704664144542988	-3.73100512200564
AGPAT1	0.193824797770684	4.37325190527717	2.11367231610718	0.0348185306810506	0.704664144542988	-3.73132043841959
OR2A7	-0.205199217433017	0.672508204019291	-2.11272359254885	0.0348999244363876	0.704903984666131	-3.73311107577869
CAPS	0.554270880664175	3.02034127346584	2.11213868862626	0.0349501860949039	0.704903984666131	-3.73421463740502
KLF16	0.267181218322734	2.89779447426491	2.11177171007723	0.0349817526987696	0.704903984666131	-3.7349068762146
NAA10	0.292806086058552	2.94278331295395	2.1104012850086	0.0350998489601023	0.704903984666131	-3.7374908840953
TAF6	0.215785374356912	3.40165976711942	2.11031234513234	0.0351075251123423	0.704903984666131	-3.73765852753362
TMUB1	0.31837849659612	3.92017363488291	2.10962646567171	0.0351667696836202	0.704903984666131	-3.73895111211607
ZNF26	-0.110510904973037	0.792983624101784	-2.10831298941813	0.0352804631220507	0.704903984666131	-3.74142528376962
FOSB	-0.754807395412734	2.37941088754877	-2.10726242472301	0.0353716251823417	0.704903984666131	-3.74340311655622
NCOA7	-0.439985220778906	2.59519973869733	-2.10722453852876	0.0353749164898704	0.704903984666131	-3.74347442432078
SOS2	-0.236812479896764	3.09746367831918	-2.10642644957578	0.0354443101590858	0.704903984666131	-3.74497625828181
RP11-343C2.11	0.0146665041559039	0.0228940470339712	2.10590120971858	0.0354900431089204	0.704903984666131	-3.7459643411324
SLC39A10	-0.256953180590609	2.82571802543732	-2.10541039198629	0.0355328244751181	0.704903984666131	-3.74688744867372
GFY	0.142675937967207	0.0791269064428539	2.10454199537206	0.0356086248891008	0.704903984666131	-3.74852016788571
ATP2C2	0.389371006933791	1.67320843221876	2.10428893325146	0.0356307401031526	0.704903984666131	-3.74899583822783
KCND3	-0.534039071840041	1.56847696764536	-2.10371888055842	0.035680600266114	0.704903984666131	-3.75006713528054
FBXO48	-0.117412281561752	0.823761667244325	-2.1035277511141	0.0356973309112332	0.704903984666131	-3.75042625957834
WDFY1	-0.237707484933402	3.60851632803233	-2.10348118692635	0.0357014079541399	0.704903984666131	-3.75051374686612
JAK2	-0.296322462235958	2.24016497479742	-2.10320476890005	0.035725618611402	0.704903984666131	-3.75103305640623
MRPL54	0.311863098136311	4.55587333914278	2.10265808123348	0.0357735427136682	0.704903984666131	-3.75205992565827
RP11-345J4.3	0.00336503626075294	0.00159609271770467	2.10249920922555	0.0357874801539581	0.704903984666131	-3.75235829293086
CT47B1	0.00615588296465627	0.00107570705376276	2.102086341658	0.0358237216773174	0.704903984666131	-3.75313356860174
MAMLD1	-0.303386130393169	0.981370736903281	-2.10195203265558	0.0358355180807534	0.704903984666131	-3.75338573928739
POLD2	0.259224229151281	4.76211539539432	2.10172794721987	0.0358552069641952	0.704903984666131	-3.75380643344569
MAP3K2	-0.217091003954882	2.94650336534131	-2.10162994320219	0.0358638208235562	0.704903984666131	-3.75399041056443
ZNRF1	0.217859609202353	1.97852976337808	2.10160754061356	0.0358657901007074	0.704903984666131	-3.75403246442118
STUB1	0.326111096295816	4.09532397908391	2.1012871124028	0.0358939671326615	0.704903984666131	-3.75463391968493
TTC8	-0.282941955253728	2.47887454312185	-2.10042630329208	0.035969756503998	0.704903984666131	-3.75624924009761
MRPS34	0.32842573980821	5.96135405198382	2.09990767872204	0.0360154844102696	0.704903984666131	-3.75722213034456
PSMD7	0.266579629074952	4.35424246000811	2.09940200424274	0.0360601182828423	0.704903984666131	-3.75817049862432
XAGE1B	0.0131270206352008	0.00520803125986258	2.09911309699758	0.0360856401727216	0.704903984666131	-3.75871222891425
PEX14	0.19795818350301	2.93725865488216	2.09879463671489	0.0361137906314809	0.704903984666131	-3.75930928868322
ZBTB41	-0.344988290985345	3.07674008200422	-2.09835524008116	0.0361526621059511	0.704903984666131	-3.76013293676517
INTS5	0.19394342217888	3.63436359109644	2.09816367890973	0.0361696198542564	0.704903984666131	-3.76049196438579
SLC16A4	-0.408649232231282	1.93593806414344	-2.09808916725727	0.0361762177532687	0.704903984666131	-3.76063160679461
C17orf64	0.130414074924966	0.0802462865680362	2.09808395819538	0.0361766790465934	0.704903984666131	-3.76064136892252
CRBN	-0.188466283492816	2.69552342977599	-2.0978331249185	0.0361988977655643	0.704903984666131	-3.76111141876463
CERCAM	0.367659773464033	3.85444667564871	2.09767097307048	0.036213267316231	0.704903984666131	-3.76141525416621
SIPA1	0.294738356856856	3.15831245938692	2.09766619963559	0.036213690401629	0.704903984666131	-3.76142419813717
SHB	0.267441532552562	2.85680956691853	2.09753831046461	0.036225027215239	0.704903984666131	-3.76166381620673
WNT6	0.416145490564751	0.574836309229841	2.09702834933339	0.0362702631680016	0.705088192867502	-3.76261915528462
CRYGN	0.0859161376544763	0.18446201096578	2.09580053554107	0.0363793739135413	0.706186071630325	-3.76491834573935
ACTR2	-0.232194231352241	6.27091806928207	-2.09545076294037	0.0364105079942777	0.706186071630325	-3.7655730822282
GABARAPL2	0.214400759557445	4.59595921104323	2.09483866081584	0.0364650473720047	0.706186071630325	-3.76671861109071
MCM9	-0.176313902906924	1.42038075446245	-2.09442470195132	0.0365019713486467	0.706186071630325	-3.76749313373708
NFS1	0.212992740797378	2.55841233751744	2.09438107283184	0.0365058648027243	0.706186071630325	-3.76757475559026
TYW1B	-0.255868019117807	1.09608655868828	-2.09349773885095	0.0365847696243141	0.706479835399303	-3.76922694507273
AP2A1	0.208618903703854	3.76644271083768	2.0931128495064	0.036619195806068	0.706479835399303	-3.76994662713097
CD99	0.36681980291383	4.66672320441818	2.0917199402145	0.0367440148418653	0.706479835399303	-3.77255005255435
SH3RF2	-0.275307367971936	0.783852637901165	-2.09138721899736	0.0367738837494574	0.706479835399303	-3.77317167344304
FEV	0.0723733971734853	0.0216586490640887	2.09125614656472	0.0367856560147748	0.706479835399303	-3.77341652835724
GBE1	-0.255956065458352	2.75407545178367	-2.09092590776241	0.0368153306566131	0.706479835399303	-3.77403337637847
ZNF593	0.250868672450517	1.43008101925347	2.09079682830625	0.0368269350456614	0.706479835399303	-3.77427445572888
ZNF391	-0.239953209231302	0.95621409135553	-2.09063598073461	0.0368413997912786	0.706479835399303	-3.77457484720463
TEX261	-0.177492582541012	4.70821041172897	-2.08944402354929	0.0369487415740148	0.706479835399303	-3.77680017875387
EPM2A	-0.156158967191025	1.1654930389533	-2.08909015788812	0.0369806602824331	0.706479835399303	-3.77746058864813
VPS37C	0.255130551870336	3.88654878225982	2.08900219598211	0.0369885981016232	0.706479835399303	-3.77762473239694
HIGD1A	-0.345671324209749	4.85753613335753	-2.08888420766828	0.0369992478326836	0.706479835399303	-3.77784489701791
RPA3	0.219016316734989	3.01649284291943	2.08874326776924	0.037011972622363	0.706479835399303	-3.77810787286562
TCERG1	-0.193397134311835	2.87889116653366	-2.08849868979945	0.0370340632572809	0.706479835399303	-3.77856418245105
C19orf24	0.314755507200363	3.75704391643359	2.08821452109331	0.0370597439072855	0.706479835399303	-3.77909429015661
ZMYM5	-0.204231191903987	2.29756693477212	-2.08757364820383	0.0371177160779871	0.706479835399303	-3.7802895562416
ELOVL5	-0.541772287301956	6.2498245789443	-2.08739803330657	0.0371336153690054	0.706479835399303	-3.78061702511871
SUGCT	0.289770789637922	1.45736697412893	2.08703862668366	0.0371661723472543	0.706479835399303	-3.78128712522532
SDHAF2	0.200891928540852	2.85398315361682	2.08537279977063	0.0373173899389014	0.707520122079509	-3.78439150596426
SGSM3	0.27229876350296	3.66816666959581	2.08532721945607	0.0373215349132485	0.707520122079509	-3.7844764134828
PTOV1	0.278707922545971	4.35181936302078	2.08524978130771	0.0373285778694546	0.707520122079509	-3.78462066191986
F3	-0.545324044481527	2.74923764185666	-2.08393185500602	0.0374486163942547	0.707851732587917	-3.78707482545451
CAPS2	-0.159471773381512	0.679176672457936	-2.08362986914428	0.037476167970547	0.707851732587917	-3.78763694929188
TMEM150A	0.20515670108332	2.91143544080166	2.0835103397147	0.0374870779691942	0.707851732587917	-3.78785942201839
AEBP2	-0.208908119597594	2.50717295767425	-2.08305266240599	0.0375288773077791	0.707851732587917	-3.78871115171593
F2RL2	-0.627373873256319	2.84511473455569	-2.08299871950191	0.037533806490474	0.707851732587917	-3.78881152634829
ASMTL	0.270455209249768	2.5076511430633	2.08269541923552	0.0375615316704019	0.707851732587917	-3.789375846538
FADS2	0.762083817338083	3.29569623598493	2.08193312865065	0.0376312909959053	0.708489023984035	-3.79079380472225
UNC45A	0.21619256783144	3.750072252158	2.08024221720845	0.0377864251971045	0.71073092889821	-3.79393728357859
CTD-2192J16.22	-0.240911733423223	1.14875531897676	-2.07741703062539	0.0380468404033079	0.712030092903224	-3.79918379139829
MXD1	-0.287772789513645	2.29394730925537	-2.07680772552695	0.038103203856569	0.712030092903224	-3.80031437554147
NSDHL	0.221880636164573	3.98844636632105	2.0768037622571	0.0381035707094849	0.712030092903224	-3.80032172843507
TSPAN6	-0.415539697421738	3.36719246035576	-2.07677021005314	0.0381066765291847	0.712030092903224	-3.80038397592006
BMF	0.298157543238677	2.65549031783492	2.07653081552617	0.0381288427697562	0.712030092903224	-3.80082808201569
C9orf69	0.236762509005253	3.69704423634232	2.07596289219604	0.0381814723892329	0.712030092903224	-3.80188144654662
ZNF267	-0.200447776971172	2.0090015860477	-2.07577032977385	0.0381993312446027	0.712030092903224	-3.80223853994041
MAPK1IP1L	-0.174478514265264	3.74664466932411	-2.07546364678005	0.0382277886946958	0.712030092903224	-3.8028071941956
HELQ	-0.144567664377994	1.94022230051477	-2.0752181815326	0.0382505786898695	0.712030092903224	-3.80326227807689
NAPRT	0.500739412313216	3.26899941583077	2.07514479315291	0.0382573946128708	0.712030092903224	-3.80339832719368
ZNF518B	-0.304091817190501	1.70491053588966	-2.07499978858968	0.0382708649075295	0.712030092903224	-3.80366712609177
THRA	0.333894859012029	2.94998970697709	2.07455282311641	0.0383124114757705	0.712030092903224	-3.8044955611932
PHIP	-0.256702168460293	2.82935789376822	-2.07304956970531	0.0384524245896082	0.712030092903224	-3.80728049388296
TRMT2B	0.210150328311685	2.74505804822727	2.07303581583907	0.0384537076340352	0.712030092903224	-3.80730596512351
TNRC18	0.278259108569622	3.77353021613904	2.07291492302649	0.0384649868203438	0.712030092903224	-3.80752984333413
GGNBP2	-0.1782946505397	3.07951532668832	-2.07252975677276	0.0385009412561106	0.712030092903224	-3.8082430364106
BDH1	0.285434461037169	2.12000867798788	2.07248017212661	0.0385055719535732	0.712030092903224	-3.80833484029067
TRAK2	-0.317601418573242	3.34172858017314	-2.07244664800131	0.0385087030317424	0.712030092903224	-3.80839690756277
TRPM5	0.127455460157458	0.0670705438444665	2.07201326121413	0.0385491999035503	0.712030092903224	-3.80919919955728
DUSP1	-0.611355386655987	5.68020627064693	-2.07124437168354	0.0386211363082122	0.712030092903224	-3.81062217058836
HSBP1	0.237010704792778	3.78312256004625	2.07071634301298	0.0386706042070935	0.712030092903224	-3.81159908176606
TOLLIP	0.23527205761702	3.52128017454432	2.06891586970169	0.0388396856169775	0.712030092903224	-3.81492830261229
BPIFB6	0.0717603157231572	0.0441824610232475	2.06872705301308	0.0388574536760323	0.712030092903224	-3.81527727392879
TIMM13	0.330263538015918	4.59024278002939	2.06846864483252	0.0388817816555664	0.712030092903224	-3.81575481327499
NPDC1	0.483001679404031	4.79912404496677	2.06820352825128	0.0389067546699502	0.712030092903224	-3.81624468842404
WBSCR27	0.401605549105809	1.63211931673618	2.06800388435537	0.0389255694038517	0.712030092903224	-3.81661354392817
PCYT1B	0.138454999369155	0.236206503496307	2.06791400627666	0.0389340421728316	0.712030092903224	-3.81677958821225
SUSD3	-0.910044312664205	4.51079292360094	-2.0678451454422	0.0389405347166249	0.712030092903224	-3.81690679958427
CBLC	0.478860429825622	3.50269760125513	2.06779315222049	0.0389454375079051	0.712030092903224	-3.81700284747376
PTK6	0.475024136921159	2.7834832168942	2.06775501129624	0.0389490344066613	0.712030092903224	-3.81707330427851
EPS8L2	0.349020836037126	3.73899645110671	2.06686626979618	0.0390329276782657	0.712030092903224	-3.8187146907946
SHROOM4	-0.21513207179375	1.123090818025	-2.06638938945924	0.0390780064185384	0.712030092903224	-3.81959513704804
DGKQ	0.253298628030137	2.42774906583586	2.06630695134104	0.0390858036510771	0.712030092903224	-3.81974731906799
CLIP2	0.255100378372765	1.93794023409375	2.06506374509497	0.0392035502196774	0.712030092903224	-3.82204156823015
TRMT13	-0.186033425846644	1.91517677714147	-2.0645909350785	0.0392484101354918	0.712030092903224	-3.82291374702293
IRS1	-0.484669290901491	2.78588640470767	-2.06448025237599	0.0392589179448498	0.712030092903224	-3.82311789161571
PRKCI	-0.244101307265915	3.38283672756476	-2.06435312366345	0.0392709900303731	0.712030092903224	-3.82335235607608
POLR2L	0.345487822334872	6.1328210338742	2.06422930916418	0.0392827504344386	0.712030092903224	-3.82358069437327
CLOCK	-0.234469116378052	2.51930185885242	-2.06397702045296	0.0393067231113417	0.712030092903224	-3.82404592245156
RP4-583P15.15	0.115149223068964	0.339625987231301	2.06368018756643	0.039334944342051	0.712030092903224	-3.82459321929709
ZBTB17	0.215768422195423	2.65051909789053	2.06346436794154	0.0393554740971262	0.712030092903224	-3.82499109597448
DEFB124	0.085995664320432	0.0872723323988562	2.06249248352902	0.0394480371596944	0.712030092903224	-3.82678231407335
PDE12	-0.184066224761401	2.41343282817891	-2.06243442715411	0.0394535723507867	0.712030092903224	-3.82688928763879
KLK5	-0.906628336384982	1.84674121303142	-2.06206595388187	0.0394887186036278	0.712030092903224	-3.82756815996488
CC2D1A	0.243688501563529	3.4142729520544	2.06179902777668	0.0395141955618822	0.712030092903224	-3.82805986759693
FOXP2	0.0912458474637943	0.194033954821657	2.06176868840736	0.0395170922096249	0.712030092903224	-3.82811575210945
EMC4	-0.171919937442189	3.99565665616859	-2.06072487675964	0.0396168600226357	0.713175839969127	-3.83003793668911
PKN1	0.297930400856247	4.80584186404356	2.05948712031	0.0397354425758486	0.714618419981893	-3.8323160232467
LAMTOR2	0.306801866385046	5.32046132682032	2.05894373938636	0.0397875961005017	0.714618419981893	-3.83331568615218
AC108938.5	-0.0664990708353194	0.182279059274989	-2.05715757317665	0.0399594419098707	0.714618419981893	-3.83659987318512
ZNF146	-0.249596046257545	5.0311672782043	-2.05692876896191	0.0399815005104607	0.714618419981893	-3.83702036697072
CCDC85B	0.469039486321692	2.96384788799259	2.0565340166027	0.040019582198373	0.714618419981893	-3.83774572955135
NABP1	-0.228967692917775	1.0350209817923	-2.05567034037126	0.0401030083847688	0.714618419981893	-3.83933226533658
SOHLH2	0.119896379464974	0.124532507298978	2.05559889811348	0.0401099159106333	0.714618419981893	-3.83946347213159
CDK5	0.24486381602729	2.90048373766226	2.05537958239127	0.0401311271691023	0.714618419981893	-3.83986622674514
ZNF622	0.203942735801906	4.36261777598429	2.05459587567407	0.0402070017508648	0.714618419981893	-3.84130508975217
STXBP3	-0.213867078432917	3.26945452140059	-2.05433317440119	0.0402324624370061	0.714618419981893	-3.84178728020901
CCP110	-0.273051060444012	2.30407005721565	-2.05361782328382	0.0403018628304497	0.714618419981893	-3.84310000405083
RAC3	0.420394918874504	3.59945955064931	2.05359351998646	0.0403042224203805	0.714618419981893	-3.84314459450715
CFAP97	-0.256904714018092	3.20790182351027	-2.05179560748513	0.0404791062223187	0.714618419981893	-3.84644186467045
APOBEC3C	-0.417902658102982	3.23922529805533	-2.05175878364239	0.0404826948191587	0.714618419981893	-3.84650936765176
RAB33B	-0.20704072768339	2.03770323584248	-2.0513384578733	0.0405236760059388	0.714618419981893	-3.84727979550869
HNRNPDL	-0.171356532300929	5.22117255399921	-2.05132063712204	0.0405254142829929	0.714618419981893	-3.84731245625225
PEX3	-0.226858832977882	3.02487817331015	-2.05116700637505	0.0405404024053855	0.714618419981893	-3.84759400930453
PRRX2	0.431043264241265	2.53394007533111	2.05112755171423	0.0405442523377351	0.714618419981893	-3.84766631294783
FAM167B	0.299110449440102	2.28174510162956	2.05111426857228	0.0405455485585866	0.714618419981893	-3.84769065499801
UBL3	-0.324770376535534	4.06542378077408	-2.05106739600524	0.0405501228478698	0.714618419981893	-3.84777655017479
TRMT10C	-0.207460534902825	4.12732264014167	-2.05080368499768	0.0405758665488835	0.714618419981893	-3.84825977112201
MOB1A	-0.189532243667831	4.76630530404579	-2.05021785355191	0.040633105594619	0.714618419981893	-3.84933302172928
NAA35	-0.207486517557242	3.10452002521499	-2.04952986056287	0.0407004139237771	0.714618419981893	-3.85059304610068
GTF3C3	-0.188803175094341	2.70490756046403	-2.04926038526196	0.0407268032541606	0.714618419981893	-3.85108646241219
UXT	0.195418348970181	5.17947577652493	2.04906932921425	0.0407455218988024	0.714618419981893	-3.85143625212141
MORC3	-0.229019587742204	2.83647592864345	-2.04877043090504	0.0407748210002021	0.714618419981893	-3.85198341711933
FBXO34	-0.188537072989947	3.25973975788954	-2.04853881633638	0.0407975370020874	0.714618419981893	-3.85240735777973
PAFAH1B2	-0.190715805612009	4.07444890986153	-2.04836961066407	0.0408141389332008	0.714618419981893	-3.85271703700074
CCDC62	-0.0318496240334508	0.10387616866606	-2.04830969068405	0.0408200194690638	0.714618419981893	-3.85282669612358
SLC27A3	0.30297869862309	2.52659209767506	2.04823637448523	0.0408272156857973	0.714618419981893	-3.85296086725091
DOPEY1	-0.216526172716252	1.69692047150747	-2.04799244847345	0.0408511655474745	0.714618419981893	-3.85340722590014
ALKBH1	-0.190719612168187	2.47260315447785	-2.04752983940923	0.040896619549578	0.714618419981893	-3.85425360675463
LINS	-0.158136386154712	1.55636328643886	-2.04751060178237	0.0408985106864581	0.714618419981893	-3.85428879945683
EHHADH	-0.268358032339455	1.71594758472552	-2.04684150215315	0.0409643321019555	0.714618419981893	-3.85551262538292
CILP	-0.789856854111613	4.02676394978602	-2.04682609353811	0.0409658489539133	0.714618419981893	-3.85554080405979
GLMN	-0.21547377345028	2.02641264454402	-2.0463007990865	0.0410175884123738	0.714888331374636	-3.85650131657139
GGT7	0.378827563569002	2.71724193803961	2.04561648718029	0.0410850736450859	0.71543195379146	-3.85775223001972
NAP1L4	0.181111821713641	4.94874584830959	2.04483404728016	0.0411623514671913	0.715556594371924	-3.85918201274937
ZNF100	-0.234027852248471	1.56636803001116	-2.04480894753317	0.0411648324887258	0.715556594371924	-3.85922786952687
KIAA0930	0.204561442018587	3.5443199695627	2.04411959226314	0.0412330224444808	0.71611043033093	-3.86048709119105
CLASP1	-0.17585409822146	2.77154072914237	-2.04286002180943	0.0413578647580141	0.717529000357268	-3.86278681996066
MTCH1	0.211975836996162	5.85314978447711	2.04249861880835	0.0413937443610551	0.717529000357268	-3.86344641196755
ETS1	-0.392643394717489	3.8189044575715	-2.04219503311603	0.0414239043428658	0.717529000357268	-3.86400039307427
WDR54	0.311034255252783	2.48423957066036	2.04157221579608	0.0414858370171896	0.717899648090499	-3.86513665075345
ZFPL1	0.168343504962467	1.98461603865402	2.04124766644434	0.041518141174065	0.717899648090499	-3.86572861729775
UBLCP1	-0.197606022958774	3.56442274842826	-2.04033957885876	0.0416086414399979	0.718833952730271	-3.86738444199054
MED6	-0.149101039488982	2.46333074695659	-2.03942529286818	0.0416999284034305	0.719194308850965	-3.86905083220578
ANKRD52	0.246074341652026	3.19458581280229	2.039399858527	0.0417024703234909	0.719194308850965	-3.86909717861663
NDUFS7	0.259402420188033	2.31487834106516	2.03862345007329	0.0417801281990548	0.719783883196125	-3.870511673411
CYSLTR1	-0.281820692450997	0.97047617217901	-2.03832825034886	0.0418096868029405	0.719783883196125	-3.87104934126168
SKIL	-0.350237048548975	3.62606518703013	-2.03725123660909	0.0419176795175681	0.721013349607593	-3.87301032797932
ABCF1	0.204222617671807	4.50337902442339	2.03664584358983	0.0419784863373562	0.721135427284876	-3.87411215475892
FBXO10	0.139667018809743	0.92895432016251	2.0362772831428	0.0420155418508992	0.721135427284876	-3.87478278302544
DRAP1	0.351607223561992	5.27958231926688	2.03599170943869	0.0420442728385738	0.721135427284876	-3.87530232697951
SUMO4	-0.0623953245696006	0.146841623744555	-2.03572509832493	0.0420711110682634	0.721135427284876	-3.87578730720846
ZNF410	-0.0701086467042483	0.501393203555465	-2.03529113121241	0.0421148271317121	0.72125757812364	-3.87657658272337
MAGEA4	0.452687105068253	0.260494833583285	2.03319183243853	0.0423268458426773	0.724259362196923	-3.88039232004446
CRP	0.0253132822370701	0.0230185922915866	2.03106244189603	0.0425428269415061	0.725366605524616	-3.88425877073078
COPZ1	0.196592392291403	5.76298747390269	2.02979046368191	0.0426722867710741	0.725366605524616	-3.8865664576367
SLC38A7	0.183181197794892	2.16037306558161	2.02950832081145	0.0427010479752116	0.725366605524616	-3.88707814151024
CIB1	0.317078494992466	6.3308691625843	2.02901901705579	0.0427509657636796	0.725366605524616	-3.88796535775942
HRAS	0.353364208129587	3.92970318705567	2.02834789139908	0.0428195130305504	0.725366605524616	-3.88918191301119
NDUFA1	0.252777389465014	6.60796387746679	2.02831135180379	0.0428232477729156	0.725366605524616	-3.88924813721384
DIRAS3	-0.441129064453233	1.01568481247089	-2.02830597962959	0.0428237968905592	0.725366605524616	-3.8892578736192
IFNAR1	-0.179363960516435	3.97729691659501	-2.02830370748784	0.0428240291396845	0.725366605524616	-3.88926199158912
EIF5	-0.219753770150039	4.62393865575879	-2.02821278814667	0.042833323421787	0.725366605524616	-3.88942676766512
ADORA3	0.262836411954903	1.50600152554808	2.02813332255787	0.0428414482363523	0.725366605524616	-3.8895707797452
BCAS1	0.634482678088329	1.97587052648922	2.02730133645978	0.042926591529642	0.725366605524616	-3.89107821710051
TUBA3D	-0.582825161328656	1.2467719716932	-2.02713841268033	0.0429432814906213	0.725366605524616	-3.89137333951403
SOCS4	-0.196986133110189	2.36881146231436	-2.02709397110297	0.0429478350528398	0.725366605524616	-3.8914538375332
AL158801.1	-0.147174655670143	0.897700043614167	-2.02678362824042	0.0429796447256427	0.725366605524616	-3.89201591977626
PAICS	-0.266226390082075	4.62915251697202	-2.02677352402008	0.0429806807281213	0.725366605524616	-3.89203421875811
MDH2	0.22005699665383	5.84454334713134	2.02656529290965	0.0430020357175839	0.725366605524616	-3.89241131011236
STRA8	0.257944825739506	0.211999060097646	2.02641821411813	0.0430171246884271	0.725366605524616	-3.89267763596387
PCNXL4	-0.177179673271362	1.80787095360263	-2.02598790684298	0.0430612961173237	0.725490828260415	-3.89345671354609
TRMT10A	-0.189774806187671	1.61210657235438	-2.02434860166133	0.0432299242160641	0.727709877153763	-3.89642319885352
ZC3H15	-0.172735394742076	4.68521533150667	-2.02188773918705	0.0434841114003128	0.730269760743184	-3.90087191076006
HSPA1A	0.438165634721694	5.46865713522691	2.02166122003865	0.0435075724296409	0.730269760743184	-3.9012811395757
ZNF658	-0.118046883956441	0.62944776772194	-2.02152427460868	0.0435217613287339	0.730269760743184	-3.90152852276322
WRAP53	0.166862059087356	1.6716987581509	2.02093759326761	0.0435825916339044	0.730269760743184	-3.90258813741765
GLUL	-0.42837658954637	6.88088083172768	-2.02007634053505	0.043672021292502	0.730269760743184	-3.90414310830778
OXR1	-0.301956797189299	3.14075661025485	-2.01973030822619	0.0437079958433955	0.730269760743184	-3.90476767645062
C2orf72	0.51391008958898	1.55835341973545	2.0195252807338	0.0437293229376509	0.730269760743184	-3.90513768914506
HEATR5A	-0.207330112987069	1.93725642252615	-2.01931598118641	0.0437511034932485	0.730269760743184	-3.90551537325022
MYB	-0.595813992612178	3.71902943885726	-2.01929427678786	0.0437533626656152	0.730269760743184	-3.90555453693823
SEC24B	-0.231263921656848	3.54361898402849	-2.01885489129473	0.0437991187462678	0.730269760743184	-3.90634727999744
LYPLA2	0.235388348381526	4.93835963107585	2.01870016180712	0.043815241371351	0.730269760743184	-3.90662640359776
TMEM56	-0.319185197134858	1.33347717354336	-2.01859157680138	0.0438265587946016	0.730269760743184	-3.90682227240926
TCEAL3	0.478785129194771	4.13977003114928	2.01626814575797	0.0440693147490628	0.731821081651705	-3.91101084581788
ZNF441	-0.229361924967067	1.59585028084416	-2.01612554341381	0.0440842510407431	0.731821081651705	-3.91126776713344
EIF1AY	0.148130399325682	0.0385628406312727	2.01554558766827	0.0441450402137758	0.731821081651705	-3.91231246636258
GUF1	-0.247425017861237	3.30881919572017	-2.01487468079225	0.04421545100579	0.731821081651705	-3.91352062854256
GTF2E2	0.229492551570151	3.49423502123305	2.01389872283341	0.0443180460059756	0.731821081651705	-3.9152774125681
LEKR1	-0.0695115185315629	0.295484489588991	-2.01360713451348	0.044348737472781	0.731821081651705	-3.91580212588098
PPIP5K2	-0.206591264795487	1.99479821721182	-2.01340117218078	0.0443704271025973	0.731821081651705	-3.91617270985854
FAM109A	0.226890581001157	2.50798534461846	2.0126315269536	0.0444515568296649	0.731821081651705	-3.9175571852252
TCAIM	-0.157226559518761	1.88450404542078	-2.01256711357489	0.044458352445123	0.731821081651705	-3.91767303138548
TMSB4Y	0.069091329405344	0.0308342375225173	2.01248646257587	0.0444668623684844	0.731821081651705	-3.91781807540233
GPHN	-0.291134684563893	2.04054932721154	-2.01150515284003	0.0445705159994788	0.731821081651705	-3.91958241715469
WNT7B	0.485212669316753	2.14283934155719	2.0112616369758	0.044596269653598	0.731821081651705	-3.92002011354155
GNB4	-0.37218290798716	2.95907332902854	-2.01105186146151	0.0446184650903779	0.731821081651705	-3.9203971228224
CNOT10	-0.161190596235019	3.10191915509794	-2.00979029475978	0.0447521429486103	0.731821081651705	-3.92266359370635
ZNF22	-0.309680739710742	3.35839841403522	-2.00976409237505	0.0447549229831597	0.731821081651705	-3.92271065274016
VPS51	0.28141479959863	3.68616611073679	2.00969320879626	0.0447624443580768	0.731821081651705	-3.92283795538808
SRSF10	-0.152443163756268	3.51463585468083	-2.00812701882985	0.0449289036533937	0.731821081651705	-3.92564960415223
TGFBR3L	0.210910279311783	0.380665547955957	2.00787629146156	0.0449556001931063	0.731821081651705	-3.9260995123144
ATAD3A	0.318472459897873	2.86846194742614	2.00769709541102	0.0449746885472441	0.731821081651705	-3.92642102974864
TPRN	0.370072852844717	2.92450626247624	2.00763693443905	0.0449810985600173	0.731821081651705	-3.9265289654966
HAGH	0.28938088292126	2.88095840017474	2.00711091848481	0.045037177223491	0.731821081651705	-3.92747256259809
BRAT1	0.253023135618267	3.19973157371147	2.0068282664849	0.0450673351907605	0.731821081651705	-3.92797949858241
BAX	0.254159089409869	4.01054497193809	2.00671976322213	0.0450789166340561	0.731821081651705	-3.9281740802625
RBM18	-0.224357191430881	3.38722859402166	-2.00589958088828	0.0451665427614011	0.731821081651705	-3.9296445972627
GNB1L	0.157434482650224	0.787529535947061	2.00526391302833	0.0452345547491408	0.731821081651705	-3.93078388610932
MKNK1	-0.148974278384266	2.07006060908431	-2.00436260393028	0.0453311367025915	0.731821081651705	-3.93239866306109
MTRF1L	-0.140444162534604	1.59701141099753	-2.00413518491924	0.0453555338259544	0.731821081651705	-3.93280599126557
PFKL	0.26270415694387	4.28429282585779	2.0040382531908	0.0453659358653755	0.731821081651705	-3.93297959092763
HAUS2	-0.175135243951828	2.68553457940951	-2.00382818117065	0.0453884862473523	0.731821081651705	-3.93335579040839
ZNF302	-0.247079907116938	3.01660880507782	-2.00360044082816	0.0454129439424648	0.731821081651705	-3.93376358641753
CCNK	-0.159653367851924	1.29269539851388	-2.00341463385029	0.0454329065330685	0.731821081651705	-3.93409626178272
HNMT	-0.30323725996544	3.20275080060302	-2.00287073511396	0.0454913841031445	0.731821081651705	-3.93506990166202
CTTN	0.337910723340637	5.33379867222926	2.00275526391126	0.0455038072257554	0.731821081651705	-3.93527657440878
GOLGA8M	-0.0227606789195699	0.0513563861504323	-2.00268902765858	0.0455109346333575	0.731821081651705	-3.93539512009853
SLC50A1	0.320185775580321	5.3266374422607	2.00230589169741	0.0455521807939572	0.731821081651705	-3.93608075778785
SLFN5	-0.411207643281248	2.77969933737625	-2.00224356783848	0.0455588931963729	0.731821081651705	-3.93619227663424
PHC3	-0.242769903425309	2.11866267859599	-2.00197721735623	0.0455875890772876	0.731821081651705	-3.93666883063835
PPP4R2	-0.193008993893772	3.75287449133526	-2.00159460172004	0.045628837749027	0.731821081651705	-3.93735329627263
VAC14	0.184086023047177	2.72411648134137	2.00120322003016	0.0456710640508409	0.731821081651705	-3.9380533095736
TMED7	-0.282407549794902	4.81746676417845	-2.0008788931828	0.0457060807675721	0.731821081651705	-3.93863328793407
KRT15	-0.924827795101586	3.13108007732984	-2.00071335953751	0.0457239617316096	0.731821081651705	-3.93892926804424
RNF13	-0.208695318957746	4.22862283625478	-2.00063897817241	0.0457319983376463	0.731821081651705	-3.939062256704
ZNF638	-0.164821648608398	3.62932155213219	-2.00054470595839	0.0457421857823916	0.731821081651705	-3.93923080177079
IQGAP1	-0.268912685797477	5.15777216318188	-2.00051229865397	0.0457456882918445	0.731821081651705	-3.93928873952159
CA1	0.0388121153441671	0.0207737217752287	2.00039382904891	0.0457584941495497	0.731821081651705	-3.93950053147054
APOL4	-0.368657280134336	1.75814975544923	-2.00030985210953	0.0457675733879406	0.731821081651705	-3.93965065224209
CCBL2	-0.245591389374561	3.74574869826604	-2.00017948157312	0.0457816715216151	0.731821081651705	-3.93988369582928
HNRNPA3	-0.163375325496998	5.6018989095833	-2.00015323627574	0.0457845101037607	0.731821081651705	-3.93993060873854
CMTM6	-0.28076209477541	4.99041954227326	-2.00004495686869	0.0457962227242368	0.731821081651705	-3.94012414942402
KIF27	-0.171449127436383	1.04342330488049	-1.99997093687665	0.0458042309470182	0.731821081651705	-3.94025644820477
MYL6	0.219288387525426	7.31098716257045	1.99942556065456	0.0458632716354987	0.731821081651705	-3.94123107065212
GRK7	0.0261907310664594	0.0413108750472855	1.99930044129046	0.0458768257104752	0.731821081651705	-3.94145462989806
TFPI2	-0.722863301501807	1.52455508595857	-1.99918896371508	0.0458889048290611	0.731821081651705	-3.94165380276567
CYB561	0.337490848918255	5.19970130731923	1.99804900474701	0.0460125788317614	0.731821081651705	-3.94368989414353
FAM208A	-0.228427554085067	3.32510423066711	-1.99801912208986	0.0460158245759275	0.731821081651705	-3.94374325236908
YIF1B	0.244521929924474	3.5592420425676	1.99748847479236	0.046073493708246	0.731821081651705	-3.94469064018718
ZNF600	-0.162112742997471	1.58382726051042	-1.99709642019833	0.0461161401598711	0.731821081651705	-3.94539043232772
EPHX2	0.432316965058737	2.75224686216486	1.99695612203638	0.0461314094354435	0.731821081651705	-3.94564082244174
KATNB1	0.214866667442706	2.38754278165955	1.99642496891437	0.0461892558425183	0.731821081651705	-3.94658861355172
PDDC1	0.261879107250929	3.40877822745363	1.99608699324293	0.0462260956732566	0.731821081651705	-3.94719156830439
TMEM160	0.341764184398982	2.71494486167615	1.9959547296979	0.0462405193338286	0.731821081651705	-3.94742750135675
UCKL1	0.271274900595881	3.46946974342473	1.99585389003261	0.0462515186940919	0.731821081651705	-3.94760736977275
NDUFV2	0.221834070595566	2.47811301227478	1.99575993223839	0.0462617693814678	0.731821081651705	-3.94777495484856
FHOD1	0.251362646813323	2.69337279944654	1.99512478471339	0.0463311135134385	0.731821081651705	-3.94890761227155
PRMT9	-0.168143447305621	1.96524892688734	-1.99504643543295	0.0463396736010394	0.731821081651705	-3.94904730766438
DEDD2	0.210535065114946	3.65581958636295	1.99476938215697	0.0463699538850943	0.731821081651705	-3.94954124522596
KLHL28	-0.220165961724721	1.75460947985291	-1.99344741122342	0.0465146673375152	0.73297732222866	-3.95189715294143
PCED1A	0.293600649613806	3.54466886344816	1.99342079629242	0.0465175847254491	0.73297732222866	-3.95194456799698
LCN12	-0.324723837964403	0.752430313183604	-1.99292421790685	0.0465720453196879	0.733249326950231	-3.95282911779805
TRAPPC2	0.177215417253499	2.02909531158749	1.99207156764595	0.0466656823126025	0.734137214482059	-3.95434742557853
MMP10	-0.554146133236684	1.27699540369763	-1.9901918581886	0.0468726703796602	0.735749872464286	-3.9576923370258
STK38L	-0.339569391436488	3.2641619836937	-1.99017768245165	0.0468742343049843	0.735749872464286	-3.95771755063149
ZNHIT2	0.339519535039182	3.17202028087951	1.98956353251777	0.0469420320770258	0.735749872464286	-3.95880973466503
RFX7	-0.20754768357345	1.97837103178051	-1.98906598372668	0.0469970184910814	0.735749872464286	-3.95969431429043
LZTFL1	-0.260129993441149	2.45213729749729	-1.98815613128073	0.0470977108653916	0.735749872464286	-3.96131135165918
DYRK1A	-0.178653717093264	3.30072691780654	-1.9881392960942	0.0470995757085422	0.735749872464286	-3.96134126512956
DPY19L4	-0.26275250631412	2.87067231562903	-1.98808651498544	0.0471054227051569	0.735749872464286	-3.96143504720624
RAB8B	-0.256240435018701	2.73966163471986	-1.98804760009749	0.0471097340183577	0.735749872464286	-3.96150419004431
ATRIP	-0.0219094698965033	0.0761503972787383	-1.98784224651241	0.0471324902939145	0.735749872464286	-3.961869034108
PRMT3	-0.203166845286199	2.12084871604491	-1.98772753988304	0.0471452055501495	0.735749872464286	-3.96207281285571
YLPM1	-0.191017143976262	2.77060768906295	-1.98742490856904	0.0471787661726288	0.735749872464286	-3.9626103878789
CCDC39	-0.138211993697756	0.552868483814362	-1.98645644416724	0.0472863003630688	0.735885738643784	-3.96433016168713
SERPINB8	-0.220437135556971	1.58635847772638	-1.98638146406168	0.0472946344414234	0.735885738643784	-3.9644632747779
MTMR10	-0.20275189965499	2.04195394888907	-1.98560107355589	0.0473814487391696	0.735885738643784	-3.96584841609566
ZNF777	0.188168573287444	3.02041469465555	1.98516054347455	0.0474305146147063	0.735885738643784	-3.96663008970433
MRPL41	0.375122072977493	4.50645883471951	1.98486450617258	0.0474635110405091	0.735885738643784	-3.96715527979871
NTN1	-0.428636021341632	1.87470347812913	-1.98444257700214	0.0475105728318499	0.735885738643784	-3.96790367647458
NSMCE4A	0.256727789123021	3.14073076722922	1.98414653309829	0.0475436168919266	0.735885738643784	-3.96842869014872
CEACAM16	0.0829664671511247	0.0674328842545201	1.98379131347119	0.0475832916163533	0.735885738643784	-3.96905854554931
ARPC1B	0.329707772380372	5.00859834416913	1.98350855749915	0.0476148927513035	0.735885738643784	-3.96955983265037
LDOC1	0.438188610469308	5.06547813167909	1.9834333994545	0.0476232954738532	0.735885738643784	-3.96969306552896
KCNN1	0.101857182446205	0.166189014315539	1.98317590317969	0.0476520932073659	0.735885738643784	-3.97014949199535
RSL24D1	-0.194846555236634	4.9068927055789	-1.98249807749765	0.0477279696315134	0.735885738643784	-3.97135069512781
SMG1	-0.255148833141455	2.7959332779944	-1.98186795411468	0.0477985974295402	0.735885738643784	-3.97246699827345
FAM3A	0.252981415337767	3.00467596619978	1.9818214628589	0.0478038119165332	0.735885738643784	-3.9725493465308
GSKIP	-0.197884087323414	2.83438928700912	-1.98106484601699	0.0478887418547713	0.735885738643784	-3.97388924528046
PPP1R11	0.171909315528373	5.09957263843072	1.98100574128485	0.0478953816827699	0.735885738643784	-3.97399389297996
RP11-795F19.5	0.121855372343102	0.364881789008716	1.98062835740024	0.0479377952774416	0.735885738643784	-3.97466199593768
CDKN2AIP	-0.201298267028665	3.11608166798977	-1.97901203313202	0.0481198093272623	0.735885738643784	-3.97752203536204
SGPP1	-0.357880481827595	2.52935844246831	-1.97875400456926	0.048148919653924	0.735885738643784	-3.97797839544755
NHLRC2	-0.186883601818409	2.15670965258906	-1.97837778088717	0.0481913911021389	0.735885738643784	-3.97864369474139
AL138706.2	-0.247692121596067	0.644427872573628	-1.97816789342447	0.0482150987472431	0.735885738643784	-3.97901479710126
KIF20B	-0.257289887502987	1.94878203875265	-1.97770085783803	0.0482678875398279	0.735885738643784	-3.9798404235447
LRRC8C	-0.257578471173249	1.45901466113238	-1.97749952071292	0.0482906595687096	0.735885738643784	-3.98019628815657
PPAP2C	0.35108893811697	3.60856595682577	1.97704614747083	0.0483419709821708	0.735885738643784	-3.98099749678353
ZNF317	-0.159046275583992	3.08079298459926	-1.97692985698403	0.0483551397777418	0.735885738643784	-3.98120297791733
LIF	-0.3875564058783	1.32751049830779	-1.97671054375362	0.0483799831361136	0.735885738643784	-3.9815904639798
DDX23	0.176725473851891	4.6655898360227	1.97652938571655	0.048400512449363	0.735885738643784	-3.98191050473622
CNTRL	-0.219776270296634	1.93261680107155	-1.97640118079083	0.0484150454026171	0.735885738643784	-3.98213697893453
EIF2AK1	0.181187902379705	5.56550839456764	1.97617855304252	0.0484402905866302	0.735885738643784	-3.98253021662384
B4GAT1	0.259580596566334	3.56186594267026	1.97615407069524	0.0484430674723016	0.735885738643784	-3.98257345824846
YTHDC2	-0.233598157668107	2.37386893507237	-1.97608653755691	0.0484507280449576	0.735885738643784	-3.98269273501752
CHID1	0.209511545721784	3.75618301944327	1.97601327589123	0.0484590395813916	0.735885738643784	-3.98282212492398
EIF4A1	-0.168414017705517	0.93277444707837	-1.97557462488276	0.0485088296360731	0.735885738643784	-3.98359674192163
CH507-9B2.5	0.140573619225465	0.671114065912877	1.97546926915225	0.0485207946788762	0.735885738643784	-3.98378276500209
CYP7B1	-0.366801929619235	1.61587690553064	-1.97494858353457	0.0485799643782056	0.735885738643784	-3.98470197785611
FGF2	-0.362103582122298	1.00247515344358	-1.9749187249797	0.0485833592854221	0.735885738643784	-3.98475468255539
FLYWCH2	0.324278929453381	4.40919212175769	1.97459241148761	0.0486204740242016	0.735885738643784	-3.98533062196522
TMED10	-0.199992093591163	6.27876670782046	-1.97327934653966	0.048770062539407	0.735885738643784	-3.98764721308759
CLU	0.632144578711815	6.19928756250575	1.97323252587263	0.0487754036365002	0.735885738643784	-3.98772978884764
ATP5S	-0.150847128154785	1.58359996048898	-1.97281909287174	0.0488225876189188	0.735885738643784	-3.98845886006555
TRABD	0.304834615105414	3.57367714344305	1.97252875557435	0.0488557459609051	0.735885738643784	-3.98897076688983
HOXC11	0.489918944534297	1.53642430096219	1.97247792508855	0.0488615530688745	0.735885738643784	-3.98906038074287
HEATR1	-0.28619741718746	3.00807996181604	-1.97235412817826	0.0488756986242241	0.735885738643784	-3.98927862441203
GRPEL2	-0.174241155644815	2.70645186143159	-1.97190271853611	0.0489273077608857	0.735885738643784	-3.99007430717981
RP11-723O4.6	0.204953628140961	0.547984501022734	1.97180491895854	0.0489384951091085	0.735885738643784	-3.99024667103495
CCAR1	-0.176389350950128	3.9928114848231	-1.97179539348258	0.0489395848485473	0.735885738643784	-3.99026345846438
UHRF2	-0.201254163392626	2.2985295005679	-1.97152832963512	0.0489701459591796	0.735885738643784	-3.99073409153802
MYNN	-0.16101946988363	2.29165908115949	-1.9713032765322	0.0489959120802708	0.735885738643784	-3.99113064218326
CARKD	0.243914917958673	4.31035359474146	1.97081346325714	0.0490520297485899	0.735885738643784	-3.99199355358559
MYEOV	0.428938934729282	0.744421979654243	1.97039291947073	0.0491002543486479	0.735885738643784	-3.99273426242376
C11orf24	0.222898619767369	3.95089377147274	1.97009485320369	0.0491344583352946	0.735885738643784	-3.99325915531842
DDX18	-0.190772888060935	3.63513321904789	-1.96940091351837	0.0492141675716781	0.735885738643784	-3.99448087419032
XRN1	-0.228401840785402	2.34553783180931	-1.96895180607323	0.0492658121151418	0.735885738643784	-3.99527132523825
ERLIN1	-0.189105138409305	3.26953961467307	-1.96877792797583	0.0492858192351371	0.735885738643784	-3.99557731123532
MAP1LC3A	0.372189250807811	3.2749666639665	1.96876601052828	0.0492871907550696	0.735885738643784	-3.9955982822587
TMF1	-0.246743748705801	3.34450337715118	-1.96869528148835	0.0492953312696269	0.735885738643784	-3.99572274091537
NUCB1	0.215753816629899	6.08450786215284	1.9684256475638	0.049326374983151	0.735885738643784	-3.99619716277537
ATG2B	-0.210477001763081	1.99956920467673	-1.96794738873912	0.0493814786861726	0.735885738643784	-3.99703850256262
CDC27	-0.213887976419051	3.56373802104899	-1.96787296315291	0.0493900584530096	0.735885738643784	-3.99716941180098
BIK	0.465382171123599	3.58939971744514	1.96711963479947	0.0494769725298345	0.736623929386781	-3.99849418600688
LMF2	0.266228311805649	4.52358343827254	1.96646870821051	0.0495521756301858	0.737186781903564	-3.99963847578493
DDX28	0.20649263198974	2.74337076585802	1.96600573377934	0.0496057225974549	0.737426850558847	-4.00045212868706
AES	0.248420375101969	5.86275018884838	1.96567312999916	0.0496442210804132	0.73744301879209	-4.00103654497588
IGHMBP2	0.240949024802954	1.98895654489807	1.96489868677086	0.0497339592181836	0.738126700990385	-4.00239693541863
HMHA1	0.327578487634221	2.60073302576105	1.96351672377043	0.0498944318735039	0.738126700990385	-4.00482317857129
LRPAP1	0.253899494480615	3.65991017683105	1.9633237654729	0.0499168726283967	0.738126700990385	-4.00516181124826
C19orf60	0.338173662836366	2.42490690580503	1.96315356064603	0.0499366742251895	0.738126700990385	-4.00546048529734
C16orf90	0.0254736448311988	0.0324999534733742	1.96305470453811	0.049948178153974	0.738126700990385	-4.00563394541836
