# Supplementary material for: Integrated Analysis of ceRNA Network Reveals Prognostic and Metastasis Associated Biomarkers in Breast Cancer
Source: Front Oncol. 2021 May 13;11:670138. doi: 10.3389/fonc.2021.670138 (PMC8158160; doi:10.3389/fonc.2021.670138)
Supplement: Supplementary Table 1 — Differentially expressed mRNAs between breast cancer patients and noncancerous tissue samples. [file DataSheet_1.zip › Supplementary Table S5.csv]

	logFC	AveExpr	t	P.Value	adj.P.Val	B
hsa-miR-122-3p	0.0940991430740861	0.00333704115684093	5.80848629053135	8.74624265426131e-09	1.94254049351144e-05	9.02675129003329
hsa-miR-6870-5p	0.0895433344180497	0.00778642936596218	4.65782606801986	3.67852596737959e-06	0.00408500308677504	3.83933333005835
hsa-miR-3185	0.0464800954550385	0.00222469410456062	4.48721580909657	8.15324228416666e-06	0.00603611703771138	3.16175689134182
hsa-miR-302b-3p	0.0872654300900315	0.0100111234705228	3.99688216689012	6.94485840627026e-05	0.0385613263008156	1.34886750993007
hsa-miR-3119	0.0453411432910294	0.00333704115684093	3.56880212616276	0.00037761459049127	0.109490555215175	-0.0688860957256514
hsa-miR-6716-5p	0.0453411432910294	0.00333704115684093	3.56880212616276	0.00037761459049127	0.109490555215175	-0.0688860957256514
hsa-miR-6756-5p	0.0453411432910294	0.00333704115684093	3.56880212616277	0.000377614590491268	0.109490555215175	-0.0688860957256514
hsa-miR-548ab	0.107148122119165	0.0184482341498567	3.52699556023233	0.000441591203340747	0.109490555215175	-0.199025552980583
hsa-miR-6791-3p	0.141572451628052	0.0324470800905921	3.52572799178823	0.000443680773046635	0.109490555215175	-0.202948139661333
hsa-miR-4529-5p	0.0831823292919436	0.0139988459407354	3.10472100597219	0.00196431688976984	0.423677628236102	-1.42987809135406
hsa-miR-4732-5p	0.16488643090668	0.0572967463896851	3.05656983773916	0.0023051162976455	0.423677628236102	-1.56052107781541
hsa-miR-1468-3p	0.0442021911270203	0.00444938820912125	3.0117063902142	0.00267063790873719	0.423677628236102	-1.68044803824703
hsa-miR-3141	0.0442021911270202	0.00444938820912125	3.01170639021419	0.00267063790873725	0.423677628236102	-1.68044803824703
hsa-miR-4432	0.0442021911270203	0.00444938820912125	3.0117063902142	0.00267063790873719	0.423677628236102	-1.68044803824703
hsa-miR-205-5p	-1.62982309501582	11.3357523189391	-2.92293637760856	0.00355451972942553	0.526305887936941	-1.9126320260617
hsa-miR-513c-3p	0.0850935729196345	0.012132247603569	2.83015589604885	0.00475633974828597	0.642847843528882	-2.1480348213711
hsa-miR-3617-5p	0.0809044249639252	0.0162235400452961	2.81918484809551	0.00492049227374651	0.642847843528882	-2.17537857513876
hsa-miR-5691	-0.640019084919772	0.767925837584131	-2.79812054009977	0.00525012477013386	0.64780706191485	-2.22758638751088
hsa-miR-122-5p	0.339360337728333	0.157349859132836	2.70110061455218	0.00704123957468082	0.823083847124532	-2.46308915695775
hsa-miR-135a-3p	0.159602420116546	0.05328375130935	2.67435678427076	0.00762335899027865	0.827107649650626	-2.52657156154165
hsa-miR-4759	0.243060925588919	0.151660852284981	2.66518290178932	0.00783278058723383	0.827107649650626	-2.54820485750032
hsa-miR-4704-3p	0.0430632389630111	0.00556173526140156	2.62425024427564	0.00883146225255578	0.827107649650626	-2.64383956570846
hsa-miR-3681-5p	0.224693387749166	0.113888623162291	2.62091897703144	0.00891754898192912	0.827107649650626	-2.65155868600182
hsa-miR-548al	0.163203566680474	0.0787039905474566	2.62014419056968	0.00893767833931339	0.827107649650626	-2.65335261804861
hsa-miR-4516	0.0786265206359072	0.0184482341498567	2.57991467635729	0.01004036441698	0.891985974804501	-2.74578294153448
hsa-miR-767-5p	1.29621644973189	1.4102843564623	2.55903302247375	0.0106592829492625	0.910548747319695	-2.79320549138273
hsa-miR-203b-3p	-1.32772900103018	6.06305327348431	-2.50073579457541	0.0125707750565593	0.982582916895638	-2.92359170389491
hsa-miR-4435	0.260737671977663	0.182016069726812	2.46474306517807	0.0138973968726348	0.982582916895638	-3.00261503922534
hsa-miR-371a-3p	0.137916731563955	0.0557810955783562	2.46241828354178	0.0139871928171529	0.982582916895638	-3.00768038527957
hsa-miR-7152-5p	0.181764870198382	0.0965232897784398	2.45648995078619	0.014218503939052	0.982582916895638	-3.02057600741626
hsa-miR-92a-1-5p	-0.710869020515705	3.0345279866754	-2.43806969296787	0.0149589378415794	0.982582916895638	-3.06044930654429
hsa-miR-3156-3p	0.496468945293245	0.337745381171543	2.41901319913638	0.0157605536457478	0.982582916895638	-3.10138857787435
hsa-miR-105-5p	1.46322009411789	2.0891974412083	2.39065786542969	0.0170233766672747	0.982582916895638	-3.16171850850673
hsa-miR-374c-5p	0.693830447319167	0.950726994141405	2.3821256630288	0.0174203801691052	0.982582916895638	-3.17973469370697
hsa-miR-196a-3p	0.704417537843788	1.12089086259493	2.36648584582176	0.018169254143962	0.982582916895638	-3.21259404273168
hsa-miR-3162-5p	0.0629459309921453	0.0139988459407354	2.34404066791927	0.0192932853120768	0.982582916895638	-3.2593784563677
hsa-miR-3142	0.0419242867990021	0.00667408231368187	2.33263384429689	0.0198875149418111	0.982582916895638	-3.28298612063179
hsa-miR-4796-3p	0.041924286799002	0.00667408231368187	2.33263384429689	0.0198875149418113	0.982582916895638	-3.28298612063179
hsa-miR-8079	0.0419242867990021	0.00667408231368187	2.33263384429689	0.0198875149418112	0.982582916895638	-3.28298612063179
hsa-miR-1538	-0.378581419258362	0.540450526851731	-2.32250527439357	0.0204285077118211	0.982582916895638	-3.30385306082217
hsa-miR-513a-3p	0.0787325677935283	0.0183446641783422	2.22728570629329	0.026175404057625	0.982582916895638	-3.49564215083354
hsa-miR-4788	0.376073861917048	0.438654408322212	2.16037071952954	0.0310079431806799	0.982582916895638	-3.625675985519
hsa-miR-6882-3p	-0.235530313918138	0.230028493459542	-2.14905325899792	0.0318969119187818	0.982582916895638	-3.64728127221059
hsa-miR-3940-3p	-0.462210565691088	0.97414127132998	-2.12556777340849	0.0338116855650703	0.982582916895638	-3.69175759134877
hsa-miR-6884-5p	0.212757010090558	0.201020580332569	2.11963871662195	0.034310365228101	0.982582916895638	-3.70290951158764
hsa-miR-5000-5p	0.150706605173166	0.0990006986659139	2.10672945764308	0.03541794677454	0.982582916895638	-3.72708388192908
hsa-miR-6510-3p	-0.986278460750469	2.87146998080652	-2.10216305421973	0.0358169822569951	0.982582916895638	-3.73560013105616
hsa-miR-4655-3p	0.0407853346349928	0.00778642936596218	2.10152691113577	0.035872875297506	0.982582916895638	-3.73678507439628
hsa-miR-769-3p	-0.550124470809976	2.46647275841217	-2.08212124522799	0.0376140623983837	0.982582916895638	-3.77276151646662
hsa-miR-6783-3p	-0.410366750467878	0.69458682776754	-2.07746216383439	0.0380426649198642	0.982582916895638	-3.78134990174194
hsa-miR-491-3p	-0.490845263773454	1.59113552831113	-2.07591539467341	0.0381858735106293	0.982582916895638	-3.78419695241416
hsa-miR-503-5p	0.670169950273788	4.78142979536126	2.07030466303587	0.0387092061820055	0.982582916895638	-3.79450670064443
hsa-miR-489-5p	0.288111867129092	0.259871659753205	2.05868307448738	0.0398126319405159	0.982582916895638	-3.81577360834086
hsa-miR-155-3p	-0.530333694898885	1.18017836283689	-2.05338178106628	0.040324781618404	0.982582916895638	-3.8254353563831
hsa-miR-4642	0.0717928076518526	0.0251223164635385	2.0374783057202	0.041894888140836	0.982582916895638	-3.85427193905313
hsa-miR-6820-3p	-0.411816078778683	0.970044562808567	-2.03392290615903	0.0422529052309951	0.982582916895638	-3.86068832828945
hsa-miR-559	0.0722655155098011	0.0246606507246299	2.02746892987827	0.0429094255253005	0.982582916895638	-3.87230740230532
hsa-miR-514b-5p	0.126199894909069	0.0672242352702255	1.99839711380606	0.0459747792489488	0.982582916895638	-3.92419206996334
hsa-miR-6802-3p	-0.393978427486781	0.984059300500536	-1.99088965089325	0.0467957378701241	0.982582916895638	-3.93747015066984
