# Supplementary material for: Integrated Analysis of ceRNA Network Reveals Prognostic and Metastasis Associated Biomarkers in Breast Cancer
Source: Front Oncol. 2021 May 13;11:670138. doi: 10.3389/fonc.2021.670138 (PMC8158160; doi:10.3389/fonc.2021.670138)
Supplement: Supplementary Table 1 — Differentially expressed mRNAs between breast cancer patients and noncancerous tissue samples. [file DataSheet_1.zip › Supplementary Table S6.csv]

	logFC	AveExpr	t	P.Value	adj.P.Val	B
AC009108.2	0.090821198559252	0.00471726382472937	6.73828525466176	2.86231577627607e-11	2.74696445049214e-07	14.4862499912164
KCNH7-AS1	0.0272284986451629	0.00115761479957214	6.56797281807592	8.62648499507677e-11	4.13941882488759e-07	13.4078024215245
AC005884.1	0.171314909196939	0.0267687002397753	6.39993005471014	2.50109560443217e-10	7.6330213522705e-07	12.3683255529702
AL035078.2	0.0311487511150729	0.00412766132368177	6.36018188130321	3.20595276444202e-10	7.6330213522705e-07	12.1260444888402
LINC01154	0.190029338558634	0.0247212210086906	6.32551188125355	3.97677469640018e-10	7.6330213522705e-07	11.9158430836
AC025187.1	0.248935263308519	0.0154427570176115	6.29342585879162	4.84991479758537e-10	7.75743871873781e-07	11.7222444333523
LINC02141	0.0865806800321661	0.00503216195802261	6.14902460023848	1.17207494087885e-09	1.6069147439449e-06	10.862138033459
AC135012.2	0.106274215862536	0.00907259965839564	6.10674570854931	1.51247765888929e-09	1.81440601154507e-06	10.6137802138401
AL929601.2	0.0483731703583702	0.00472948044303652	5.65096979209765	2.14227601719257e-08	2.28438032633301e-05	8.03710771506825
AL353784.1	0.00815034791654915	0.000552229374923934	5.5004000125377	4.94257032613904e-08	4.74338474199564e-05	7.22671365062705
AC104777.2	0.0190031432035945	0.00195825547949218	5.37193354114935	9.92929518810812e-08	7.73037333440123e-05	6.55146422243992
AC135012.3	0.00603376878532435	0.00118790960095119	5.37162236671562	9.94591255822705e-08	7.73037333440123e-05	6.54984676693417
LINC02617	0.256459999015724	0.036385461882343	5.362032026936	1.04714862297818e-07	7.73037333440123e-05	6.50004015967752
AP002754.2	0.0415816282508935	0.0077392833708339	5.27256342421463	1.68634989196989e-07	0.000108753107551804	6.0394179995794
AC079171.1	0.0993119094632743	0.0186568778116073	5.27106065640467	1.69979849252585e-07	0.000108753107551804	6.03174328175616
AC138360.1	0.0502428978731674	0.00607693313651092	5.20631907835636	2.38889676801948e-07	0.000143289014266769	5.70305826385765
LINC01868	0.0461763251347705	0.00405312816976199	5.16226453919464	3.0050550687854e-07	0.000169644197030197	5.48158505566267
PLCH1-AS2	0.097801287055675	0.0263915774825292	5.10028543945488	4.13803233615814e-07	0.000220626090722832	5.17300416189663
AP000532.2	0.0102773102178296	0.00105006846300522	5.07270511272754	4.76593082421502e-07	0.000240729674315745	5.03681814699665
AC131956.1	0.00516202979214378	0.000264962797103506	4.91826396377916	1.03825143974826e-06	0.000498204953363204	4.28712209376296
LINC01742	0.118378269453773	0.0287599502929891	4.89922933096635	1.1411519719262e-06	0.000521506451170274	4.19624217655852
AC092832.2	0.0357999363528324	0.00846196238406376	4.7727442502289	2.12083630108471e-06	0.00092516663552318	3.60083999151576
AC009154.1	0.133382902516412	0.0298887486769315	4.74750875437099	2.39590160849205e-06	0.000999715988552094	3.48381939113494
AC055736.1	0.108120043658028	0.0153229121878462	4.71537048206261	2.79615277055509e-06	0.00110199695630441	3.33564382818908
PABPC1L2B-AS1	0.0114222334841673	0.00125307185621335	4.70987900643769	2.87068082813485e-06	0.00110199695630441	3.31042082019752
AC007638.1	0.167936971516313	0.0111800145960828	4.68158213125829	3.28599000012516e-06	0.00121290946273851	3.1808933900874
AC068880.3	0.00727991205321492	0.000414146693266296	4.55691290618055	5.9088839568701e-06	0.00210027997533638	2.61908753389858
AC106875.1	0.228769099934124	0.0296135394170202	4.49702450153359	7.7943444186078e-06	0.00267151154947782	2.35435496606981
AL929601.1	0.0739922536342524	0.0121144602010029	4.37835185457038	1.3365679808821e-05	0.00442311824569846	1.8396682084182
AC007631.1	0.00689207569793401	0.000414814920551091	4.29518527426105	1.93580054653827e-05	0.00619262594837592	1.48683298931229
AC012615.3	0.00326326512820163	0.000228553636224857	4.18883496269363	3.08067591272297e-05	0.00953717636593623	1.04510683717612
DPP10-AS3	0.00796310805998231	0.000699497995602554	4.09654636285507	4.57271336793326e-05	0.013475470787971	0.670418965125045
AC069061.2	0.460822729002215	0.116142599686423	4.09342217815369	4.63364109620759e-05	0.013475470787971	0.657875542613268
AL031663.3	0.298669202928629	0.227920942767872	4.07247287195673	5.06255798037967e-05	0.0139842230029426	0.574003471010566
AC090821.2	0.0202120913774057	0.00318467128193236	4.07072455462121	5.10000838911108e-05	0.0139842230029426	0.567022701882617
AC127496.3	0.0897437873000303	0.049212341315169	4.01130776607324	6.54098306855277e-05	0.0174371706969169	0.331498494419869
AC004869.1	0.00683036037749217	0.000699894675379967	3.9573242678254	8.17778997377854e-05	0.0212114190211764	0.120408596035485
AC010486.2	0.0228543681558283	0.0048174559261555	3.84740699180828	0.00012782099209284	0.0322815279240787	-0.300854677484179
AC079949.2	0.340309076436531	0.236913268479511	3.82062734045236	0.000142279641405237	0.0350117363734887	-0.401750273295572
AC104063.1	0.058476848684768	0.0187822678407763	3.77225918348813	0.000172381521201394	0.0413586364742445	-0.582254062989392
AC097381.1	0.029172122717854	0.0208075376041438	3.74391525954582	0.000192711331076942	0.0451085523011075	-0.68699469870369
AC004470.1	0.0150959340074497	0.00261834632035899	3.73465322661783	0.00019982981196372	0.04566111203371	-0.721055163724607
AP001136.1	0.184003134303965	0.0232444624699285	3.70942853874146	0.000220491846831375	0.049210703582342	-0.813402439966697
AL356515.1	0.255021986414699	0.122164645241588	3.67943025852175	0.000247677849230848	0.0540219163424647	-0.922435615490327
AC009779.4	0.0247382759220698	0.00757540408154691	3.64866655323875	0.000278807294815555	0.0587514562727939	-1.03335860794418
Z98747.1	0.00367208578992741	0.00029975694355581	3.64606155713447	0.000281605396326823	0.0587514562727939	-1.0427097859804
AC007679.1	0.0130038918401541	0.00450689597706257	3.60717437441657	0.000326636700288005	0.0651071099229242	-1.1815324479253
MIR583HG	0.118550003671116	0.0880953191405506	3.60383257477395	0.000330806219537421	0.0651071099229242	-1.19339482083935
AC007952.2	0.0378022198950086	0.0313988170069139	3.60254861740063	0.000332421421925944	0.0651071099229242	-1.19794963915666
AF181450.1	0.0543221949353858	0.0269698909842519	3.4768094381115	0.000531762477360176	0.102066489904512	-1.63636199820401
AC008897.3	0.146870432562737	0.226031574336879	3.4654713786419	0.000554384158984055	0.103170811180058	-1.67514942059142
AC109462.2	0.0692993716462836	0.0306322943526595	3.46320295083795	0.000559016586575284	0.103170811180058	-1.68289488952887
AC091814.1	0.0278690557533658	0.0199366573818097	3.40333904218561	0.000695131211572154	0.125871212027509	-1.88551282915668
AC073370.1	0.131399310447566	0.166698954340927	3.37652792578796	0.000765594636928491	0.136063180196347	-1.9751426894981
AC137932.2	0.0720149871513452	0.132675293221832	3.35547939431087	0.000825507763181737	0.144043600059184	-2.04502390991535
LINC01076	0.0345061109297814	0.00920992452199045	3.29981967507274	0.00100557519381448	0.172330448839956	-2.22776042726126
LINC02319	0.0321948206258128	0.0146540826536625	3.27134439886929	0.00111118407081385	0.187088307501763	-2.32009419875278
AP000808.1	0.18221005923262	0.33484098233031	3.26178892494629	0.00114886524162618	0.190097581446317	-2.35090364298879
AC007952.5	0.00216061728385248	0.000433290509967962	3.25283920737302	0.00118522725960791	0.19279027136368	-2.37968014520437
AC025366.1	0.06861269650986	0.0095450519078216	3.24710259433272	0.0012090917842041	0.192974936911002	-2.39808477033904
AC005332.5	0.36403361321857	1.12025900036575	3.2429652950891	0.0012265782173149	0.192974936911002	-2.41133866448006
AC009081.1	0.0394040990569061	0.0122210589220552	3.19828950258943	0.00143089109143602	0.221488093621153	-2.55340640796325
LINC01169	0.0814759174246873	0.0369559294698655	3.19053640909108	0.00146939632296568	0.222838621928218	-2.57786489970086
AC027307.2	0.420561814265378	2.5733953575151	3.18724009334769	0.00148605520510638	0.222838621928218	-2.58824612493645
AL353708.2	0.025262100835978	0.0127885854549069	3.17473717320012	0.00155083935247642	0.228975465626404	-2.62752673249179
AC009407.1	0.329585441638659	0.405794103453419	3.16081809205412	0.00162601971523973	0.233310347899143	-2.67107893226433
MYCL-AS1	0.047809020380313	0.0587834335771758	3.15825524245392	0.00164022327788941	0.233310347899143	-2.67907757670647
AC010624.2	0.0773651546583105	0.0553917254584127	3.15594379032259	0.00165313156790057	0.233310347899143	-2.68628616846406
LINC01920	0.0120822812601896	0.00199930211075219	3.12673332564398	0.00182452734518936	0.251284985288391	-2.77693829187659
CLEC12A-AS1	0.0320852377894267	0.0217192902096111	3.12537871830947	0.00183285911953604	0.251284985288391	-2.78112218900832
AL049833.2	0.0175685701644538	0.00801760581909811	3.09623043870873	0.00202084465066465	0.270488247208132	-2.87072095121919
AC097535.1	0.00392946016308296	0.000320976246626956	3.09356452517625	0.00203889390991518	0.270488247208132	-2.87887467780995
AC022447.5	0.00829853879366695	0.00143194830798223	3.09084179375047	0.00205748067585638	0.270488247208132	-2.88719508614457
DDX59-AS1	0.346384614706564	0.455209054104998	3.05221100002935	0.00233852228644353	0.30328105922971	-3.00447420201855
AC025773.1	0.0104719889578547	0.00334425331221897	2.97915989137824	0.00296824220891146	0.379524745492063	-3.22229951996038
AC004012.1	0.113267103926626	0.0975948590959764	2.97529644393109	0.00300551012372583	0.379524745492063	-3.23367563369727
AL360267.1	0.00849908065531925	0.00160330921899079	2.9614059439613	0.00314306132257303	0.387619618021168	-3.27445732960967
GS1-600G8.3	0.0069301306414993	0.00139594648978141	2.96068116013856	0.00315039389451402	0.387619618021168	-3.27658011573569
AC098657.2	0.00228103863856861	0.0004836575921997	2.94431511008879	0.00332018227829441	0.403339105377107	-3.32437822301123
FP236383.5	0.18046319940112	0.0283604826610317	2.92757523231099	0.00350244762729763	0.417408373530776	-3.37299926165778
CACTIN-AS1	0.0840146901965805	0.171859012417241	2.9257391746461	0.00352298408419223	0.417408373530776	-3.37831554808342
AF233439.1	0.00506608233113176	0.000662293103136352	2.90826799398612	0.00372396266298365	0.435839874105538	-3.42873945343493
AL161457.1	0.0288688563064753	0.017463070009634	2.89876164054657	0.00383765223434154	0.443734319192479	-3.4560514223586
AC215217.1	0.00233100259848819	0.000268717493331388	2.89026524000989	0.00394192707248005	0.450365168030846	-3.48038750275786
AC006037.1	0.00738275754301322	0.000823818929418163	2.88410409223867	0.00401914676187236	0.453785311455165	-3.49799090587718
AL138767.1	0.0305724350656637	0.017024216139078	2.878257975233	0.00409368733375206	0.456826945837424	-3.51466012048779
LINC00459	0.00811628028018999	0.00118809686561666	2.85628752345999	0.00438519093138714	0.483731923776119	-3.57700825275534
LINC00404	0.228506632055034	0.0716789226658241	2.85141068090186	0.00445240014884573	0.48556459350537	-3.59078422174988
LINC02038	0.0854305614819399	0.0472057415828796	2.83489376013392	0.0046870280616716	0.501531080785847	-3.63726901161165
AP001001.1	-0.106957023989493	0.276571910698351	-2.83377466303963	0.00470332367101451	0.501531080785847	-3.64040897508893
AC024619.2	0.00715053377318085	0.00242497213636112	2.82009583717801	0.00490669988982287	0.517468119149781	-3.67869061760507
AC026461.2	0.0125047965690068	0.00290947342455568	2.79902291390619	0.00523563600770573	0.538281336172398	-3.73730928360338
AC090617.2	0.0428635257713799	0.0446111514467552	2.7978239758373	0.00525493733455917	0.538281336172398	-3.74063138731433
LINC00304	0.0442569515584891	0.0351487328895863	2.79674768527531	0.00527231901638068	0.538281336172398	-3.74361245916304
AC016405.3	0.242884938163645	0.512804946378937	2.78451121596691	0.0054736230737575	0.552951164619481	-3.77742534430791
AC016266.1	0.00426248924312422	0.00112127895873418	2.78013551493712	0.00554727849648537	0.553273834526785	-3.78948129453142
AC040904.1	0.116029385130513	0.121103205332964	2.77636924072608	0.00561139169561094	0.553273834526785	-3.79984322606173
AC013640.1	0.0344202930248688	0.0100808498879753	2.77413334798533	0.00564976928036104	0.553273834526785	-3.80598817645943
AL049552.1	-0.282461892792002	0.747738895210442	-2.75197935105683	0.00604304240210903	0.585808868010508	-3.86661144575575
AL139254.1	0.00539680242937835	0.00102232938203345	2.72659143871939	0.00652397226711576	0.60374721856794	-3.93549644749873
AL445228.1	0.00373825010809298	0.000495600577642186	2.72581226574901	0.00653926308154172	0.60374721856794	-3.93760064624367
CU639417.4	0.0188841745377865	0.00878301233334499	2.72448416098973	0.0065654007945492	0.60374721856794	-3.94118590159847
LINC02080	0.0327627193654359	0.0636337024198375	2.72307702372247	0.00659319654823237	0.60374721856794	-3.94498263238055
ZKSCAN7-AS1	-0.156627285734128	0.505190700821239	-2.72163832942058	0.00662172520702474	0.60374721856794	-3.94886251558423
ZNF197-AS1	-0.104001210630589	0.267595929907374	-2.71993105505858	0.00665572390566806	0.60374721856794	-3.95346409113133
LINC00028	0.0867915322854888	0.0624415633578098	2.71929355096363	0.00666845943192681	0.60374721856794	-3.95518161233179
AC114947.2	0.0646424645136207	0.122117621215475	2.70585305067854	0.0069421213793367	0.622649896051349	-3.99129992211093
AC060814.2	0.0326442383818385	0.0175464559960567	2.6976371973884	0.00711434012884761	0.632188168671764	-4.01329146845108
AC116003.3	0.0313196501052878	0.0254490790746608	2.69379605217647	0.00719616760206338	0.632442482147394	-4.02355057021586
AP006216.1	-0.0434609834918596	0.0568980784439172	-2.6913367064066	0.00724900208775798	0.632442482147394	-4.0301115477849
AC125437.1	0.184942923305928	0.642237495195188	2.68814585453221	0.00731807122954039	0.632716482791884	-4.03861522973579
LINC01332	0.0131371993363819	0.0044499728329459	2.67410834368667	0.00762900340801002	0.652129145637604	-4.07590756665457
AC016903.1	0.00575201336412988	0.000868401874086424	2.67192118617245	0.00767850301730221	0.652129145637604	-4.08170071208046
AC120024.1	-0.0672704389654528	0.115203439964143	-2.66543378394161	0.00782702593348642	0.658911998979554	-4.09885651592851
AC004825.2	-0.202969934008548	0.698458697874726	-2.65874777313104	0.00798278848394306	0.666181052873057	-4.11649458276453
LINC02716	0.187753757696085	0.261632072221222	2.65418113513346	0.00809076871198767	0.669371614904704	-4.12851656396802
AL021154.1	0.172576781192411	0.328291689552025	2.63573169609105	0.00854047062146913	0.70053757738666	-4.17687880912783
AC007731.2	0.0749739351644199	0.0542473625208001	2.61694988727233	0.00902114164516845	0.733694037022726	-4.22577111092828
AC092168.1	0.0268825570670889	0.0102606160678388	2.60783446228523	0.00926303486065552	0.736669581099513	-4.24937602834827
AL353708.1	0.102289948204717	0.297992851389116	2.60513521507863	0.00933576812834806	0.736669581099513	-4.2563503167249
AC244197.2	-0.272863370533568	0.552870614465225	-2.60463000909431	0.00934943785164626	0.736669581099513	-4.25765487264484
AC005332.3	0.374521368039063	2.51471215219382	2.60406418176416	0.00936476908347824	0.736669581099513	-4.25911567070912
AC007001.1	0.0608148542371793	0.0418121572153001	2.59374900339971	0.00964822704452394	0.752648178862057	-4.28569159789321
AC100872.2	0.0436257187774473	0.0254757636434182	2.59101090609619	0.00972474462633064	0.752648178862057	-4.29272855437246
AL391645.1	0.00466786957841468	0.000848427991719546	2.58528974330343	0.00988637659606502	0.759036449539488	-4.30740840647554
AC005703.1	0.0206028400704314	0.00946400513218082	2.57290239537681	0.0102445794795919	0.776485624706259	-4.33908337847904
AL049833.1	0.007754004180622	0.00282705110344888	2.56984376259657	0.0103347879198721	0.776485624706259	-4.34688135604395
AC010542.5	0.270756834638439	1.34646091313483	2.56911525312979	0.0103563780308848	0.776485624706259	-4.34873734161445
TESC-AS1	0.0129688525712649	0.0120087206776055	2.56585503011076	0.0104534913720244	0.777691137188516	-4.35703688914931
AC145207.8	0.131746738563238	0.254686079890666	2.55940106940142	0.0106481341766829	0.786078028412505	-4.37343610390021
AC010531.3	-0.0585489031686349	0.110707047250865	-2.5553924685492	0.0107706473258574	0.789052689971397	-4.38360128183539
AL109954.2	0.00224215900551302	0.000314748114610594	2.54494451686119	0.011095882928436	0.806721124728788	-4.41002183180772
AC144548.1	-0.102202895699738	0.322050924752042	-2.53011949512433	0.0115723676364297	0.835037685765531	-4.4473279130291
AC090515.4	0.277992541382394	0.226195854116747	2.52325284868484	0.0117991644862926	0.845049116230974	-4.46453451933045
AC131159.1	-0.14252275451799	0.353589317492932	-2.5147859245197	0.0120842470554692	0.849747260057131	-4.48568766874171
AC108125.1	0.00772226958266841	0.00241530419127034	2.5140313356414	0.0121099485502626	0.849747260057131	-4.4875694766965
AC024592.2	0.144850521644116	0.101453621663985	2.51343212810761	0.0121303922713168	0.849747260057131	-4.48906339508528
AF111169.3	-0.10779310532917	0.296690437726465	-2.51039092819687	0.0122346247857048	0.850838362814561	-4.49664017012398
HHLA3-AS1	-0.0657627816938732	0.142261187539567	-2.49073262480467	0.0129277650999598	0.888360798883378	-4.54539818986118
AC004704.1	0.122080964040483	0.0583797022203042	2.48986035787937	0.0129593114352061	0.888360798883378	-4.54755289386813
AC104118.1	0.102008505279003	0.349705820670627	2.48682906584775	0.0130694719618852	0.88955831502278	-4.5550351084245
AL606534.1	-0.0878105511860871	0.199855171249827	-2.47720302946473	0.0134248125736391	0.907309339924047	-4.57873569315503
AP000525.1	0.197886705815575	0.43021829769088	2.46843303878821	0.0137559704636616	0.923189150627692	-4.6002496464413
AC034187.1	0.0181513698278328	0.00988363066483671	2.4604253580082	0.0140646334560246	0.937349217204638	-4.61982781123338
AC097639.1	0.343994258688768	1.06727981990538	2.45236301027582	0.01438157350093	0.951861799230516	-4.63947622585277
AC009118.3	0.226213195453385	0.966380248393211	2.44828627012031	0.0145442239655787	0.952319483592742	-4.64938725922939
AC025917.1	-0.346968712562829	0.974665859530809	-2.44534041316422	0.0146627643930986	0.952319483592742	-4.65653885665561
AC005013.1	0.189353927477142	0.417341834878619	2.44476096240182	0.0146861814704309	0.952319483592742	-4.65794457763086
Z94721.1	-0.189297204817684	0.52626646130387	-2.44211254928924	0.0147936314328714	0.952848864840716	-4.66436532158869
AL162431.1	0.146691653636418	0.472847916289455	2.43571422810741	0.0150560888702566	0.957890047855684	-4.679848908274
AL133351.1	0.00472388100929794	0.00102967961235021	2.4353410618249	0.0150715220617076	0.957890047855684	-4.68075071313184
AC120498.3	0.112843440428786	0.0639919930881395	2.4324547972101	0.0151913626823632	0.959154655675261	-4.68772114103211
UCHL1-AS1	0.0152514427824317	0.00959857924268006	2.42908926844991	0.015332163619397	0.961717478793158	-4.69583870642758
AC094104.2	0.003728914189626	0.00078877735412318	2.41341735855504	0.0160030814122202	0.991905034961927	-4.73349283807915
AC100863.1	0.00804205954892135	0.0032955094224848	2.41263342591215	0.0160373105326745	0.991905034961927	-4.73537003709343
AC092171.4	0.212286300076168	0.676953763413101	2.40510713216221	0.0163692282710134	0.991905034961927	-4.7533618075566
AC019118.1	0.0465788787462891	0.054405429911468	2.40300686733602	0.0164629246060262	0.991905034961927	-4.75837263343931
AC103855.3	0.00517029981720435	0.0014019736768777	2.40036954921691	0.0165812478803879	0.991905034961927	-4.76465864422318
AC009095.1	-0.0572577257068658	0.182087667113146	-2.39568362307859	0.0167933283012156	0.991905034961927	-4.77581067287797
FAM66E	0.0107419894648393	0.013653946151223	2.39544187181723	0.0168043341412569	0.991905034961927	-4.77638543274762
TFAP2A-AS1	-0.198326767277193	0.848808999896163	-2.39515790148515	0.0168172701245108	0.991905034961927	-4.7770604946643
AL360091.1	-0.117860457571444	0.270844494708088	-2.3946080208121	0.0168423442821197	0.991905034961927	-4.77836746116712
AP000552.2	0.00287518681223498	0.000888584388793835	2.39450631509377	0.016846985589121	0.991905034961927	-4.77860916472348
AC093797.1	-0.165816245992728	0.348294241829699	-2.39064540866005	0.0170240104550526	0.995995551468607	-4.78777711019847
AC090987.1	0.0178624506169748	0.00288648743080564	2.38664964284696	0.0172089383109916	0.995995551468607	-4.79724990597452
AL031773.1	0.00325992278353438	0.00070645942363484	2.38624407324517	0.0172278067670927	0.995995551468607	-4.79821051864043
AC092171.2	0.368845163240246	2.11718314229246	2.37975225231078	0.0175323116130513	1	-4.81356479331403
AC005828.5	0.143749622199082	0.21091494616103	2.36972401467491	0.0180119862856299	1	-4.83720211908087
AC079336.4	0.0442542142578015	0.0408066581536832	2.36970806404722	0.0180127583243117	1	-4.8372396374178
AL645939.4	0.166616035782678	0.187846737700464	2.3671852492559	0.0181352330706619	1	-4.84317054787176
AL034374.1	-0.538755818887181	1.40765160505647	-2.36594958715432	0.0181954866538866	1	-4.84607320198587
AC007610.1	-0.0302230592173142	0.0414324618308057	-2.35942981937524	0.0185163208156928	1	-4.86136379500355
LINC01957	0.00262336471890919	0.000463443943100348	2.35851863267547	0.0185615524830878	1	-4.8634974516897
GLIS3-AS1	0.0810516612395178	0.056732693366275	2.35617512458777	0.0186783302785601	1	-4.86898132762848
AC017074.2	0.0146586669683413	0.0109512328457499	2.35301079016764	0.0188370314495278	1	-4.8763774168495
AC005520.3	-0.0583380750229352	0.084689784076471	-2.35150714037957	0.0189128573120596	1	-4.879888499487
AC004067.1	-0.191402515428664	0.882176286516597	-2.35010128902816	0.0189839931192965	1	-4.88316921356617
LINC02122	0.0721502549505523	0.0311143421880394	2.34079955563629	0.0194605908538029	1	-4.90482703518505
NR4A1AS	-0.33271441552155	0.632196429793158	-2.34078036504316	0.0194615848584647	1	-4.90487163016874
CATIP-AS2	0.0925002583856216	0.0895000932687097	2.34034341433691	0.0194842293815374	1	-4.90588691583407
AC092756.1	-0.0653668467519635	0.128882852013285	-2.33972377164212	0.0195163812613343	1	-4.90732637814202
CYP4A22-AS1	-0.12903047870586	0.366169944153099	-2.33207186231883	0.0199172646488874	1	-4.92507112636738
AC022441.2	0.00902052575795159	0.00154668584579614	2.32853369187991	0.0201050512498887	1	-4.93325671430543
AC016737.2	-0.096585490415969	0.154081016369459	-2.32806594033193	0.02012999239433	1	-4.93433794262639
AC100793.3	0.0357381866462116	0.0499325041160843	2.3247427401446	0.0203079698519441	1	-4.94201348776895
AC007663.2	-0.0153092164303456	0.0247974055298862	-2.31722188910584	0.0207158420776264	1	-4.95934428283476
AC092747.1	0.0268600390115919	0.0187324402536698	2.31585978938985	0.0207904719569806	1	-4.96247712465698
AC064807.2	0.160778335671743	0.183984728924002	2.31248702719373	0.0209762778005209	1	-4.97022667508332
AC009779.2	0.258718950018155	2.2817798851114	2.30714905181587	0.0212733100917027	1	-4.98246885985473
AC104793.1	0.216341672114484	0.0356942741413643	2.30458627025391	0.0214172155973579	1	-4.98833644441656
AL355075.2	-0.182147211121514	0.60552086143884	-2.30436460317748	0.0214297024686843	1	-4.9888436566969
AC016405.2	0.167842793478051	0.397128166237271	2.30415807240299	0.0214413424010854	1	-4.98931619113535
AL354733.3	-0.255301552283815	0.985985083718245	-2.30352219221279	0.0214772148041167	1	-4.99077079765331
AP006565.1	0.109934546521752	0.108659288544612	2.30218329854013	0.0215529180280366	1	-4.99383228412412
NFYC-AS1	-0.150195421142584	0.588945581772064	-2.30108449850125	0.0216152197095335	1	-4.99634346331742
PRORY	0.00192586472171103	0.000359874697238884	2.30072988732445	0.0216353595614811	1	-4.99715363288761
AC004264.1	-0.0940332251640395	0.143437850787994	-2.2994266976625	0.0217095137712893	1	-5.00012993141461
AP001831.1	0.0346868777693363	0.0363106273490179	2.29934855709576	0.0217139671655463	1	-5.00030834031755
AL049840.3	-0.214575658199733	1.28286034739616	-2.29747673608213	0.0218208844638961	1	-5.00458025192305
FAM223B	0.00302644316785219	0.00080702702019457	2.29048968978446	0.022224044049146	1	-5.02049587314556
AC100791.1	0.0512223414642036	0.0387287781464593	2.28632619604297	0.0224673543233771	1	-5.02995701212991
AL139407.1	-0.135693606273638	0.460294266292412	-2.27272175788206	0.0232786268015445	1	-5.06075315895034
AC098850.2	0.0032998213662119	0.00122388072203483	2.26974132663141	0.023459722649026	1	-5.0674756516921
AC092115.3	0.139783498074144	0.279262591252494	2.26846935370462	0.0235373819240719	1	-5.07034198706942
AC009054.2	0.193964383850019	0.619596610348516	2.26683169140681	0.0236376970719309	1	-5.0740300484118
AC133485.5	0.000845374788223082	0.00011888820241827	2.26255734894399	0.0239012747127825	1	-5.0836435823432
AC026347.1	0.0292552160440927	0.0144417608315186	2.26026592175964	0.024043624275514	1	-5.08878990449567
AC027682.6	0.27951053598026	0.78572704440399	2.25861944047779	0.0241463622008519	1	-5.09248455790713
AL359091.4	0.214735434192826	0.697695234912235	2.25801188095596	0.0241843691715511	1	-5.09384723046979
AC100791.2	0.135210804528456	0.136172008131011	2.25238172082952	0.0245390521893925	1	-5.10645766383438
AC138932.4	-0.164616814114781	0.530520300408576	-2.25202099041373	0.0245619302230339	1	-5.10726456679813
AC110769.2	-0.0503363662446484	0.147995024501479	-2.25170853820831	0.0245817613429515	1	-5.10796337495173
AL110503.1	0.00371933929441334	0.000993070205004406	2.24643616674218	0.0249184965964381	1	-5.11974072407257
AC010547.1	-0.0221201037127998	0.0480300096585934	-2.24286361346923	0.0251489357543321	1	-5.12770552695104
A2ML1-AS2	0.00960859446010355	0.00463881971353988	2.23765372802762	0.0254882985520672	1	-5.13929819882367
AC002368.1	0.0127700264527593	0.00629033606525191	2.23464094723512	0.0256863513165994	1	-5.14598986133745
AC008731.1	-0.108327439796682	0.324946624446404	-2.22910739871451	0.0260535881280265	1	-5.15825715366628
AC092127.2	0.0924787564760292	0.11660614596302	2.22792313206094	0.0261327705680451	1	-5.16087864018498
AC073575.1	0.0276771589046989	0.0301546343442084	2.22304078541811	0.0264614181538594	1	-5.17167162873992
AC004846.1	-0.162953607231454	0.529769497449485	-2.21866965897741	0.0267586822845891	1	-5.18131463763137
AC015921.1	0.125712802201259	0.274384757666174	2.21863179098616	0.0267612701161395	1	-5.18139809503672
AL359076.1	-0.264542086886626	2.31476068668461	-2.21509019709069	0.0270042552420618	1	-5.18919719922999
GPC5-IT1	0.0110007168072915	0.00297124883699985	2.21364532566555	0.0271039329552562	1	-5.19237547650117
LINC00428	0.0089357208249866	0.0024592063841011	2.21283264554388	0.0271601371801279	1	-5.19416222402594
AC008537.2	-0.259821326541621	0.946749889663774	-2.20944741448603	0.0273953420183045	1	-5.20159796550563
FLNB-AS1	-0.229105505755987	0.727829764281171	-2.20591663781191	0.0276425326772433	1	-5.20934140410645
LINC02726	0.0589402626140771	0.0262184640335425	2.20558339362792	0.0276659624003524	1	-5.21007161796693
CR936218.1	-0.216841583384406	0.798757022362738	-2.20339868027439	0.0278199904769235	1	-5.21485611931092
AL022334.2	0.0895783638229218	0.107271934286245	2.20261999466744	0.0278750686247219	1	-5.21656029951455
AC005379.1	0.0327155631323549	0.0376509130364088	2.1970625902533	0.0282708972739809	1	-5.22870556763024
AC025043.1	-0.0584426578097005	0.144410650758449	-2.19455976270802	0.0284507408299863	1	-5.23416538631367
AL451069.2	0.184265930931008	0.359264374616651	2.18948107295173	0.0288187118072251	1	-5.24522542389932
AC015813.3	0.00270554745448103	0.00259480948911278	2.18220389035011	0.0293531227106536	1	-5.26102900472372
AL732292.2	0.127492926123851	0.309190574680608	2.17782116911194	0.0296790776099408	1	-5.27052167699735
AC010735.1	-0.18273649828251	0.345458961397491	-2.17658658399429	0.0297714580239937	1	-5.27319229450314
AC007390.1	-0.0763314495815485	0.375243761464862	-2.17467251580668	0.029915171772035	1	-5.27732978695752
AL096828.2	0.0119902706257361	0.00836263146286301	2.17341218336726	0.0300101269889528	1	-5.28005218300614
AC000068.1	-0.122833123097801	0.46416791120453	-2.16809666456643	0.0304134661545384	1	-5.29151684969459
LINC02077	0.255165183000854	0.0972448237213968	2.1635014739669	0.0307658978443265	1	-5.30140550275186
AL135786.2	-0.0702367043189409	0.149148259023832	-2.16160841491092	0.0309121058298406	1	-5.30547324603559
LINC02578	0.00466615916390664	0.000789134435250573	2.16126583426094	0.0309386283523001	1	-5.30620899556272
TPM1-AS	-0.127218377869656	0.294321513725027	-2.15814081015819	0.0311814717261539	1	-5.31291518221629
AC063976.1	0.0151057612636194	0.0054965114316535	2.15735722299552	0.0312426200236462	1	-5.31459522553918
AC008738.6	0.0220493363238102	0.0126394275537951	2.1562705876868	0.0313275876450655	1	-5.31692401740295
AL356512.1	-0.0838034737195436	0.256465451299152	-2.15285970668808	0.0315955869618474	1	-5.32422640804432
AL360270.1	0.134455805570426	0.621850296286474	2.15112993240481	0.0317322496509235	1	-5.32792532740088
AL356277.2	0.0139979729310886	0.00724749907466314	2.14745917783658	0.0320239443278305	1	-5.33576505718959
HCG15	-0.209485586995518	0.71193881652746	-2.1470213800295	0.0320588868937985	1	-5.33669918928677
GPR50-AS1	0.00236220714122243	0.000803724754589005	2.14264841408499	0.0324097126089387	1	-5.34601947034441
AC069503.3	-0.0772005272608223	0.11934624089777	-2.13981213119671	0.0326390134460591	1	-5.35205450018359
SEMA3B-AS1	-0.470737834401777	1.63657438354745	-2.13945593027112	0.0326679088366501	1	-5.35281186362997
LINC02709	0.091446976754634	0.295684110481302	2.13794147617611	0.0327910080507166	1	-5.35603054102943
AL662791.1	-0.2456793193236	0.874176726478173	-2.13622394625403	0.0329310951003124	1	-5.35967808643808
AC103591.3	-0.222307259427693	0.604503924377239	-2.13516067589797	0.0330180756628756	1	-5.36193471624927
ACVR2B-AS1	-0.186079091081547	0.77436048139451	-2.13478040305638	0.0330492315739889	1	-5.36274151759684
AL117328.2	0.0143863560756521	0.0212658902202829	2.13149371160102	0.0333195635092023	1	-5.36970875949412
PCDH9-AS1	0.00242931655677683	0.00035536197232904	2.12753791848463	0.0336474405729829	1	-5.37808029417297
AC092422.1	0.060843221344202	0.0695965899968447	2.12711935471761	0.0336822945184516	1	-5.37896518838
AC015871.3	-0.231133742547261	1.43387849685945	-2.11745601837139	0.034495606019303	1	-5.39934671970243
AL133330.1	-0.169173018144955	0.466041435382839	-2.11635590503914	0.0345892535413025	1	-5.40166121058307
LINC01805	0.0967190794952556	0.0689226073501249	2.11185134664245	0.0349749778477947	1	-5.41112577631259
AC022400.2	-0.0313597868378376	0.048582083623133	-2.09945758822875	0.0360552879781892	1	-5.43706336030943
AC012087.2	0.00731348201533381	0.00442939688891439	2.0986923991937	0.0361229101772286	1	-5.43865978872633
AP002907.1	-0.146866506148033	0.619453969384059	-2.09531098127556	0.0364230351021509	1	-5.44570760516059
PTGER4P2-CDK2AP2P2	-0.046767353159167	0.0916856096521298	-2.09367297598437	0.0365691833646929	1	-5.44911761814965
AC004812.2	-0.168309823878437	1.20565979121888	-2.09293843415724	0.036634883984864	1	-5.45064593575927
PRICKLE2-AS1	-0.00560545088238961	0.00976619626786857	-2.08844751754896	0.0370387655329088	1	-5.45997837031978
AC004918.1	0.265496990499326	1.77155190664845	2.0873782900283	0.0371354821607685	1	-5.46219737295433
AC010857.1	0.105388450983892	0.0839816567243097	2.08621375744009	0.0372410645266852	1	-5.46461288500308
AC109464.2	0.00460282311141108	0.00111331915598712	2.08387428352482	0.0374539467746282	1	-5.46946146453645
AC096736.2	0.0116938600617777	0.00151119897825224	2.0763736034732	0.0381434851502772	1	-5.48497035848005
N4BP2L2-IT2	-0.103859045396028	0.433508733824175	-2.07412085093982	0.0383526806964187	1	-5.4896174806278
AC053513.2	-0.143701515683075	0.421532780180905	-2.07400920956889	0.038363073317137	1	-5.48984765165563
AC010809.2	-0.132207640627458	0.502155328397489	-2.07356007146489	0.0384049075154254	1	-5.49077351575197
AC092794.1	-0.155315558170017	0.633743341956879	-2.06900455508829	0.0388314226712772	1	-5.50015314345944
AL031283.2	0.0719605179016807	0.20303751959821	2.05934834576547	0.0397488373506119	1	-5.51996733500664
AL512274.1	0.282236401863558	1.15678249533236	2.05907121938655	0.0397754361754179	1	-5.5205346329672
AP001330.4	-0.19488008374967	1.18413005523507	-2.05836869419211	0.0398429329371831	1	-5.5219724145433
AC087273.1	0.0197648934211509	0.0127808135601479	2.05712961139962	0.0399622180067793	1	-5.5245071253828
AC104564.3	-0.14229863690057	0.469544629806109	-2.05669357066215	0.0400042672726479	1	-5.52539874582974
SMIM2-IT1	0.0367555918198577	0.0302432836190989	2.05584690738933	0.0400860220022651	1	-5.52712947658987
AC092042.1	-0.0596195691879697	0.136805436489818	-2.05514703481191	0.040153709596475	1	-5.52855960803089
AC103808.5	0.00890051002911045	0.00454265627315858	2.05314064555449	0.0403482943083159	1	-5.53265682408096
AC104985.1	0.0507805419579234	0.025826973503769	2.05295746252498	0.0403660996964991	1	-5.53303070177391
AC103739.2	-0.0613206257539534	0.145050173518835	-2.0498166493033	0.0406724264274166	1	-5.5394359800686
AP003170.3	-0.149299127042054	0.396802127182257	-2.04749995252872	0.0408996390940862	1	-5.54415435453435
LINC02339	0.00422164030116528	0.00134294604445194	2.04525140349208	0.0411211975195131	1	-5.54872887867456
AC124045.1	-0.149691283206612	0.87770623771551	-2.04197604614369	0.0414457532169421	1	-5.55538346628908
AC104819.3	0.153528267266675	0.579521521324324	2.03975511692354	0.0416670595201489	1	-5.55988974641861
AP005059.2	0.0106195887726786	0.00619582264034066	2.03933031943029	0.0417095027818942	1	-5.5607511098373
AC093864.1	-0.0408928993474792	0.0987496539422163	-2.03206410096711	0.0424411965154031	1	-5.57545732323118
AC114939.1	-0.0825175961830557	0.275233773712073	-2.03139857213469	0.0425087542995549	1	-5.57680169745829
AC104417.2	0.00126960960914874	0.000329616182619694	2.0273814977156	0.0429184645524306	1	-5.58490695862318
AC109347.1	-0.13642755446212	0.68145339833586	-2.02730412070523	0.0429263891129183	1	-5.58506292635634
AL031280.1	0.020891053109103	0.0407016110799453	2.02529548795077	0.0431325370209318	1	-5.58910963471735
AL671710.1	0.065914060122005	0.274509812902401	2.02393394397417	0.0432727496465572	1	-5.59185042005192
AC048382.4	0.00435807270277703	0.00145940050485187	2.02331836728999	0.0433362686318696	1	-5.59308897516786
AC004034.1	0.141885083309684	0.28705281621044	2.02313246010229	0.0433554671850174	1	-5.59346295150794
AC099554.1	0.00900983445810567	0.00596184400410968	2.020440685197	0.0436342531803658	1	-5.59887398885115
TRIM31-AS1	0.145693489132714	0.246446460274461	2.01993919025069	0.0436863600477761	1	-5.5998813109555
AL391834.1	-0.212926343932442	0.982521389759148	-2.01710826278456	0.0439814903805879	1	-5.60556297365945
CH17-340M24.3	0.32931555507531	3.2469178185795	2.01654321833722	0.044040598903831	1	-5.60669607079882
AL158835.3	0.00645659434032067	0.00372840908985885	2.01634314427803	0.0440615444734927	1	-5.60709720867742
AL139317.1	0.033833397986641	0.0302382735243513	2.01606327415721	0.0440908579517936	1	-5.60765826725341
AP001350.1	-0.0409242371435569	0.107368512331383	-2.01478585160215	0.0442248641357222	1	-5.61021814963168
AL589987.2	0.00375264327271069	0.00105986751493598	2.01382969803493	0.0443253932355893	1	-5.61213317501509
AL935212.1	0.000955400468949927	0.000194654965281918	2.01335105421126	0.0443757899135578	1	-5.61309148505327
AC012467.1	-0.329497609124388	1.03065545789708	-2.01210448870913	0.0445072688711797	1	-5.61558621919576
MAGEA4-AS1	0.155573654434583	0.0742320711161923	2.01203647758935	0.0445144516666227	1	-5.61572228485207
AC012065.2	0.117234985240424	0.322315400453307	2.01201753214482	0.0445164527087716	1	-5.61576018702372
AL118556.1	-0.0741314073103376	0.153007940442931	-2.01156725879195	0.0445640335365858	1	-5.61666089778972
AC115618.2	-0.310599449837264	3.69855524968296	-2.01145222964509	0.0445761956693333	1	-5.61689096595746
AC104316.2	0.0468842504466672	0.060665167959581	2.01050212777571	0.0446767580791391	1	-5.61879075265862
SIX3-AS1	0.160119846178668	0.145396488102205	2.00772251234427	0.0449720645938795	1	-5.62434365554071
AL133520.1	0.184208518041744	1.22055619315003	2.00519998530287	0.0452414834288107	1	-5.62937637699046
LINC00407	0.0276361936986631	0.0300331747646414	2.00346807757224	0.0454272481095508	1	-5.63282809459326
AC009093.4	-0.14357312129494	0.299256540480436	-2.00282747296563	0.0454961224028559	1	-5.63410408011922
AC069294.1	0.0511363737391499	0.0913257258741495	2.00272939880833	0.0455066745750113	1	-5.63429939300998
AL136418.1	-0.0405632444462816	0.111002082666185	-1.99978710483287	0.0458242092453992	1	-5.64015450966045
TCERG1L-AS1	-0.101247890049981	0.140275038697709	-1.99725941707467	0.0460984903817017	1	-5.64517775358903
AL512329.2	-0.355280996877158	0.914313159381162	-1.99668793671028	0.0461606936891219	1	-5.64631257697937
AC079779.4	0.00295610584712398	0.00104516854089518	1.99643616448372	0.0461881205273133	1	-5.64681243429404
AL133372.2	0.0382717835324553	0.00680752878368624	1.99441905317211	0.0464083513693325	1	-5.65081486154478
AC134312.1	0.0331074436216623	0.0466767388459717	1.99422766755106	0.0464292930186406	1	-5.65119440771606
AC090517.2	-0.136233182318328	0.623100002388868	-1.99344945205873	0.0465145284061015	1	-5.65273735301363
AL035252.3	0.0882151604159665	0.31555101411078	1.99206050883488	0.0466669826676543	1	-5.65548968709678
AC004846.2	-0.0582399253174456	0.169713088490103	-1.99104591604555	0.0467786132325504	1	-5.65749900544428
AC010205.1	-0.152811851252374	0.318742420882203	-1.9889424649494	0.0470107625566224	1	-5.66166148667421
AC008539.1	0.00246405288656342	0.000484740759069127	1.98726098597442	0.047197038071389	1	-5.6649857983795
AC012676.3	-0.088354290745269	0.273053042263751	-1.98624072228327	0.0473103664896785	1	-5.66700151802156
AC002101.1	0.00366203998243747	0.00179877989317069	1.98425512261578	0.0475315793133009	1	-5.6709214958589
AC093915.1	0.0159909961276454	0.0130284531318989	1.98365622405701	0.0475984724940538	1	-5.67210308061551
AL360270.3	0.0912181039109086	0.300489343711454	1.98245136781077	0.0477332875019622	1	-5.67447910615004
AC104695.3	-0.213972135256303	0.546308415759294	-1.9818462032736	0.0478011223929593	1	-5.67567197535804
LINC00239	-0.168268667442778	0.405368794265952	-1.98075752408394	0.0479233603728927	1	-5.677817014874
AL356488.3	-0.144423038109583	0.639753719810715	-1.97987351889055	0.0480228108317966	1	-5.67955792287962
AC105046.1	-0.0979816578504905	0.145898573019908	-1.97783752165713	0.0482525211313254	1	-5.68356456613596
AL138760.1	0.18727041165291	0.394996015833045	1.97225277267421	0.0488873684726685	1	-5.69453382692222
AC079313.1	-0.0519569419516535	0.124273701771034	-1.97094091891872	0.0490375080697333	1	-5.69710603909315
AL512791.2	-0.0350725519221444	0.136832895569387	-1.97047545026087	0.0490908733139263	1	-5.69801829714772
LINC01889	0.131424469368297	0.135755173221472	1.96889970496945	0.0492718925301914	1	-5.70110496748671
AC007728.3	-0.0761451816689136	0.177437132765976	-1.96629863049443	0.0495719272438203	1	-5.70619476226773
AC107027.3	-0.14888487549069	0.952669536348013	-1.96490108186517	0.0497337678677404	1	-5.70892673709005
AC012354.1	0.0476418878859204	0.0320819583478609	1.96362493013786	0.0498819378072634	1	-5.71141971906988
