# Supplementary material for: Integrated Analysis of ceRNA Network Reveals Prognostic and Metastasis Associated Biomarkers in Breast Cancer
Source: Front Oncol. 2021 May 13;11:670138. doi: 10.3389/fonc.2021.670138 (PMC8158160; doi:10.3389/fonc.2021.670138)
Supplement: Supplementary Table 1 — Differentially expressed mRNAs between breast cancer patients and noncancerous tissue samples. [file DataSheet_1.zip › Supplementary Table S7.txt]

geneSet	description	link	size	overlap	expect	enrichmentRatio	pValue	FDR	overlapId	userId
hsa01230	Biosynthesis of amino acids	http://www.kegg.jp/kegg-bin/show_pathway?hsa01230+230+29920+3421+435+4548+5211+5230+5232+587+6120+6888	75	11	3.75464172741026	2.9297069597069596	0.0011603254670597973	0.37826610226149393	230;29920;3421;435;4548;5211;5230;5232;587;6120;6888	ALDOC;PYCR2;PGK1;BCAT2;PFKL;TALDO1;ASL;RPE;IDH3G;MTR;PGK2
hsa03040	Spliceosome	http://www.kegg.jp/kegg-bin/show_pathway?hsa03040+10772+10992+220988+23451+24148+3190+3303+3305+55660+58517+6100+8449+8896+9092+9416	133	15	6.658231329940861	2.252850532925721	0.0025549128170958557	0.4164507891866245	10772;10992;220988;23451;24148;3190;3303;3305;55660;58517;6100;8449;8896;9092;9416	BUD31;HNRNPK;DDX23;PRPF6;SF3B2;HNRNPA3;PRPF40A;HSPA1A;SART1;DHX16;RP9;RBM25;HSPA1L;SRSF10;SF3B1
hsa05167	Kaposi sarcoma-associated herpesvirus infection	http://www.kegg.jp/kegg-bin/show_pathway?hsa05167+11345+1385+2247+2353+2783+2920+3265+3454+3459+3717+5295+5743+581+5879+7098+7538+8517+8717	186	18	9.311511483977444	1.9330911024459412	0.005370827216018004	0.4364658880415886	11345;1385;2247;2353;2783;2920;3265;3454;3459;3717;5295;5743;581;5879;7098;7538;8517;8717	CXCL2;FGF2;ZFP36;PIK3R1;FOS;BAX;IFNGR1;PTGS2;GNB2;TLR3;IFNAR1;JAK2;HRAS;GABARAPL2;CREB1;RAC1;IKBKG;TRADD
hsa04662	B cell receptor signaling pathway	http://www.kegg.jp/kegg-bin/show_pathway?hsa04662+2353+3265+3636+4793+5295+5879+5881+6655+8517	71	9	3.554394168615046	2.5320770778517256	0.008525884106631354	0.4364658880415886	2353;3265;3636;4793;5295;5879;5881;6655;8517	PIK3R1;FOS;RAC3;SOS2;NFKBIB;HRAS;INPPL1;RAC1;IKBKG
hsa04668	TNF signaling pathway	http://www.kegg.jp/kegg-bin/show_pathway?hsa04668+1385+1386+182+2353+2920+3553+3976+5295+5743+8517+8717+8837	110	12	5.506807866868381	2.1791208791208794	0.008647417227180876	0.4364658880415886	1385;1386;182;2353;2920;3553;3976;5295;5743;8517;8717;8837	CXCL2;CFLAR;PIK3R1;FOS;PTGS2;JAG1;LIF;CREB1;ATF2;IKBKG;IL1B;TRADD
hsa05132	Salmonella infection	http://www.kegg.jp/kegg-bin/show_pathway?hsa05132+10095+2353+2920+3459+3553+5585+5586+5879+64837+7082	86	10	4.305322514097098	2.322706363404038	0.010371884681317667	0.4364658880415886	10095;2353;2920;3459;3553;5585;5586;5879;64837;7082	CXCL2;FOS;IFNGR1;ARPC1B;KLC2;TJP1;PKN1;PKN2;RAC1;IL1B
hsa01200	Carbon metabolism	http://www.kegg.jp/kegg-bin/show_pathway?hsa01200+1892+1962+230+3421+4191+5211+5230+5232+6120+6392+6888+84693	116	12	5.807179205061202	2.0664077302008335	0.012944244788011261	0.4364658880415886	1892;1962;230;3421;4191;5211;5230;5232;6120;6392;6888;84693	ALDOC;EHHADH;PGK1;SDHD;MDH2;PFKL;TALDO1;RPE;IDH3G;ECHS1;PGK2;MCEE
hsa01100	Metabolic pathways	http://www.kegg.jp/kegg-bin/show_pathway?hsa01100+10005+10243+10554+10606+10654+11041+112483+11282+128869+1351+155066+159+1609+1892+1962+2053+212+2137+2224+22908+230+23417+2581+2595+26229+2632+2686+284098+2987+29920+29926+326625+3421+353+3614+3636+374291+374378+4191+435+4548+4597+4694+4722+4726+4729+50814+51478+5211+5230+5232+5372+5425+5434+5441+54480+54539+5471+54963+56994+5740+5743+57494+57804+…	1305	82	65.33076605693851	1.255151362047914	0.013330359239804856	0.4364658880415886	10005;10243;10554;10606;10654;11041;112483;11282;128869;1351;155066;159;1609;1892;1962;2053;212;2137;2224;22908;230;23417;2581;2595;26229;2632;2686;284098;2987;29920;29926;326625;3421;353;3614;3636;374291;374378;4191;435;4548;4597;4694;4722;4726;4729;50814;51478;5211;5230;5232;5372;5425;5434;5441;54480;54539;5471;54963;56994;5740;5743;57494;57804;587;5980;60481;6120;622;6392;66008;6888;79087;8149…	MLYCD;GBE1;PTGIS;ALDOC;PIGU;ALAS2;REV3L;PAICS;GMPPA;HSD17B7;CHPF2;PTGS2;ADSS;NDUFB11;EHHADH;DHRS3;MGAT4B;COX8A;GANC;PYCR2;B3GAT3;NDUFS6;RIMKLB;PGK1;PPAT;POLD2;PMVK;GUK1;IMPDH1;SAT2;SDHD;FDPS;ACOT8;MDH2;NDUFS3;NSDHL;POLD4;BCAT2;NDUFV2;PIGW;ATP6V0E2;DGKQ;NDUFA1;EPHX2;APRT;B4GAT1;BDH1;PFKL;PCYT1B;INPPL1;NFS1;TALDO1;UAP1L1;EXTL3;GPHN;ASL;RPE;SACM1L;GGT7;CHPT1;TRAK2;UCKL1;IDH3G;ECHS1;MTR;POLR2L;MVD;NA…
hsa03440	Homologous recombination	http://www.kegg.jp/kegg-bin/show_pathway?hsa03440+29086+4683+5425+57804+5932+6119	41	6	2.052537477650942	2.9232109354060576	0.015381882906635447	0.4364658880415886	29086;4683;5425;57804;5932;6119	RPA3;POLD2;BABAM1;POLD4;NBN;RBBP8
hsa05016	Huntington disease	http://www.kegg.jp/kegg-bin/show_pathway?hsa05016+1212+1351+1385+160+1769+23186+293+374291+4694+4722+4726+4729+5434+5441+54539+581+6392	193	17	9.661944711869069	1.759480157148551	0.016335559807738376	0.4364658880415886	1212;1351;1385;160;1769;23186;293;374291;4694;4722;4726;4729;5434;5441;54539;581;6392	BAX;NDUFB11;COX8A;NDUFS6;SDHD;NDUFS3;AP2A1;NDUFV2;NDUFA1;CREB1;POLR2L;CLTB;NDUFS7;DNAH8;POLR2E;SLC25A6;RCOR1
