# Supplementary material for: Integrated Analysis of ceRNA Network Reveals Prognostic and Metastasis Associated Biomarkers in Breast Cancer
Source: Front Oncol. 2021 May 13;11:670138. doi: 10.3389/fonc.2021.670138 (PMC8158160; doi:10.3389/fonc.2021.670138)
Supplement: Supplementary Table 1 — Differentially expressed mRNAs between breast cancer patients and noncancerous tissue samples. [file DataSheet_1.zip › Supplementary Table S8.txt]

GO:0005515	protein binding	663
GO:0043167	ion binding	333
GO:0003676	nucleic acid binding	239
GO:0016740	transferase activity	153
GO:0016787	hydrolase activity	148
GO:0000166	nucleotide binding	138
GO:0030234	enzyme regulator activity	65
GO:0005215	transporter activity	49
GO:0008289	lipid binding	38
GO:0005198	structural molecule activity	35
GO:0060089	molecular transducer activity	30
GO:0003682	chromatin binding	26
GO:0060090	molecular adaptor activity	16
GO:0030246	carbohydrate binding	10
GO:0009055	electron transfer activity	9
GO:0016209	antioxidant activity	7
GO:0045182	translation regulator activity	3
GO:0019825	oxygen binding	3
GO:0031386	protein tag	1
GO:0005634	nucleus	443
GO:0016020	membrane	437
GO:0031974	membrane-enclosed lumen	347
GO:0005829	cytosol	324
GO:0032991	protein-containing complex	299
GO:0012505	endomembrane system	264
GO:0031982	vesicle	196
GO:0005615	extracellular space	146
GO:0005856	cytoskeleton	118
GO:0005783	endoplasmic reticulum	111
GO:0005739	mitochondrion	105
GO:0042995	cell projection	101
GO:0005794	Golgi apparatus	97
GO:0031975	envelope	73
GO:0005768	endosome	55
GO:0005694	chromosome	53
GO:0005773	vacuole	42
GO:0005840	ribosome	18
GO:0031012	extracellular matrix	14
GO:0042579	microbody	12
GO:0005811	lipid droplet	4
GO:0008152	metabolic process	627
GO:0065007	biological regulation	592
GO:0050896	response to stimulus	427
GO:0016043	cellular component organization	339
GO:0051179	localization	336
GO:0032501	multicellular organismal process	302
GO:0007154	cell communication	290
GO:0032502	developmental process	270
GO:0051704	multi-organism process	121
GO:0008283	cell proliferation	101
GO:0000003	reproduction	62
GO:0040007	growth	50
