# Supplementary material for: Integrated Analysis of ceRNA Network Reveals Prognostic and Metastasis Associated Biomarkers in Breast Cancer
Source: Front Oncol. 2021 May 13;11:670138. doi: 10.3389/fonc.2021.670138 (PMC8158160; doi:10.3389/fonc.2021.670138)
Supplement: Supplementary Table 1 — Differentially expressed mRNAs between breast cancer patients and noncancerous tissue samples. [file DataSheet_1.zip › Supplementary Table S9.csv]

GO Category	p-value	gene number	miRNAs number
organelle	3.08E-167	2808	22
ion binding	2.19E-99	1766	22
cellular nitrogen compound metabolic process	3.95E-92	1400	22
biosynthetic process	3.44E-56	1147	22
cellular protein modification process	4.21E-50	723	21
small molecule metabolic process	6.86E-44	705	21
protein complex	1.51E-30	1068	21
Fc-epsilon receptor signaling pathway	1.77E-27	75	20
catabolic process	2.77E-26	555	21
gene expression	6.83E-26	183	20
molecular_function	8.16E-26	4357	22
neurotrophin TRK receptor signaling pathway	3.26E-24	97	20
enzyme binding	3.25E-23	391	19
symbiosis, encompassing mutualism through parasitism	3.97E-22	168	19
cellular component assembly	5.69E-21	383	19
viral process	1.94E-20	148	19
blood coagulation	1.94E-20	152	20
protein binding transcription factor activity	6.49E-20	167	19
cellular_component	3.25E-18	4367	22
cytosol	3.81E-18	747	21
nucleic acid binding transcription factor activity	1.47E-17	292	19
macromolecular complex assembly	1.54E-17	265	19
epidermal growth factor receptor signaling pathway	2.89E-17	86	20
mitotic cell cycle	3.18E-16	123	20
nucleobase-containing compound catabolic process	3.81E-14	255	19
nucleoplasm	4.10E-14	333	20
cellular protein metabolic process	9.95E-13	128	19
cellular lipid metabolic process	1.33E-12	56	17
cell death	3.12E-12	261	21
post-translational protein modification	5.88E-12	58	15
protein complex assembly	1.12E-11	221	19
Fc-gamma receptor signaling pathway involved in phagocytosis	2.42E-11	32	16
fibroblast growth factor receptor signaling pathway	2.64E-11	73	20
synaptic transmission	1.08E-10	130	18
toll-like receptor 10 signaling pathway	1.17E-09	27	13
cytoskeletal protein binding	1.99E-09	214	19
membrane organization	3.07E-09	159	19
enzyme regulator activity	3.35E-09	229	19
platelet activation	5.13E-09	66	20
toll-like receptor TLR1:TLR2 signaling pathway	7.41E-09	27	13
toll-like receptor TLR6:TLR2 signaling pathway	7.41E-09	27	13
biological_process	1.04E-08	4172	22
leukocyte migration	3.82E-08	45	16
toll-like receptor 5 signaling pathway	4.15E-08	27	13
TRIF-dependent toll-like receptor signaling pathway	7.89E-08	27	13
MyD88-independent toll-like receptor signaling pathway	3.36E-07	28	13
cell-cell signaling	3.42E-07	178	19
phosphatidylinositol-mediated signaling	3.95E-07	49	18
toll-like receptor 9 signaling pathway	4.57E-07	27	13
response to stress	7.78E-07	542	21
extracellular matrix disassembly	8.66E-07	38	13
phospholipid metabolic process	9.02E-07	57	16
cell motility	1.05E-06	160	20
cell junction assembly	1.55E-06	25	15
axon guidance	1.81E-06	138	19
toll-like receptor 3 signaling pathway	1.97E-06	29	13
stress-activated MAPK cascade	2.26E-06	23	12
glycosaminoglycan metabolic process	2.65E-06	35	13
inositol phosphate metabolic process	4.15E-06	19	8
toll-like receptor 4 signaling pathway	5.88E-06	33	13
toll-like receptor signaling pathway	8.21E-06	37	13
immune system process	8.45E-06	391	21
toll-like receptor 2 signaling pathway	1.01E-05	27	13
insulin receptor signaling pathway	1.87E-05	56	18
microtubule organizing center	2.88E-05	129	18
DNA metabolic process	3.76E-05	195	20
glycerophospholipid biosynthetic process	4.11E-05	29	12
protein binding, bridging	6.19E-05	52	19
positive regulation of protein insertion into mitochondrial membrane involved in apoptotic signaling pathway	6.28E-05	14	10
activation of phospholipase C activity	6.28E-05	25	13
cell junction organization	8.64E-05	47	16
innate immune response	0.000104326	184	21
G2/M transition of mitotic cell cycle	0.000122487	46	15
phosphatidylinositol biosynthetic process	0.00016584	24	12
nucleobase-containing small molecule metabolic process	0.00016584	22	15
regulation of rhodopsin mediated signaling pathway	0.00024315	13	9
RNA binding	0.000260968	448	21
cellular component disassembly involved in execution phase of apoptosis	0.000679684	18	10
transcription initiation from RNA polymerase II promoter	0.000690199	62	16
nucleotide-binding oligomerization domain containing signaling pathway	0.000760558	12	7
intracellular transport of virus	0.000760558	10	8
negative regulation of ubiquitin-protein ligase activity involved in mitotic cell cycle	0.001007796	21	13
regulation of ubiquitin-protein ligase activity involved in mitotic cell cycle	0.001140312	22	13
transmembrane transporter activity	0.00120723	257	18
triglyceride biosynthetic process	0.001221628	20	14
collagen catabolic process	0.00133697	27	10
protein N-linked glycosylation via asparagine	0.00138657	32	14
nucleotide-binding domain, leucine rich repeat containing receptor signaling pathway	0.001439342	16	9
antigen processing and presentation of exogenous peptide antigen via MHC class II	0.001811868	36	14
MyD88-dependent toll-like receptor signaling pathway	0.002043157	28	13
small conjugating protein binding	0.002302775	30	16
transforming growth factor beta receptor signaling pathway	0.004027161	57	16
regulation of cellular amino acid metabolic process	0.004082544	17	12
xenobiotic metabolic process	0.006033264	36	13
chromatin organization	0.006033264	36	14
rhodopsin mediated signaling pathway	0.006134411	14	9
mRNA metabolic process	0.007262185	47	19
transcription, DNA-templated	0.007675012	609	21
intrinsic apoptotic signaling pathway	0.009066774	22	10
hexose transport	0.010679148	14	9
mitotic nuclear envelope disassembly	0.010679148	13	10
positive regulation of ubiquitin-protein ligase activity involved in mitotic cell cycle	0.014953803	19	13
energy reserve metabolic process	0.015673834	26	16
vesicle-mediated transport	0.016187011	249	21
vitamin metabolic process	0.016269383	22	10
water-soluble vitamin metabolic process	0.019688957	20	10
regulation of glucose transport	0.020150563	12	9
long-chain fatty-acyl-CoA biosynthetic process	0.02284943	7	7
vacuole	0.024095071	78	15
activation of signaling protein activity involved in unfolded protein response	0.024222663	17	11
nucleocytoplasmic transport	0.024300966	92	18
phototransduction, visible light	0.026858104	25	12
sulfur compound metabolic process	0.032673351	67	16
protein polyubiquitination	0.039278232	47	16
cytoskeleton-dependent intracellular transport	0.041750382	30	15
creatine metabolic process	0.04203913	6	7
RNA metabolic process	0.043106022	52	19
regulation of nitric-oxide synthase activity	0.043996468	9	7
unsaturated fatty acid metabolic process	0.048029562	6	7
alpha-linolenic acid metabolic process	0.048029562	6	7
