# Supplementary material for: Integrated Analysis of ceRNA Network Reveals Prognostic and Metastasis Associated Biomarkers in Breast Cancer
Source: Front Oncol. 2021 May 13;11:670138. doi: 10.3389/fonc.2021.670138 (PMC8158160; doi:10.3389/fonc.2021.670138)
Supplement: Supplementary Table 1 — Differentially expressed mRNAs between breast cancer patients and noncancerous tissue samples. [file DataSheet_1.zip › Supplementary Table S10.csv]

KEGG pathway	p-value	#genes	#miRNAs
ECM-receptor interaction	1.04E-10	33	14
Hippo signaling pathway	6.68E-10	68	16
Proteoglycans in cancer	1.15E-09	79	20
TGF-beta signaling pathway	1.80E-06	35	15
ErbB signaling pathway	1.80E-06	43	17
Glioma	5.47E-05	31	14
Signaling pathways regulating pluripotency of stem cells	9.08E-05	58	17
Adherens junction	0.001358957	36	17
Platelet activation	0.001676353	54	18
Focal adhesion	0.001676353	85	21
Inflammatory mediator regulation of TRP channels	0.001734684	43	14
Axon guidance	0.003092598	53	15
Adrenergic signaling in cardiomyocytes	0.003092598	55	18
Long-term potentiation	0.004614208	33	15
Wnt signaling pathway	0.005823167	57	16
PI3K-Akt signaling pathway	0.005823167	123	21
Pathways in cancer	0.0092079	143	21
mTOR signaling pathway	0.009936702	30	15
Sphingolipid signaling pathway	0.011480448	48	16
Phosphatidylinositol signaling system	0.014378068	33	14
Endometrial cancer	0.016695602	26	11
Chronic myeloid leukemia	0.018128318	33	16
Colorectal cancer	0.018964966	29	14
Oxytocin signaling pathway	0.023644899	61	17
Endocytosis	0.023644899	78	18
Mucin type O-Glycan biosynthesis	0.02701538	11	7
Dorso-ventral axis formation	0.02701538	15	9
Prostate cancer	0.02701538	36	17
Estrogen signaling pathway	0.038473971	38	18
N-Glycan biosynthesis	0.040935656	18	11
Melanoma	0.040935656	31	14
Rap1 signaling pathway	0.040935656	75	19
Circadian entrainment	0.043179933	40	14
Prolactin signaling pathway	0.044338619	30	14
Cholinergic synapse	0.044338619	45	16
Ras signaling pathway	0.044338619	84	19
