# Supplementary material for: Integrated Analysis of ceRNA Network Reveals Prognostic and Metastasis Associated Biomarkers in Breast Cancer
Source: Front Oncol. 2021 May 13;11:670138. doi: 10.3389/fonc.2021.670138 (PMC8158160; doi:10.3389/fonc.2021.670138)
Supplement: Supplementary Table 1 — Differentially expressed mRNAs between breast cancer patients and noncancerous tissue samples. [file DataSheet_1.zip › Supplementary Table S11.xls]

gene	pvalue
ACOT7	0.342801737021629
AHRR	0.00477117566358076
ALAS2	0.59615693282921
ANKRD52	0.0323199262490249
AP2A1	0.3202821618938
AP5Z1	0.787826718899703
ATAD3A	0.702727316451741
BCAR1	0.0441577294947983
BCLAF1	0.527114866514077
BRAT1	0.529374476022388
CC2D1A	0.647296128853919
CEP250	0.359850716298455
CNTRL	0.0287079323927273
COL13A1	0.0780570849953325
DDX54	0.855495906772357
DGKQ	0.550159113238896
DNAH8	0.539773958239164
DSG2	0.0620118408398517
ELF2	0.354732502338502
GAK	0.969417692214139
GUK1	0.589205647393312
HEATR5A	0.899649918204385
HSPA1L	0.380898534377075
INPPL1	0.587088497960356
INTS1	0.43592943044221
INTS5	0.37862986061642
IQGAP1	0.170717258808732
KIF4B	0.0675303721963193
KLC2	0.835416446476044
LCN12	0.603329688813298
LLGL2	0.42719869747497
LMF2	0.722526225077627
LMTK3	0.675567843253004
MAMLD1	0.166456697191351
MAPK8IP2	0.627662949650719
MROH6	0.293602955696602
MYH7B	0.123147261154774
N4BP3	0.887232909798695
NAPRT	0.316984955802299
NCAPH2	0.984633263695311
NFKBIL1	0.335558237962494
ODF3B	0.126734090937898
OGFR	0.774702144710943
OSBPL5	0.843495621927285
OTUD5	0.800784696922145
P3H3	0.521762610359316
PANX2	0.0496794052587153
PEX16	0.938138504228448
PHRF1	0.153072815594576
PKHD1L1	0.187511283458397
PKN1	0.229240223298955
PKP3	0.512869486594032
PKP4	0.816707436803448
PLEKHH1	0.330055815229813
PPFIA3	0.790570444550915
PSKH1	0.115320723987049
PWP2	0.849303548634895
R3HCC1	0.433246859163355
RABEP2	0.41323504028234
RABL6	0.125650002976785
RNF43	0.700972540149899
RPS6KB2	0.22613802024819
RRBP1	0.506805624682172
SCAF1	0.877033906830074
SCYL1	0.106127670657379
SETSIP	0.112492302952966
SHISA8	0.940414395451992
SHROOM4	0.889126696994101
SLC12A7	0.719788249343814
SLC27A3	0.534328036921887
SLC28A3	0.0511414748249658
SMARCD2	0.438595386336482
SORBS2	0.361335911448567
SPAG4	0.803786987525625
SRMS	0.41083449436001
TACC2	0.203593179467307
TAOK1	0.649496352724746
TAS1R1	0.845703175279286
TDP1	0.770673458685232
TJP1	0.603960105298478
TMEM151B	0.0452246521751707
TMEM64	0.409137544355661
TNRC18	0.296796441675238
TNRC6A	0.733941013436854
TPRN	0.24344601028477
TTC34	0.00718739940649871
UNC45A	0.487101665928354
USP34	0.361552462583245
VPS13A	0.797575287153361
VPS37C	0.349080372570049
VPS51	0.765708652652547
VWA5B2	0.14907175273978
YLPM1	0.649658557447906
ZKSCAN8	0.909235679104716
ZNF107	0.224349937606324
ZNF316	0.679347123386522
ZNF35	0.440178166725561
ZNF441	0.417251537996036
ZNF502	0.59284675244387
ZNF548	0.10994195103557
ZNF627	0.777671630348879
ZNF658	0.988270000528773
ZNF700	0.277340125669055
ZNHIT2	0.802172283167391
