# Supplementary material for: Integrated Analysis of ceRNA Network Reveals Prognostic and Metastasis Associated Biomarkers in Breast Cancer
Source: Front Oncol. 2021 May 13;11:670138. doi: 10.3389/fonc.2021.670138 (PMC8158160; doi:10.3389/fonc.2021.670138)
Supplement: Supplementary Table 1 — Differentially expressed mRNAs between breast cancer patients and noncancerous tissue samples. [file DataSheet_1.zip › Supplementary Table S12.xls]

miRNA	pvalue
hsa.miR.105.5p	0.001015219
hsa.miR.4435	0.037478845
hsa.miR.5691	0.041651051
hsa.miR.92a.1.5p	0.046762712
hsa.miR.3156.3p	0.070804551
hsa.miR.6783.3p	0.075495678
hsa.miR.767.5p	0.081035359
hsa.miR.769.3p	0.106293066
hsa.miR.1538	0.218497677
hsa.miR.196a.3p	0.339102982
hsa.miR.205.5p	0.463089425
hsa.miR.203b.3p	0.502777173
hsa.miR.155.3p	0.534558588
hsa.miR.503.5p	0.632377622
hsa.miR.6820.3p	0.649009365
hsa.miR.4529.5p	0.714941417
hsa.miR.4732.5p	0.732786037
hsa.miR.6802.3p	0.794478553
hsa.miR.4759	0.897852963
