# Supplementary material for: Integrated Analysis of ceRNA Network Reveals Prognostic and Metastasis Associated Biomarkers in Breast Cancer
Source: Front Oncol. 2021 May 13;11:670138. doi: 10.3389/fonc.2021.670138 (PMC8158160; doi:10.3389/fonc.2021.670138)
Supplement: Supplementary file 4 [file Table_1.xlsx]

## Sheet: gene
	logFC	P.Value	adj.P.Val
VWA5B2	0.318547	0.000181505	0.102223
TAS1R1	0.154695	0.000188692	0.10332
ALAS2	0.0726493	0.000350339	0.138118
AP5Z1	0.400025	0.000394035	0.147154
MYH7B	0.137989	0.000528484	0.170778
PEX16	0.422345	0.000760274	0.217196
TACC2	0.475384	0.000792229	0.21995
TMEM151B	0.0873201	0.00089707	0.226706
ZNF35	-0.265834	0.0014618	0.282102
PPFIA3	0.47909	0.00237267	0.344801
DNAH8	0.0499887	0.00248784	0.352808
ACOT7	0.477984	0.00270862	0.366881
ZKSCAN8	-0.3989	0.00281937	0.36805
SPAG4	0.500456	0.00309663	0.379134
OGFR	0.452831	0.00312581	0.379134
R3HCC1	0.369383	0.00386284	0.402213
NFKBIL1	0.43239	0.00407914	0.402213
ZNF700	-0.313103	0.0043832	0.417399
LMTK3	0.521929	0.00463023	0.423807
PANX2	0.543313	0.004685	0.423807
PSKH1	0.314864	0.00510628	0.439542
PHRF1	0.322913	0.00555785	0.445351
BCAR1	0.346643	0.00593873	0.461206
AHRR	0.198301	0.00603302	0.461206
GUK1	0.397703	0.00806837	0.529726
RNF43	0.583175	0.00819635	0.529726
PLEKHH1	-0.332308	0.0082914	0.531208
SRMS	0.556379	0.00949244	0.551962
DSG2	-0.525819	0.0101461	0.554467
SLC12A7	0.344251	0.0102663	0.554467
MROH6	0.522434	0.0105147	0.554467
TNRC6A	-0.252115	0.0125004	0.586198
PKP3	0.401213	0.0129319	0.586198
SORBS2	-0.532716	0.0129838	0.586198
MAPK8IP2	0.650026	0.0137191	0.586198
TDP1	-0.215298	0.0138313	0.58658
NCAPH2	0.330881	0.0141539	0.589773
BCLAF1	-0.231772	0.0142854	0.589773
ZNF627	-0.265657	0.0146069	0.589773
TJP1	-0.28403	0.0158421	0.598808
RABEP2	0.370838	0.0159671	0.598808
TMEM64	-0.649117	0.0159788	0.598808
ZNF502	-0.312945	0.0170092	0.611223
RPS6KB2	0.317686	0.0174698	0.613113
VPS13A	-0.245475	0.0182492	0.622367
COL13A1	0.225854	0.0188095	0.625129
TTC34	-0.1178	0.019006	0.625129
RABL6	0.295025	0.019846	0.625129
USP34	-0.358699	0.0206489	0.632133
SLC28A3	-0.555051	0.0207012	0.632133
TAOK1	-0.348745	0.0209902	0.632474
LLGL2	0.372885	0.0221395	0.635244
SCYL1	0.232729	0.0228229	0.643257
GAK	0.256891	0.0231045	0.645094
SETSIP	-0.0470422	0.0234027	0.647303
DDX54	0.247509	0.0237374	0.647303
SCAF1	0.290669	0.0237919	0.647303
SHISA8	0.138263	0.0240944	0.649759
KIF4B	0.0112678	0.0256022	0.658248
INPPL1	0.276263	0.0256126	0.658248
KLC2	0.299441	0.0256525	0.658414
PKP4	-0.258432	0.0261881	0.663449
ZNF548	-0.229524	0.0274477	0.674076
N4BP3	0.438574	0.0276413	0.674076
RRBP1	0.341401	0.0280462	0.674076
SMARCD2	0.301548	0.0285722	0.675605
PKHD1L1	0.040775	0.0289865	0.677073
INTS1	0.263199	0.0289899	0.677073
ZNF316	0.225722	0.0297067	0.678915
OSBPL5	0.275639	0.0300614	0.680958
PWP2	-0.179562	0.0306759	0.681051
CEP250	0.246547	0.0306799	0.681051
P3H3	0.45518	0.0320897	0.689684
OTUD5	0.167317	0.0321357	0.689684
HSPA1L	0.176691	0.0332196	0.697363
ELF2	-0.176151	0.0336379	0.698332
ZNF107	-0.314909	0.0338123	0.698332
ODF3B	0.432258	0.0345688	0.70429
MAMLD1	-0.303386	0.0358355	0.704904
INTS5	0.193943	0.0361696	0.704904
AP2A1	0.208619	0.0366192	0.70648
VPS37C	0.255131	0.0369886	0.70648
UNC45A	0.216193	0.0377864	0.710731
NAPRT	0.500739	0.0382574	0.71203
TNRC18	0.278259	0.038465	0.71203
SHROOM4	-0.215132	0.039078	0.71203
DGKQ	0.253299	0.0390858	0.71203
CC2D1A	0.243689	0.0395142	0.71203
PKN1	0.29793	0.0397354	0.714618
SLC27A3	0.302979	0.0408272	0.714618
ANKRD52	0.246074	0.0417025	0.719194
ZNF658	-0.118047	0.0435218	0.73027
HEATR5A	-0.20733	0.0437511	0.73027
ZNF441	-0.229362	0.0440843	0.731821
VPS51	0.281415	0.0447624	0.731821
ATAD3A	0.318472	0.0449747	0.731821
TPRN	0.370073	0.0449811	0.731821
BRAT1	0.253023	0.0450673	0.731821
IQGAP1	-0.268913	0.0457457	0.731821
LCN12	-0.324724	0.046572	0.733249
ZNHIT2	0.33952	0.046942	0.73575
YLPM1	-0.191017	0.0471788	0.73575
CNTRL	-0.219776	0.048415	0.735886
LMF2	0.266228	0.0495522	0.737187

## Sheet: lnc
	logFC	P.Value	adj.P.Val
LINC01742	0.118378	1.14115e-06	0.000521506
MIR583HG	0.11855	0.000330806	0.0651071
LINC01920	0.0120823	0.00182453	0.251285
LINC02080	0.0327627	0.0065932	0.603747
ZNF197-AS1	-0.104001	0.00665572	0.603747
LINC00028	0.0867915	0.00666846	0.603747
TESC-AS1	0.0129689	0.0104535	0.777691
FAM66E	0.010742	0.0168043	0.991905
CATIP-AS2	0.0925003	0.0194842	1
CYP4A22-AS1	-0.12903	0.0199173	1
TPM1-AS	-0.127218	0.0311815	1
GPR50-AS1	0.00236221	0.0324097	1
ACVR2B-AS1	-0.186079	0.0330492	1
N4BP2L2-IT2	-0.103859	0.0383527	1
SIX3-AS1	0.16012	0.0449721	1
LINC00407	0.0276362	0.0454272	1

## Sheet: mi
	logFC	P.Value	adj.P.Val
hsa-miR-4529-5p	0.0831823	0.00196432	0.423678
hsa-miR-4732-5p	0.164886	0.00230512	0.423678
hsa-miR-205-5p	-1.62982	0.00355452	0.526306
hsa-miR-5691	-0.640019	0.00525012	0.647807
hsa-miR-4759	0.243061	0.00783278	0.827108
hsa-miR-767-5p	1.29622	0.0106593	0.910549
hsa-miR-203b-3p	-1.32773	0.0125708	0.982583
hsa-miR-4435	0.260738	0.0138974	0.982583
hsa-miR-92a-1-5p	-0.710869	0.0149589	0.982583
hsa-miR-3156-3p	0.496469	0.0157606	0.982583
hsa-miR-105-5p	1.46322	0.0170234	0.982583
hsa-miR-196a-3p	0.704418	0.0181693	0.982583
hsa-miR-1538	-0.378581	0.0204285	0.982583
hsa-miR-769-3p	-0.550124	0.0376141	0.982583
hsa-miR-6783-3p	-0.410367	0.0380427	0.982583
hsa-miR-503-5p	0.67017	0.0387092	0.982583
hsa-miR-155-3p	-0.530334	0.0403248	0.982583
hsa-miR-6820-3p	-0.411816	0.0422529	0.982583
hsa-miR-6802-3p	-0.393978	0.0467957	0.982583
